# Supplementary material for: Assessing the co-variability of DNA methylation across peripheral cells and tissues: Implications for the interpretation of findings in epigenetic epidemiology
Source: PLoS Genet. 2021 Mar 19;17(3):e1009443. doi: 10.1371/journal.pgen.1009443 (PMC8011804; doi:10.1371/journal.pgen.1009443)
Supplement: S1 Table — (XLSX) [file pgen.1009443.s025.xlsx]

## Sheet: Sheet1
Measure
Male [N (%)]	12 (40%)
BMI [mean (SD)]	21.8 (3.15)
Current Smoker [N (%)]	6 (20%)
Ever Smoker [N (%)]	16 (53%)
Smoking Pack Years [mean (SD)]	0.315 (0.724)
