# Supplementary material for: Assessing the co-variability of DNA methylation across peripheral cells and tissues: Implications for the interpretation of findings in epigenetic epidemiology
Source: PLoS Genet. 2021 Mar 19;17(3):e1009443. doi: 10.1371/journal.pgen.1009443 (PMC8011804; doi:10.1371/journal.pgen.1009443)
Supplement: S2 Table — (XLSX) [file pgen.1009443.s026.xlsx]

## Sheet: Sheet1
	Mean Difference (years)	P value
B-cells	-5.77833	5.30668e-06
Buccal	-11.0439	1.64746e-15
CD4 T-cells	-4.2182	0.000710899
CD8 T-cells	-8.43149	1.79617e-10
Granulocytes	-0.924267	0.448514
Monocytes	-4.78937	0.000133544
Nasal	-14.2625	4.96269e-22
