# Supplementary material for: Assessing the co-variability of DNA methylation across peripheral cells and tissues: Implications for the interpretation of findings in epigenetic epidemiology
Source: PLoS Genet. 2021 Mar 19;17(3):e1009443. doi: 10.1371/journal.pgen.1009443 (PMC8011804; doi:10.1371/journal.pgen.1009443)
Supplement: S3 Table — (XLSX) [file pgen.1009443.s027.xlsx]

## Sheet: Sheet1
	Mean Difference	P value
B-cells	2.51755	0.0364687
Buccal	13.9738	1.50407e-21
CD4 T-cells	2.00116	0.0953358
CD8 T-cells	-1.34703	0.260134
Granulocytes	-2.64527	0.0281041
Monocytes	-3.06364	0.0112443
Nasal	12.9448	7.34523e-20
