# Supplementary material for: Assessing the co-variability of DNA methylation across peripheral cells and tissues: Implications for the interpretation of findings in epigenetic epidemiology
Source: PLoS Genet. 2021 Mar 19;17(3):e1009443. doi: 10.1371/journal.pgen.1009443 (PMC8011804; doi:10.1371/journal.pgen.1009443)
Supplement: S4 Table — (XLSX) [file pgen.1009443.s028.xlsx]

## Sheet: Sheet1
	B.cells	CD4.T.cells	CD8.T.cells	Granulocytes	Monocytes
Number of DNAm sites characteristic	20888	558	6410	1283	1375
