# Supplementary material for: Assessing the co-variability of DNA methylation across peripheral cells and tissues: Implications for the interpretation of findings in epigenetic epidemiology
Source: PLoS Genet. 2021 Mar 19;17(3):e1009443. doi: 10.1371/journal.pgen.1009443 (PMC8011804; doi:10.1371/journal.pgen.1009443)
Supplement: S5 Table — (XLSX) [file pgen.1009443.s029.xlsx]

## Sheet: Sheet1
Probe ID	Chr	Position	Nearest.Gene	Characteristic Scores							BMI EWAS results
				B.cells	CD4.T.cells	CD8.T.cells	Granulocytes	Monocytes	overallChar	whichBest	Mean..SD..methylation	N	Europeans_Effect_SE	Europeans_P	Indian_Asians_Effect._SE	Indian_Asians_P	Combined_Effect_SE	Combined_P	Phet.EUR.IA	Phet	Mean..SD..methylation.1	N.1	Europeans_Effect_SE.1	Europeans_P.1	Indian_Asians_Effect._SE.1	Indian_Asians_P.1	Combined_Effect_SE.1	Combined_P.1	Phet.EUR.IA.1	Phet.1	Mean..SD..methylation.2	meta_.N	meta_P	Comment
cg00711896	16	30410051	ZNF48	-2.14865	-2.15321	0.593396	14.8597	-3.00178	14.8597	Granulocytes	0.91 (0.03)	5381	17.36 (3.75)	3.7e-06	26.45 (4.74)	9.4e-07	20.5 (3.2)	3.1e-09	0.13	0.39	0.88 (0.04)	4998	6.37 (1.75)	0.00028	4.09 (7.56)	0.59	6.8 (1.8)	0.0002	0.56	0.77	0.89 (0.04)	10379	7.7e-12
cg01798813	17	3906674	ZZEF1	24.8883	-2.82153	-2.71695	-0.098453	-1.99963	24.8883	B.cells	0.93 (0.02)	5377	12.49 (5.01)	0.013	28.30 (4.03)	7e-10	21.9 (3.5)	6.1e-09	0.014	0.075	0.91 (0.03)	4998	10.98 (2.63)	3e-05	14.04 (12.56)	0.26	13.2 (3.0)	8.7e-06	0.23	0.81	0.92 (0.03)	10375	3.5e-13
cg02560388	2	11969958	LPIN1	-1.83585	-0.903531	14.166	-1.02933	-1.9884	14.166	CD8.T.cells	0.24 (0.03)	5386	-10.59 (3.39)	0.0018	-11.74 (2.02)	3.4e-07	-11.4 (1.9)	4.7e-08	0.77	0.94	0.24 (0.04)	4998	-6.08 (1.77)	0.0006	-31.08 (8.67)	0.00037	-6.4 (1.7)	0.00013	7.5e-05	0.0047	0.24 (0.04)	10384	4.3e-11
cg04126866	10	85932763	C10orf99	8.03689	-0.931951	1.0622	-2.95088	-1.98699	8.03689	B.cells	0.83 (0.02)	5346	23.50 (5.55)	2.3e-05	33.04 (6.41)	5.7e-06	27.4 (4.6)	3e-08	0.26	0.47	0.81 (0.05)	4998	4.69 (1.87)	0.012	2.22 (12.93)	0.86	7.2 (2.2)	0.0013	0.3	0.85	0.82 (0.04)	10344	4.9e-10
cg04232128	5	138861241	TMEM173	8.0511	-0.74421	0.625565	-4.11096	-1.07775	8.0511	B.cells	0.27 (0.04)	5383	-18.09 (4.19)	1.6e-05	-37.08 (6.63)	8.8e-07	-23.0 (3.8)	3e-08	0.016	0.1	0.26 (0.05)	4998	-5.31 (1.56)	0.00064	-22.77 (9.88)	0.022	-6.5 (1.6)	5e-05	0.16	0.081	0.27 (0.04)	10381	1e-11
cg06192883	15	52554171	MYO5C	14.7879	-3.45307	-4.91468	-0.100282	-0.0752183	14.7879	B.cells	0.33 (0.05)	5384	11.28 (2.43)	3.5e-06	61.05 (7.16)	7.8e-14	15.8 (2.5)	3.9e-09	4.5e-11	1.2e-07	0.29 (0.05)	4998	8.81 (1.50)	3.8e-09	9.45 (5.12)	0.065	9.3 (1.4)	8.7e-11	0.71	0.91	0.31 (0.05)	10382	2.3e-18
cg08648047	1	11028561	C1orf127	16.1667	-1.55404	-0.80779	-1.92116	-0.859658	16.1667	B.cells	0.77 (0.03)	5384	19.57 (4.01)	1e-06	10.91 (1.86)	2.4e-07	12.6 (1.9)	7.2e-10	0.05	0.29	0.75 (0.04)	4333	6.50 (2.25)	0.0038	17.51 (9.76)	0.073	7.2 (2.2)	0.0013	0.61	0.27	0.76 (0.03)	9717	1.7e-11
cg08726900	16	89550474	ANKRD11	13.1944	-3.2127	-3.72986	-0.138206	-0.503928	13.1944	B.cells	0.29 (0.06)	5271	-8.13 (1.47)	3.2e-08	-33.69 (5.25)	1.7e-08	-9.9 (1.5)	2e-09	2.7e-06	0.00013	0.29 (0.06)	4332	-2.78 (1.34)	0.039	-1.22 (4.34)	0.78	-3.0 (1.4)	0.03	0.58	0.73	0.29 (0.06)	9603	3.6e-09
cg08857797	17	40927699	VPS25	11.3291	-2.84935	-1.63671	-0.211646	-0.375441	11.3291	B.cells	0.57 (0.05)	5347	17.16 (2.32)	1.3e-13	65.40 (8.86)	9.5e-11	19.8 (2.4)	3.3e-14	1.4e-07	1.3e-05	0.57 (0.08)	4333	3.00 (1.17)	0.01	15.75 (6.18)	0.011	3.9 (1.3)	0.0023	0.0026	0.043	0.57 (0.07)	9680	1.6e-14
cg09222732	6	466893	EXOC2	-1.84015	17.9506	-0.360651	-2.78576	-0.822236	17.9506	CD4.T.cells	0.87 (0.02)	5384	-24.06 (5.22)	4.1e-06	-31.09 (6.62)	3.5e-05	-26.2 (4.4)	5e-08	0.4	0.39	0.84 (0.03)	3581	-10.97 (2.71)	5.2e-05	-3.35 (11.28)	0.77	-11.4 (2.7)	2.1e-05	0.11	0.51	0.86 (0.03)	8965	4.7e-12	SNP under Probe (MAF<1%); SNP under Probe (MAF>1%);
cg09315878	1	1152580	SDF4	-1.83245	9.11556	1.25742	-2.39745	-1.80813	9.11556	CD4.T.cells	0.77 (0.05)	5386	-8.72 (2.21)	7.9e-05	-12.38 (2.23)	1.1e-06	-10.3 (1.7)	3.2e-08	0.24	0.24	0.69 (0.08)	3580	-3.60 (1.28)	0.0048	-10.60 (4.64)	0.023	-4.5 (1.3)	0.00039	0.38	0.15	0.74 (0.06)	8966	6.7e-11	SNP under Probe (MAF>1%);
cg09664445	17	2612406	CLUH	7.51103	-0.97451	-1.7145	-0.273624	-0.487389	7.51103	B.cells	0.55 (0.03)	5385	25.33 (3.87)	6.3e-11	47.25 (6.01)	5.6e-12	31.2 (3.5)	2.4e-16	0.0022	0.054	0.51 (0.05)	4333	5.08 (1.83)	0.0055	22.51 (8.99)	0.013	8.5 (2.2)	0.00012	0.55	0.057	0.53 (0.04)	9718	4.4e-18
cg10814005	14	91711041	GPR68	20.1413	-2.05885	-1.1257	-1.00832	-1.70562	20.1413	B.cells	0.15 (0.03)	5375	-12.58 (2.87)	1.2e-05	-16.44 (3.40)	2.1e-05	-14.1 (2.4)	5.1e-08	0.39	0.59	0.15 (0.04)	4333	-4.19 (2.04)	0.039	-23.48 (8.21)	0.0044	-5.7 (2.1)	0.0054	0.3	0.023	0.15 (0.03)	9708	3.4e-09	SNP under Probe (MAF>1%);
cg10922280	16	68034227	DUS2L	-1.7988	-0.493903	8.36702	-1.00013	-0.765299	8.36702	CD8.T.cells	0.45 (0.03)	5374	19.50 (3.42)	1.2e-08	33.66 (4.95)	2.3e-09	23.8 (3.1)	6.1e-13	0.019	0.03	0.42 (0.05)	4333	6.21 (1.71)	0.00028	12.24 (8.48)	0.15	7.7 (1.9)	4.2e-05	0.39	0.49	0.44 (0.04)	9707	5.7e-16
cg11183227	15	91455407	MAN2A2	-1.33236	-1.75472	-1.4725	21.9853	-1.56981	21.9853	Granulocytes	0.84 (0.04)	5378	15.23 (2.89)	1.4e-07	45.40 (6.73)	3.1e-09	18.9 (2.8)	8.1e-10	3.8e-05	6.8e-05	0.80 (0.07)	4333	4.58 (1.42)	0.0013	3.08 (5.64)	0.59	4.5 (1.4)	0.0017	0.14	0.8	0.82 (0.05)	9711	2.5e-11
cg11832534	1	3563998	WRAP73	-1.27343	-0.733401	-1.44032	11.453	-0.992417	11.453	Granulocytes	0.87 (0.03)	5378	12.47 (3.49)	0.00035	12.38 (2.13)	3e-07	12.4 (2.0)	1.3e-08	0.98	0.88	0.84 (0.04)	4332	10.61 (2.24)	2.2e-06	2.86 (6.39)	0.66	10.3 (2.2)	1.6e-06	0.36	0.25	0.86 (0.04)	9710	1.1e-13
cg11969813	17	79816559	P4HB	-2.28481	-2.07612	-2.12741	22.1924	-0.343083	22.1924	Granulocytes	0.74 (0.05)	5371	15.01 (2.39)	3.5e-10	39.79 (6.64)	1.4e-07	17.5 (2.4)	1.6e-11	0.00045	0.02	0.69 (0.08)	4331	4.66 (1.33)	0.00046	12.53 (5.10)	0.014	5.4 (1.3)	2.6e-05	0.34	0.14	0.71 (0.06)	9702	5.3e-15
cg13591783	9	75768868	ANXA1	-0.161981	1.76468	8.37455	-4.26107	-3.71348	8.37455	CD8.T.cells	0.22 (0.05)	5383	-15.25 (2.94)	2.1e-07	-12.69 (3.56)	0.0017	-14.3 (2.5)	9e-08	0.58	0.74	0.26 (0.09)	4333	-3.09 (1.00)	0.002	-13.01 (6.87)	0.059	-4.5 (1.1)	2.3e-05	0.32	0.15	0.24 (0.07)	9716	1e-11
cg16163382	2	37938640	CDC42EP3	7.99578	1.93614	-1.85858	-3.34314	-1.75807	7.99578	B.cells	0.15 (0.03)	5370	-23.24 (4.07)	1.2e-08	-18.71 (2.86)	9.1e-09	-20.3 (2.6)	5.8e-13	0.36	0.78	0.16 (0.04)	4332	-5.53 (1.97)	0.005	-17.78 (11.02)	0.11	-6.5 (2.0)	0.0012	0.32	0.27	0.15 (0.03)	9702	5.5e-14
cg16815882	1	35908609	KIAA0319L	-1.35052	-0.146571	7.54724	-2.87295	-0.370929	7.54724	CD8.T.cells	0.38 (0.05)	5384	16.96 (3.55)	1.8e-06	62.04 (10.14)	7.5e-08	21.2 (3.6)	6e-08	2.7e-05	0.0017	0.36 (0.06)	4333	2.16 (1.42)	0.13	16.73 (10.09)	0.098	3.6 (1.5)	0.018	0.087	0.15	0.37 (0.06)	9717	2e-08
cg21486834	17	74477542	RHBDF2	8.89887	-3.77736	-1.64435	-0.625012	-0.550028	8.89887	B.cells	0.83 (0.03)	5385	21.90 (4.05)	6.5e-08	16.16 (2.56)	2.9e-08	17.9 (2.4)	6.4e-12	0.23	0.45	0.77 (0.04)	4998	3.95 (1.85)	0.033	29.29 (9.17)	0.0015	5.3 (1.9)	0.0062	0.24	0.0068	0.80 (0.04)	10383	7.5e-12	SNP under Probe (MAF<1%);
cg22695339	17	7791630	CHD3	21.2398	-2.95603	-0.847599	-2.04678	-0.514477	21.2398	B.cells	0.09 (0.02)	5380	-12.14 (4.49)	0.0068	-18.07 (2.97)	8.9e-08	-16.1 (2.8)	6.3e-08	0.27	0.69	0.10 (0.02)	4998	-9.33 (2.84)	0.001	-17.16 (14.57)	0.24	-10.6 (2.9)	0.0002	0.46	0.6	0.10 (0.02)	10378	9.3e-11
cg24679890	19	17246356	MYO9B	-2.9474	2.87636	8.33701	-2.27244	-2.41514	8.33701	CD8.T.cells	0.28 (0.05)	5386	21.61 (3.24)	2.6e-11	27.59 (7.13)	0.00065	22.3 (3.2)	8.3e-11	0.45	0.65	0.26 (0.06)	4998	4.27 (1.24)	0.00056	19.28 (8.53)	0.024	4.8 (1.2)	0.0001	0.32	0.082	0.27 (0.06)	10384	1.7e-13
cg26836479	19	42706353	DEDD2	-1.50204	1.22824	8.34734	-2.71015	-1.79269	8.34734	CD8.T.cells	0.13 (0.03)	5382	-27.44 (4.55)	1.7e-09	-20.49 (7.34)	0.014	-25.7 (4.2)	1.5e-08	0.42	0.85	0.15 (0.04)	4246	-4.47 (1.91)	0.019	-14.57 (10.68)	0.17	-5.1 (1.9)	0.0065	0.56	0.35	0.13 (0.03)	9628	1.5e-09	SNP under Probe (MAF>1%);
cg26894079	11	122954435	CLMP	-1.09501	-0.0551612	7.35996	-0.288484	-2.49581	7.35996	CD8.T.cells	0.42 (0.04)	5380	-11.38 (2.25)	4.4e-07	-28.25 (4.69)	1.2e-07	-14.2 (2.2)	2.2e-09	0.0012	0.029	0.42 (0.07)	4998	-6.70 (1.28)	1.9e-07	-14.32 (6.15)	0.02	-8.9 (1.4)	3.8e-10	0.063	0.23	0.42 (0.06)	10378	5.1e-18
cg27117792	12	102330180	DRAM1	-0.409041	-0.142604	8.40021	-5.91494	-0.0878067	8.40021	CD8.T.cells	0.29 (0.05)	5387	-13.17 (2.50)	1.3e-07	-11.85 (3.34)	0.0018	-12.9 (2.2)	4.5e-08	0.75	0.28	0.31 (0.07)	4998	-4.87 (1.16)	2.9e-05	-11.30 (6.67)	0.091	-5.3 (1.2)	5.1e-06	0.055	0.34	0.30 (0.06)	10385	1.2e-12
ch.2.30415474F	2	30561970	LBH	0.407599	-0.44152	7.55395	-2.75018	-1.81974	7.55395	CD8.T.cells	0.08 (0.02)	5382	-34.58 (5.96)	6.6e-09	-40.20 (11.07)	0.0014	-35.4 (5.7)	7.7e-09	0.66	0.5	0.09 (0.03)	4267	-10.33 (3.05)	0.00071	-26.41 (12.68)	0.038	-12.4 (3.4)	0.00023	0.14	0.22	0.08 (0.02)	9649	1.3e-11
