# Supplementary material for: Assessing the co-variability of DNA methylation across peripheral cells and tissues: Implications for the interpretation of findings in epigenetic epidemiology
Source: PLoS Genet. 2021 Mar 19;17(3):e1009443. doi: 10.1371/journal.pgen.1009443 (PMC8011804; doi:10.1371/journal.pgen.1009443)
Supplement: S6 Table — (XLSX) [file pgen.1009443.s030.xlsx]

## Sheet: Sheet1
Probe ID	Chromosome	Location..hg19.	Gene.Symbol	Characteristic Scores							Tobacco smoking EWAS results
				B.cells	CD4.T.cells	CD8.T.cells	Granulocytes	Monocytes	overallChar	whichBest	Effect	Std..Error	Z.value	P.value	FDR
cg00001854	16	47008491	DNAJA2	8.24472	-0.0486646	-0.655815	-2.91406	-0.764991	8.24472	B.cells	-0.0031	0.0009	-3.3	0.001	0.0301
cg00003298	12	113901210	LHX5	12.8179	-2.5075	-1.1485	-0.762638	-0.774729	12.8179	B.cells	0.0022	0.0006	3.95	7.8e-05	0.0043
cg00007987	19	56156430	ZNF581	20.2239	-1.37583	-1.27621	-1.89689	-1.31929	20.2239	B.cells	-0.0035	0.0007	-4.85	1.2e-06	0.0002
cg00021275	2	128142155		8.0876	-1.82006	-0.75127	-0.696552	-0.268925	8.0876	B.cells	0.0079	0.0016	4.81	1.5e-06	0.0002
cg00028929	12	52908478	KRT5	12.915	-0.0544438	-0.419133	-3.26513	-2.07727	12.915	B.cells	-0.0033	0.001	-3.43	0.0006	0.0214
cg00066351	7	150130551		-1.33911	-0.850884	9.54984	-1.00558	-0.451888	9.54984	CD8.T.cells	0.0106	0.0019	5.58	2.4e-08	5.4e-06
cg00092400	12	51788285		15.0919	-0.280562	-0.186067	-4.06504	-3.82788	15.0919	B.cells	0.0104	0.0022	4.85	1.2e-06	0.0002
cg00099519	5	195698		-0.620987	7.48803	0.534096	-3.67684	-1.23998	7.48803	CD4.T.cells	-0.0027	0.0006	-4.27	1.9e-05	0.0014
cg00125455	20	44574271	PCIF1	-1.85307	-2.19074	-0.0640277	-1.91597	17.8642	17.8642	Monocytes	0.0055	0.0016	3.43	0.0006	0.0209
cg00127167	5	5140029	ADAMTS16	9.36286	-1.41489	0.882335	-2.46081	-2.51628	9.36286	B.cells	0.0053	0.0013	4.11	4e-05	0.0025
cg00139947	8	144403371	TOP1MT	-0.277769	-3.08735	-2.2929	8.54595	0.354033	8.54595	Granulocytes	0.0075	0.0014	5.25	1.5e-07	2.6e-05
cg00146864	17	43392332	MAP3K14	9.5788	-1.65261	-0.414692	-0.313768	-2.02662	9.5788	B.cells	-0.0046	0.0008	-5.67	1.4e-08	3.4e-06
cg00152340	8	144297019	GPIHBP1	12.5049	-0.356542	0.507674	-3.74232	-3.12405	12.5049	B.cells	-0.0051	0.0011	-4.48	7.4e-06	0.0007
cg00163549	6	33246185	B3GALT4	11.5386	-1.01957	-0.113694	-2.52656	-1.17815	11.5386	B.cells	-0.0031	0.0008	-3.94	8.3e-05	0.0046
cg00183186	6	78174065	HTR1B	7.36001	-0.54492	1.10523	-3.70909	-1.81799	7.36001	B.cells	0.0052	0.0013	4.03	5.6e-05	0.0034
cg00228796	1	21670736	ECE1	8.89692	-0.563872	-0.179073	-2.16038	-0.9737	8.89692	B.cells	-0.0034	0.001	-3.39	0.0007	0.0238
cg00237010	12	772861	NINJ2	-0.10015	11.4086	-0.081074	-3.74614	-1.71895	11.4086	CD4.T.cells	-0.0055	0.0013	-4.34	1.4e-05	0.0011
cg00239353	16	3115133	IL32	-2.49479	6.29979	8.14592	-4.361	-3.73056	8.14592	CD8.T.cells	-0.0091	0.0018	-5.03	4.9e-07	7e-05
cg00259742	11	1871101		-1.56529	-0.86397	-0.897166	-0.0145693	7.06507	7.06507	Monocytes	0.0026	0.0007	3.67	0.0002	0.0106
cg00270654	16	87735724	LOC100129637	14.3337	-1.7078	-1.76453	-1.68468	-1.39476	14.3337	B.cells	-0.0026	0.0008	-3.32	0.0009	0.0285
cg00294109	3	3219781	CRBN	10.0245	-1.21539	-0.147223	-2.11396	-1.26976	10.0245	B.cells	-0.0053	0.0012	-4.48	7.5e-06	0.0007
cg00305281	22	42316176		-2.13966	0.81759	10.4822	-1.72067	-2.0836	10.4822	CD8.T.cells	0.0025	0.0007	3.43	0.0006	0.0213
cg00305993	15	76116615		7.33602	-0.00440647	0.660043	-3.60531	-2.75804	7.33602	B.cells	-0.0035	0.001	-3.43	0.0006	0.0212
cg00344443	11	115530150		7.83487	-0.383793	1.41639	-3.15528	-3.38119	7.83487	B.cells	0.0028	0.0009	3.12	0.0018	0.0481
cg00344801	22	46685728	TTC38	-0.238408	-0.181319	9.97028	-2.92379	-1.5604	9.97028	CD8.T.cells	0.0092	0.002	4.66	3.2e-06	0.0003
cg00356499	4	3516065	LRPAP1	-1.38937	-1.89322	-2.1702	10.6349	0.427861	10.6349	Granulocytes	0.0036	0.0011	3.16	0.0016	0.0432
cg00384539	8	70983567	PRDM14	11.2669	-1.18519	-0.0197152	-2.8673	-1.4386	11.2669	B.cells	0.0043	0.001	4.26	2.1e-05	0.0015
cg00403955	16	11680241	LITAF	-1.84124	-1.6382	-1.78949	0.570195	9.01865	9.01865	Monocytes	-0.0031	0.0009	-3.53	0.0004	0.016
cg00408605	8	141466079	TRAPPC9	8.47292	-0.225212	-0.393814	-2.7318	-1.21982	8.47292	B.cells	-0.0033	0.001	-3.17	0.0015	0.0418
cg00443981	17	58499679	C17orf64	-0.12027	-3.76015	-2.77388	-0.0974091	11.4273	11.4273	Monocytes	-0.0079	0.0019	-4.27	1.9e-05	0.0014
cg00446123	20	62367888	LIME1	-1.44181	-2.76011	-1.48433	-0.177191	11.8881	11.8881	Monocytes	0.0092	0.0013	6.89	5.7e-12	3.7e-09
cg00448761	19	6066102	RFX2	9.5839	-0.765017	-0.610752	-1.19296	-1.07389	9.5839	B.cells	0.0017	0.0005	3.17	0.0015	0.0417
cg00458681	22	19010419	DGCR10	7.49889	-2.9614	-0.775993	-0.329941	-0.0703801	7.49889	B.cells	0.0094	0.0022	4.17	3e-05	0.002
cg00466334	1	119532850	TBX15	11.6944	-0.636623	0.911814	-4.12003	-3.47223	11.6944	B.cells	0.0048	0.0011	4.37	1.2e-05	0.001
cg00471190	16	3115809	IL32	-2.99706	8.61237	6.23501	-3.69088	-3.56755	8.61237	CD4.T.cells	-0.0038	0.0009	-4.09	4.4e-05	0.0027
cg00505318	3	69130918	UBA3	-0.112714	-0.494723	7.1226	-2.42173	-1.34902	7.1226	CD8.T.cells	-0.006	0.0012	-4.97	6.8e-07	9.2e-05
cg00520380	22	31643997	LIMK2	-0.623765	-1.09069	8.01916	-0.614832	-1.03623	8.01916	CD8.T.cells	0.0027	0.0008	3.57	0.0004	0.0141
cg00521239	8	145015964	PLEC1	-1.98002	-3.10824	-1.51309	1.9432	7.99876	7.99876	Monocytes	-0.0078	0.0021	-3.71	0.0002	0.0094
cg00522231	2	9549277	ITGB1BP1	-1.92915	-2.53536	-2.08495	21.2758	-0.520499	21.2758	Granulocytes	0.0083	0.002	4.21	2.6e-05	0.0018
cg00540464	19	16655751		13.6047	0.453505	-0.360385	-4.50164	-2.80901	13.6047	B.cells	-0.0052	0.0009	-6.02	1.7e-09	5.5e-07
cg00609473	14	23351842	REM2	-2.43424	0.67696	9.64198	-1.91531	-1.40899	9.64198	CD8.T.cells	0.0073	0.0014	5.38	7.5e-08	1.4e-05
cg00652657	10	131761587	EBF3	7.92616	-1.61419	-0.808587	-1.53055	-0.187626	7.92616	B.cells	0.0021	0.0004	5.43	5.5e-08	1.1e-05
cg00656410	1	1157541	SDF4	-0.638663	-0.177088	7.30661	-1.85917	-1.06007	7.30661	CD8.T.cells	0.0049	0.0014	3.56	0.0004	0.0145
cg00663972	13	112721725	SOX1	8.8794	-1.84359	0.444878	-2.09075	-1.47046	8.8794	B.cells	0.0038	0.0008	4.64	3.5e-06	0.0004
cg00675878	22	23521267	BCR	7.72057	-0.444124	-0.0652533	-2.41306	-1.72283	7.72057	B.cells	-0.0046	0.0009	-5.01	5.6e-07	7.8e-05
cg00689225	14	35871954	NFKBIA	7.59666	-4.89991	-1.87165	-0.033636	0.606979	7.59666	B.cells	-0.0108	0.0019	-5.73	1e-08	2.6e-06
cg00701514	16	1183462		23.0293	-1.65315	-1.3173	-1.62828	-1.95161	23.0293	B.cells	-0.0035	0.0008	-4.38	1.2e-05	0.001
cg00719568	1	113239645	MOV10	0.600168	-0.790496	10.5378	-3.2506	-2.47476	10.5378	CD8.T.cells	0.0068	0.0017	3.95	7.9e-05	0.0044
cg00735611	17	37895886	GRB7	10.9625	-1.24547	-1.53834	-1.17754	-0.596914	10.9625	B.cells	0.0033	0.0009	3.55	0.0004	0.0152
cg00744866	3	33701209	CLASP2	-0.232371	0.839936	7.39852	-3.72064	-2.24875	7.39852	CD8.T.cells	0.0054	0.0015	3.61	0.0003	0.0128
cg00747944	16	54972845		8.82241	-1.66265	-0.00592342	-1.90905	-0.545541	8.82241	B.cells	0.0018	0.0006	3.23	0.0012	0.0364
cg00751332	18	20714332	CABLES1	-2.16411	-1.04168	18.441	-2.10854	-0.402134	18.441	CD8.T.cells	-0.0053	0.0017	-3.11	0.0019	0.0492
cg00755063	19	13275288		9.48094	-0.794394	-1.25628	-1.10067	-1.28145	9.48094	B.cells	0.0023	0.0007	3.39	0.0007	0.0234
cg00759807	16	89390789	ANKRD11	9.42007	-0.383395	2.22655	-4.62308	-4.12241	9.42007	B.cells	-0.0065	0.0011	-5.95	2.7e-09	8.3e-07
cg00771653	22	24111337	CHCHD10	11.2277	-2.98814	-0.474611	-1.28406	-0.116818	11.2277	B.cells	-0.0028	0.0007	-3.95	7.8e-05	0.0044
cg00778190	1	95068029		10.2639	-0.167926	-0.014711	-3.59286	-3.15095	10.2639	B.cells	0.0039	0.0008	4.59	4.3e-06	0.0004
cg00810292	13	75900518	TBC1D4	11.2965	-1.74235	-0.204038	-1.69904	-1.36242	11.2965	B.cells	-0.0049	0.0014	-3.57	0.0004	0.014
cg00812611	7	150440426	GIMAP5	-2.9241	2.73829	7.40629	-2.99883	-1.69408	7.40629	CD8.T.cells	-0.0026	0.0007	-3.59	0.0003	0.0132
cg00816037	16	88812342	FAM38A	-3.43861	12.3787	1.80583	-4.55403	-0.881547	12.3787	CD4.T.cells	-0.0038	0.001	-3.9	9.6e-05	0.0051
cg00824767	10	23488272		8.29352	-1.18187	-0.176716	-3.53053	-0.473411	8.29352	B.cells	0.004	0.0011	3.66	0.0002	0.0107
cg00833777	16	31271642	ITGAM	-1.84039	1.57041	7.63224	-1.97037	-2.27576	7.63224	CD8.T.cells	0.0081	0.0016	5.17	2.3e-07	3.7e-05
cg00851028	1	234905772		-1.70304	-0.14257	8.08591	-1.58858	-1.27062	8.08591	CD8.T.cells	0.0059	0.0012	4.96	7e-07	9.4e-05
cg00852675	7	150105086	LOC728743	17.9707	-1.29996	-0.713076	-2.23263	-1.54403	17.9707	B.cells	-0.0025	0.0008	-3.24	0.0012	0.0352
cg00854273	17	75959756		17.801	-1.64533	-1.53824	-1.62961	-0.697125	17.801	B.cells	0.0041	0.0009	4.56	5.2e-06	0.0005
cg00858840	2	171573839	SP5	11.3691	-1.00613	-0.29196	-3.19109	-1.52047	11.3691	B.cells	0.005	0.0012	4.15	3.4e-05	0.0022
cg00859858	1	37944257	ZC3H12A	13.3621	-3.08206	-2.41867	-0.637347	-0.0437574	13.3621	B.cells	-0.0048	0.0014	-3.31	0.0009	0.0294
cg00874051	21	35570816		-0.968436	0.992545	12.7715	-4.61607	-2.77915	12.7715	CD8.T.cells	0.0045	0.0012	3.61	0.0003	0.0125
cg00910503	17	80393666	HEXDC	19.4631	-1.03965	-1.37283	-1.53136	-1.47387	19.4631	B.cells	0.0028	0.0008	3.41	0.0007	0.0225
cg00910882	15	65648312	IGDCC3	11.1635	-2.22726	0.86364	-3.71144	-1.07616	11.1635	B.cells	0.0036	0.0007	5.46	4.7e-08	9.7e-06
cg00911794	17	1962132	HIC1	-2.88351	2.19667	12.5207	-2.95012	-2.81704	12.5207	CD8.T.cells	0.0208	0.0028	7.55	4.3e-14	5e-11
cg00929860	10	73846448	SPOCK2	-3.32332	2.49744	10.9342	-2.79462	-2.42492	10.9342	CD8.T.cells	-0.0072	0.0018	-4.02	5.7e-05	0.0034
cg00937359	6	86350540	SYNCRIP	7.8171	-2.51069	-0.12774	-0.788267	-0.575632	7.8171	B.cells	-0.0075	0.0019	-3.93	8.4e-05	0.0046
cg00946598	1	44117093	KDM4A	10.7126	-0.280097	-2.05422	-1.5877	-0.636404	10.7126	B.cells	-0.0028	0.0005	-5.24	1.6e-07	2.7e-05
cg00947319	17	47005597	UBE2Z	12.7378	-1.10712	-0.982831	-1.57164	-0.794979	12.7378	B.cells	0.0025	0.0007	3.39	0.0007	0.0233
cg00968616	17	55942898	CUEDC1	7.74705	-1.46903	-0.403433	-0.450885	-1.11397	7.74705	B.cells	0.0074	0.0019	3.95	7.9e-05	0.0044
cg00981350	16	88718818	MVD;CYBA	7.06504	-1.54989	-0.00530187	-0.497097	-1.37147	7.06504	B.cells	-0.0034	0.001	-3.36	0.0008	0.026
cg00981651	20	44574847	PCIF1	-0.262105	-2.02363	-0.185721	-1.40238	7.74084	7.74084	Monocytes	0.0034	0.0006	5.96	2.5e-09	7.6e-07
cg01000422	16	47677874	PHKB	-3.07676	-1.07507	9.86793	-0.69208	-0.0303146	9.86793	CD8.T.cells	0.0087	0.0023	3.78	0.0002	0.0076
cg01004980	3	48883069	PRKAR2A	-2.12534	-1.11098	-1.33975	11.3125	-0.0563116	11.3125	Granulocytes	0.0054	0.0017	3.21	0.0013	0.0382
cg01047904	12	20521183	PDE3A	15.5034	-1.42888	-0.0254358	-2.89746	-1.73035	15.5034	B.cells	0.0018	0.0005	3.52	0.0004	0.0163
cg01060409	12	131355340	RAN	9.00952	-1.14527	-0.192383	-1.21438	-2.13078	9.00952	B.cells	-0.0036	0.0007	-5.28	1.3e-07	2.3e-05
cg01073837	8	38757859	PLEKHA2	-3.21334	0.947626	11.0644	-2.52196	-1.93062	11.0644	CD8.T.cells	0.0016	0.0004	3.84	0.0001	0.0062
cg01087239	19	18385502	KIAA1683	-0.334724	-1.63017	7.18927	-1.1744	-0.45987	7.18927	CD8.T.cells	-0.0055	0.0016	-3.53	0.0004	0.0161
cg01098955	14	106322163		8.18554	-1.67678	-2.29925	-1.26733	0.802319	8.18554	B.cells	-0.0107	0.002	-5.31	1.1e-07	2e-05
cg01106926	4	13539255		8.79316	-0.628999	-0.418513	-2.48171	-0.913802	8.79316	B.cells	0.0029	0.0008	3.74	0.0002	0.0085
cg01109763	4	3387281	RGS12	9.86814	-0.239004	-0.0794083	-4.06046	-4.29298	9.86814	B.cells	0.0022	0.0007	3.28	0.001	0.0319
cg01121610	1	204043732	SOX13	7.94519	-2.06295	-0.755142	-0.547812	-0.352131	7.94519	B.cells	0.0036	0.0005	6.79	1.1e-11	6.8e-09
cg01132568	9	116448416		-0.271237	-0.204656	11.4958	-2.77603	-2.4085	11.4958	CD8.T.cells	0.0053	0.0011	4.68	2.8e-06	0.0003
cg01138448	15	45028595	TRIM69	7.54214	-1.66398	0.782682	-2.58496	-1.48285	7.54214	B.cells	-0.017	0.0023	-7.24	4.6e-13	4e-10
cg01138921	3	140785473	SPSB4	10.5319	-0.444729	-0.513666	-3.60176	-0.513605	10.5319	B.cells	-0.003	0.0008	-3.53	0.0004	0.0159
cg01156844	15	85520317		9.42995	-1.4198	-0.391861	-0.313622	-2.3538	9.42995	B.cells	-0.002	0.0006	-3.57	0.0004	0.0141
cg01161042	4	2322052	ZFYVE28	1.90314	-1.08578	7.07729	-2.89563	-2.49917	7.07729	CD8.T.cells	0.0064	0.0018	3.5	0.0005	0.0172
cg01174140	5	180018735	SCGB3A1	7.51224	-0.901285	-0.387209	-2.55075	-1.38332	7.51224	B.cells	0.0029	0.0007	3.98	6.9e-05	0.004
cg01188914	22	22306263	PPM1F	7.21054	-0.664474	-0.483498	-1.52862	-0.6573	7.21054	B.cells	-0.0053	0.0012	-4.36	1.3e-05	0.0011
cg01191058	16	89048433		17.2789	-0.666872	-1.51474	-2.49671	-1.90501	17.2789	B.cells	-0.0023	0.0006	-3.96	7.5e-05	0.0042
cg01212887	13	95364514	SOX21	12.2893	-2.44064	-0.0323494	-4.06973	-0.11306	12.2893	B.cells	0.0042	0.0008	5.08	3.8e-07	5.7e-05
cg01222324	10	135050630	VENTX	11.3846	-0.26828	-0.409311	-2.73199	-1.23442	11.3846	B.cells	0.0035	0.0008	4.42	1e-05	0.0008
cg01229567	1	1549818	MIB2	9.49008	-2.05937	0.715402	-3.94278	-0.653184	9.49008	B.cells	-0.0057	0.0013	-4.45	8.8e-06	0.0008
cg01253508	5	173738923		7.3059	-1.33786	1.14656	-3.04692	-1.98124	7.3059	B.cells	0.0025	0.0008	3.25	0.0011	0.0341
cg01257799	11	118753476	CXCR5	8.77578	-0.372474	-0.626206	-3.81696	-2.04641	8.77578	B.cells	-0.0066	0.0014	-4.56	5.1e-06	0.0005
cg01272400	10	95326248	GPR120	7.65543	-1.53278	-0.349814	-1.34023	-0.242771	7.65543	B.cells	0.0019	0.0006	3.18	0.0015	0.0409
cg01281718	6	71376634	SMAP1	-1.04769	-0.513891	-2.43455	-0.0267812	7.29555	7.29555	Monocytes	0.0065	0.0014	4.76	1.9e-06	0.0002
cg01285501	7	27206461	HOXA9	7.13203	-0.890838	0.385839	-1.57219	-1.98725	7.13203	B.cells	-0.0029	0.0009	-3.37	0.0007	0.0246
cg01300096	6	33384490	CUTA	10.8851	-0.811399	-0.299274	-2.81873	-1.88667	10.8851	B.cells	-0.0074	0.0012	-6.14	8e-10	2.8e-07
cg01352090	16	4103533	ADCY9	0.372974	0.695616	7.14318	-4.31868	-3.32079	7.14318	CD8.T.cells	0.0038	0.0008	4.71	2.5e-06	0.0003
cg01362115	15	68075218	MAP2K5	8.11754	-0.67107	-0.0837742	-2.63317	-1.01452	8.11754	B.cells	-0.0028	0.0005	-5.6	2.2e-08	5.1e-06
cg01377358	20	30948211	ASXL1	11.6424	-1.72824	-0.303759	-2.27785	-1.92459	11.6424	B.cells	-0.0061	0.0013	-4.73	2.2e-06	0.0002
cg01381829	22	40573054	TNRC6B	7.57108	-3.93423	-1.34095	-0.157013	0.280636	7.57108	B.cells	-0.0056	0.0012	-4.71	2.4e-06	0.0003
cg01389506	12	109203581	SSH1	10.5942	-0.330318	-0.118278	-4.26464	-0.670211	10.5942	B.cells	0.0034	0.0006	5.64	1.7e-08	4e-06
cg01422881	1	44873692	RNF220	7.24428	-0.821926	1.3036	-3.53427	-1.65429	7.24428	B.cells	0.0038	0.0011	3.37	0.0007	0.0247
cg01438467	17	1510080	SLC43A2	17.6247	-0.703954	-1.68819	-2.30561	-1.19407	17.6247	B.cells	-0.0043	0.001	-4.26	2e-05	0.0015
cg01447281	1	8482689	RERE	-0.155183	-1.8934	8.22673	-1.24952	-1.11771	8.22673	CD8.T.cells	-0.0047	0.0015	-3.11	0.0019	0.0495
cg01449715	13	51491406	RNASEH2B	0.175581	0.992766	7.22228	-3.56174	-2.69475	7.22228	CD8.T.cells	0.0047	0.0011	4.39	1.1e-05	0.0009
cg01450390	19	54483251	CACNG8	11.3249	-0.846782	-0.463301	-2.15623	-2.13158	11.3249	B.cells	0.0021	0.0006	3.6	0.0003	0.0129
cg01500140	19	51890586	LIM2	-0.390821	-0.873432	9.8111	-1.32386	-1.27671	9.8111	CD8.T.cells	0.0093	0.002	4.69	2.7e-06	0.0003
cg01503299	4	2963264	NOP14	-0.501865	1.84456	7.2479	-3.96802	-2.47393	7.2479	CD8.T.cells	-0.0048	0.001	-4.58	4.7e-06	0.0005
cg01526089	17	3819390	P2RX1	7.12275	-0.0919671	0.912134	-4.09225	-2.75772	7.12275	B.cells	0.0026	0.0007	3.43	0.0006	0.021
cg01538575	19	6039991	RFX2	17.7376	-1.24478	-1.56752	-1.83509	-0.957729	17.7376	B.cells	-0.0021	0.0006	-3.3	0.001	0.0302
cg01543184	17	79881543	MAFG	17.3441	-0.59922	-1.87066	-1.77511	-0.997776	17.3441	B.cells	0.004	0.0013	3.12	0.0018	0.0476
cg01555705	16	57418351	CX3CL1	-2.52324	2.39345	8.66611	-3.37036	-1.69856	8.66611	CD8.T.cells	0.0051	0.0013	4.02	5.7e-05	0.0034
cg01568319	6	168841907	SMOC2	9.08949	-1.49778	0.449724	-2.14567	-1.37085	9.08949	B.cells	0.0039	0.0007	5.39	6.9e-08	1.4e-05
cg01576275	22	43409880		-0.641107	-0.742588	15.2687	-2.28373	-2.02791	15.2687	CD8.T.cells	-0.0066	0.0016	-4.18	2.9e-05	0.002
cg01581360	12	122986464	ZCCHC8	9.97507	-0.270314	-2.0781	-0.85411	-1.08668	9.97507	B.cells	-0.0065	0.0013	-5.07	4e-07	5.9e-05
cg01615704	2	110873396	MALL	7.25212	-0.2094	1.97386	-3.1887	-4.12503	7.25212	B.cells	0.0036	0.0012	3.11	0.0019	0.0489
cg01635405	10	124896713	HMX3	24.6929	-2.19002	-0.413544	-2.40367	-2.07252	24.6929	B.cells	0.0038	0.0011	3.55	0.0004	0.015
cg01640506	7	150417635	GIMAP1	-1.57324	1.21221	8.53713	-2.20926	-2.57577	8.53713	CD8.T.cells	-0.0006	0.0002	-3.17	0.0015	0.0416
cg01642521	11	20618250		8.86722	-2.08256	0.9432	-1.83954	-2.11284	8.86722	B.cells	0.0025	0.0007	3.44	0.0006	0.0208
cg01649611	2	43521066	THADA	9.07544	-0.772699	1.51006	-3.87393	-3.07567	9.07544	B.cells	-0.0056	0.0017	-3.3	0.001	0.03
cg01663563	15	90775513	CIB1	14.9399	-0.874921	-0.701238	-1.662	-1.50721	14.9399	B.cells	-0.0021	0.0006	-3.57	0.0004	0.014
cg01681367	16	29676071	SPN	29.918	-1.8388	-1.73607	-1.71018	-1.51408	29.918	B.cells	0.0061	0.0011	5.69	1.3e-08	3.1e-06
cg01692233	18	76738717		7.24244	-1.14091	0.704424	-2.37125	-1.22891	7.24244	B.cells	0.0023	0.0006	3.76	0.0002	0.0081
cg01697487	17	48588559	MYCBPAP	9.37029	-1.2291	1.13572	-3.16994	-2.12016	9.37029	B.cells	-0.004	0.001	-3.79	0.0001	0.0073
cg01697865	11	117856007	IL10RA	8.57717	-0.254342	-0.393134	-1.98366	-1.24021	8.57717	B.cells	-0.0041	0.001	-3.9	9.6e-05	0.0051
cg01717524	1	120204880		12.448	-0.0300412	-0.0229362	-4.18094	-2.54366	12.448	B.cells	-0.005	0.0012	-4.29	1.8e-05	0.0014
cg01741041	7	5567862	ACTB	12.6414	-4.68053	-4.24197	-0.3358	-0.0880096	12.6414	B.cells	-0.0039	0.0012	-3.11	0.0018	0.0482
cg01743841	20	61992494	CHRNA4	8.3512	-1.31555	-0.133627	-1.72155	-0.995977	8.3512	B.cells	0.0031	0.0009	3.33	0.0009	0.0276
cg01757312	13	112720565	SOX1	10.5351	-1.61422	1.18752	-3.1987	-2.18561	10.5351	B.cells	0.0043	0.0008	5.28	1.3e-07	2.3e-05
cg01765641	3	17781888	TBC1D5	11.0927	-3.22289	-2.02906	-0.192142	-0.461316	11.0927	B.cells	-0.0046	0.0011	-4.24	2.2e-05	0.0016
cg01771416	3	101567360	NFKBIZ	10.5973	-2.74717	-2.25156	-0.663202	-0.173429	10.5973	B.cells	-0.0065	0.0016	-4.1	4.1e-05	0.0026
cg01777643	1	224805287	CNIH3	15.3174	-1.47599	-0.613054	-1.36547	-1.74988	15.3174	B.cells	0.003	0.0007	4.39	1.1e-05	0.0009
cg01783070	20	21686293	PAX1	7.10972	-1.63795	0.848305	-2.57865	-1.33005	7.10972	B.cells	0.0035	0.001	3.45	0.0006	0.0201
cg01787084	16	87371097	FBXO31	2.36576	-0.0894824	7.17999	-4.96646	-4.35053	7.17999	CD8.T.cells	0.0047	0.0013	3.67	0.0002	0.0107
cg01794103	15	78342494	TBC1D2B	17.6232	-1.89702	-2.26578	-1.6103	-0.11722	17.6232	B.cells	0.0019	0.0005	3.96	7.6e-05	0.0043
cg01802453	4	183370148	ODZ3	14.0842	-2.41869	-0.726414	-2.38894	-0.41694	14.0842	B.cells	0.003	0.0009	3.23	0.0013	0.0364
cg01805869	2	26915772	KCNK3	10.0143	-1.30351	0.755991	-2.7069	-3.32037	10.0143	B.cells	0.0024	0.0007	3.19	0.0014	0.0395
cg01806427	5	123737813		-1.3666	-3.30418	0.632684	-2.16277	9.90832	9.90832	Monocytes	0.0033	0.0008	3.94	8e-05	0.0044
cg01860774	14	64969374	ZBTB25	15.1129	-0.840135	-0.462097	-2.07107	-1.63939	15.1129	B.cells	-0.0068	0.0011	-6.28	3.4e-10	1.4e-07
cg01869193	11	58673087		7.74695	-1.504	0.744571	-3.05016	-1.1125	7.74695	B.cells	0.0028	0.0008	3.48	0.0005	0.0185
cg01886556	4	17783205	FAM184B	7.70599	-2.36245	-0.0584324	-1.80794	-0.196507	7.70599	B.cells	0.0021	0.0006	3.43	0.0006	0.021
cg01909364	17	41739926	MEOX1	-2.08798	2.0295	7.68185	-3.17443	-1.57446	7.68185	CD8.T.cells	-0.0064	0.0012	-5.39	7.2e-08	1.4e-05
cg01927745	5	72677723		15.2567	-1.98345	-0.34373	-2.75741	-1.92356	15.2567	B.cells	0.0051	0.0015	3.41	0.0006	0.0221
cg01937809	1	37941854	ZC3H12A	12.1564	-2.46195	-2.66965	-0.0898381	-1.32638	12.1564	B.cells	-0.016	0.0017	-9.64	5.4e-22	3.4e-18
cg01956420	13	110959668	COL4A1;COL4A2	22.6867	-1.80847	-0.148328	-2.42262	-2.80371	22.6867	B.cells	0.0059	0.0016	3.71	0.0002	0.0093
cg01960979	16	1611342	IFT140	-0.344621	7.05099	-0.36694	-1.51137	-0.840975	7.05099	CD4.T.cells	-0.0034	0.0011	-3.13	0.0018	0.0467
cg01970383	5	177729224	COL23A1	10.5504	-0.60275	-0.590067	-2.09216	-1.13447	10.5504	B.cells	-0.006	0.0013	-4.58	4.7e-06	0.0004
cg01972009	11	67273431	PITPNM1	13.1006	-2.64187	-3.55202	-0.341191	-0.0221848	13.1006	B.cells	-0.0091	0.0016	-5.59	2.3e-08	5.2e-06
cg01986630	16	53946263	FTO	7.53907	-1.10947	-0.525321	-2.29773	-0.0954708	7.53907	B.cells	0.0072	0.0022	3.28	0.001	0.0315
cg01994290	14	65170049	PLEKHG3	-0.731366	-0.669092	7.41344	-0.73039	-0.837386	7.41344	CD8.T.cells	-0.0065	0.0014	-4.77	1.8e-06	0.0002
cg02008154	7	35293537	TBX20	7.55113	-0.592457	0.368565	-2.67043	-1.26975	7.55113	B.cells	0.0031	0.0008	3.68	0.0002	0.0101
cg02010196	5	146889275		10.1795	-0.722612	1.42532	-3.55125	-3.79586	10.1795	B.cells	0.0045	0.0009	4.82	1.4e-06	0.0002
cg02015582	6	32918479	HLA-DMA	14	-3.08147	-0.995071	-0.952825	-0.221218	14	B.cells	-0.0021	0.0006	-3.73	0.0002	0.0087
cg02025583	17	10632861	TMEM220	-0.835531	-0.339778	7.57286	-1.67849	-1.72565	7.57286	CD8.T.cells	0.0046	0.0009	5.08	3.8e-07	5.7e-05
cg02030270	15	84215725	SH3GL3	-2.89471	-4.48327	-3.46882	7.6385	6.02225	7.6385	Granulocytes	0.0049	0.0015	3.16	0.0016	0.0429
cg02035751	1	206729099	RASSF5	9.84585	-4.05013	2.25734	-2.39223	-1.51975	9.84585	B.cells	-0.0075	0.0016	-4.69	2.8e-06	0.0003
cg02049979	8	8718066	MFHAS1	-0.662126	8.84132	-0.854513	-1.49791	-0.905399	8.84132	CD4.T.cells	-0.0059	0.0014	-4.25	2.2e-05	0.0016
cg02061173	5	77805555	LHFPL2	9.72455	-0.283309	-0.0703047	-2.62317	-1.5488	9.72455	B.cells	0.0035	0.0008	4.5	7e-06	0.0006
cg02165355	5	178368071	ZNF454	8.48987	-1.11874	-0.198497	-2.94032	-0.303801	8.48987	B.cells	0.0046	0.0009	4.89	1e-06	0.0001
cg02205013	16	1758798	MAPK8IP3	-1.38821	-0.47429	7.43824	-1.05993	-0.43333	7.43824	CD8.T.cells	0.0024	0.0006	3.74	0.0002	0.0085
cg02208657	5	175621409		9.58427	-0.766127	0.992403	-4.5834	-1.5313	9.58427	B.cells	0.0025	0.0008	3.19	0.0014	0.0395
cg02213678	16	85112535	KIAA0513	-1.88116	-1.25498	-0.718889	12.7001	-1.14073	12.7001	Granulocytes	0.0016	0.0005	3.19	0.0014	0.04
cg02220617	14	102312533	PPP2R5C	8.98949	0.572335	-1.75037	-2.05545	-1.48087	8.98949	B.cells	-0.0045	0.0013	-3.63	0.0003	0.0119
cg02223801	7	157366933	PTPRN2	7.5195	0.811468	0.655166	-4.90946	-4.09699	7.5195	B.cells	-0.006	0.001	-6.24	4.3e-10	1.7e-07
cg02226810	6	1605352		9.10103	-2.89744	1.57487	-4.31443	-0.736945	9.10103	B.cells	0.0037	0.0009	4.12	3.8e-05	0.0025
cg02270010	5	175958651	RNF44	8.33993	1.44827	-0.0637715	-6.40604	-2.0858	8.33993	B.cells	-0.0067	0.0012	-5.53	3.2e-08	7.1e-06
cg02275418	3	15372726	SH3BP5	13.3855	-0.715534	-1.62419	-2.2587	-0.682823	13.3855	B.cells	-0.006	0.0014	-4.25	2.1e-05	0.0016
cg02281208	15	27216008	GABRG3	7.19635	-1.32865	-0.380061	-1.79077	-1.36096	7.19635	B.cells	0.0028	0.0009	3.19	0.0014	0.0402
cg02286506	2	109648931		17.7564	-1.91134	-1.38336	-2.04902	-0.888455	17.7564	B.cells	0.004	0.0006	6.25	4.1e-10	1.6e-07
cg02287105	6	32115284		-2.99617	1.05703	11.5054	-2.70777	-1.88785	11.5054	CD8.T.cells	0.0058	0.0017	3.34	0.0008	0.0271
cg02288754	16	51183988	SALL1	7.8759	-1.68318	-0.0613252	-2.14062	-0.439893	7.8759	B.cells	0.0024	0.0007	3.5	0.0005	0.0173
cg02305765	12	53107910		11.0936	-4.89093	0.167258	-0.914374	-0.704269	11.0936	B.cells	0.0043	0.0013	3.26	0.0011	0.0332
cg02315870	7	26236721	HNRNPA2B1	9.80897	-1.50453	-0.0786299	-2.09774	-0.99443	9.80897	B.cells	-0.0061	0.0014	-4.23	2.4e-05	0.0017
cg02331830	8	145008288	PLEC1	-0.0990105	-0.844354	-0.825391	9.31492	-2.3703	9.31492	Granulocytes	-0.0091	0.0026	-3.52	0.0004	0.0163
cg02339793	17	79225573	SLC38A10	2.46352	-3.55731	8.72825	-1.40933	-2.76023	8.72825	CD8.T.cells	0.0043	0.0012	3.66	0.0003	0.011
cg02344833	19	58545285	ZSCAN1	14.1772	-2.10256	-0.197002	-3.22456	-1.29167	14.1772	B.cells	0.0031	0.0009	3.21	0.0013	0.0376
cg02352281	3	46139305		7.57351	-0.0600155	2.20324	-5.61108	-3.8981	7.57351	B.cells	-0.0055	0.0017	-3.2	0.0014	0.0388
cg02366624	16	2726100		-0.391793	-1.13837	9.03415	-2.40775	-0.154971	9.03415	CD8.T.cells	0.0025	0.0007	3.33	0.0009	0.028
cg02366772	7	105662809	FLJ23834	9.36422	-4.11173	-3.02447	-0.0208454	0.670346	9.36422	B.cells	0.011	0.0019	5.86	4.6e-09	1.3e-06
cg02370832	10	91093681	IFIT3	7.63195	-0.620111	-0.1623	-1.52241	-2.08843	7.63195	B.cells	-0.0091	0.0023	-3.89	0.0001	0.0054
cg02378847	15	74422750	ISLR2;LOC283731	14.247	-1.53047	0.965434	-3.46066	-3.24673	14.247	B.cells	0.0052	0.0014	3.78	0.0002	0.0075
cg02384859	15	74862662	ARID3B	-1.50771	-0.416766	16.9797	-1.6629	-2.00215	16.9797	CD8.T.cells	0.0083	0.0017	4.78	1.7e-06	0.0002
cg02388882	10	88731631	AGAP11	-0.0176866	-0.106787	7.19609	-2.72069	-1.67283	7.19609	CD8.T.cells	0.0035	0.0008	4.19	2.8e-05	0.0019
cg02391509	3	27766382		-1.25741	-0.852886	13.2016	-0.949604	-1.21726	13.2016	CD8.T.cells	-0.009	0.002	-4.46	8.4e-06	0.0007
cg02397727	1	26372300	SLC30A2	8.1291	-1.93833	-0.0698431	-1.8498	-0.175431	8.1291	B.cells	0.0026	0.0008	3.25	0.0012	0.0343
cg02415661	19	16308183	AP1M1	8.30972	-1.89668	-1.31178	-0.273482	-0.36941	8.30972	B.cells	-0.0078	0.0016	-4.9	9.8e-07	0.0001
cg02423064	17	32484008	ACCN1	7.27233	-1.55934	0.414339	-1.92759	-0.906573	7.27233	B.cells	0.0041	0.0007	5.74	9.4e-09	2.4e-06
cg02431562	2	96809970	DUSP2	12.3488	-0.618774	-0.42693	-2.69005	-1.4437	12.3488	B.cells	-0.0064	0.0008	-7.84	4.5e-15	6.5e-12
cg02442900	2	234296642	DGKD	-0.661316	-1.50104	7.41806	-1.56586	-0.0765681	7.41806	CD8.T.cells	0.0091	0.0012	7.31	2.7e-13	2.5e-10
cg02447620	6	43604584	MAD2L1BP	8.50532	-2.22783	-1.18319	-0.636968	-0.0243213	8.50532	B.cells	-0.0064	0.0016	-4.01	6.1e-05	0.0036
cg02480489	16	85024131	ZDHHC7	12.2612	-2.04705	-1.27527	-0.562643	-0.78732	12.2612	B.cells	-0.0021	0.0004	-4.67	3e-06	0.0003
cg02487823	3	197440451	KIAA0226	12.5534	-0.583287	-1.40009	-2.21628	-1.42818	12.5534	B.cells	-0.0037	0.0007	-5.26	1.4e-07	2.5e-05
cg02500691	17	79476186		9.25933	-0.889899	-1.37869	-0.382653	-1.19647	9.25933	B.cells	-0.0035	0.0011	-3.2	0.0014	0.0392
cg02501827	11	11862879	USP47	-0.643884	3.45229	8.02493	-5.18129	-4.22732	8.02493	CD8.T.cells	0.0044	0.0012	3.5	0.0005	0.0173
cg02503850	10	72432552	ADAMTS14	9.42903	-0.390028	-0.110491	-3.23712	-1.65435	9.42903	B.cells	0.0052	0.001	5.49	3.9e-08	8.4e-06
cg02553516	21	38078767	SIM2	7.26465	-1.52269	-1.12785	-1.84749	0.626098	7.26465	B.cells	0.001	0.0003	3.27	0.0011	0.0324
cg02560388	2	11969958		-1.83585	-0.903531	14.166	-1.02933	-1.9884	14.166	CD8.T.cells	-0.007	0.0012	-5.6	2.1e-08	5e-06
cg02583484	12	54677008	HNRNPA1;HNRPA1L-2	7.47203	-1.57498	-0.358855	-0.971744	-0.536804	7.47203	B.cells	-0.026	0.0025	-10.21	1.8e-24	1.7e-20
cg02636177	4	72200331	SLC4A4	8.17926	-0.0238823	-0.184012	-2.76197	-1.67667	8.17926	B.cells	-0.0042	0.0009	-4.82	1.4e-06	0.0002
cg02650080	3	194801513	C3orf21	7.50085	-0.423256	-0.48532	-1.68885	-0.617502	7.50085	B.cells	0.0024	0.0008	3.13	0.0017	0.0461
cg02651190	21	44818924		-2.93422	1.41826	7.57136	-2.58389	-0.846088	7.57136	CD8.T.cells	0.003	0.0009	3.22	0.0013	0.0372
cg02675353	8	143695529	ARC	10.989	-1.65876	-0.00550628	-1.977	-0.848916	10.989	B.cells	0.0026	0.0006	4.07	4.7e-05	0.0029
cg02695062	6	30851417	DDR1	16.4197	-1.09122	-1.34687	-1.28695	-1.66418	16.4197	B.cells	-0.0031	0.0008	-3.71	0.0002	0.0093
cg02708705	17	74264300	FAM100B	14.8058	-0.261155	-0.198386	-4.21912	-1.56626	14.8058	B.cells	-0.0062	0.002	-3.16	0.0016	0.043
cg02723774	17	1378119	MYO1C	15.229	-1.5658	-0.750849	-1.2468	-1.5728	15.229	B.cells	-0.003	0.0009	-3.5	0.0005	0.0175
cg02730804	5	125799820	GRAMD3	-0.612635	-0.0671155	9.09429	-2.76414	-0.811758	9.09429	CD8.T.cells	0.0049	0.0014	3.46	0.0005	0.0192
cg02736420	13	95364569	SOX21	9.37342	-1.64409	-0.119197	-1.95201	-0.729001	9.37342	B.cells	0.0023	0.0007	3.32	0.0009	0.0283
cg02742906	13	112758625		7.10871	-1.65629	0.399522	-1.44029	-0.958276	7.10871	B.cells	0.0028	0.0008	3.33	0.0009	0.0276
cg02775417	19	643457	FGF22	19.8284	-1.13586	-1.43075	-1.83669	-1.76164	19.8284	B.cells	-0.0029	0.0006	-5.2	2e-07	3.3e-05
cg02786417	19	15218144	SYDE1	12.9484	-1.80553	-0.0695006	-1.9499	-1.26497	12.9484	B.cells	0.0014	0.0004	3.14	0.0017	0.0454
cg02796545	13	33590466	KL	11.1335	-3.38252	-0.412886	-1.8343	-0.143615	11.1335	B.cells	0.0062	0.0013	4.79	1.7e-06	0.0002
cg02821464	11	1945607	TNNT3	9.17703	-0.155218	-0.148571	-3.4762	-0.928342	9.17703	B.cells	-0.0024	0.0007	-3.4	0.0007	0.0232
cg02859866	10	13760165	FRMD4A	9.18212	-1.15017	-0.0681114	-3.27458	-0.364149	9.18212	B.cells	0.0034	0.0008	4.53	5.8e-06	0.0005
cg02861056	2	68592345	PLEK	-2.758	-0.430117	21.1031	-2.73975	-2.56523	21.1031	CD8.T.cells	0.0088	0.0024	3.69	0.0002	0.01
cg02869364	7	1081709	C7orf50	-0.647685	-0.000356368	7.70255	-2.48993	-0.654333	7.70255	CD8.T.cells	0.0056	0.0012	4.5	6.8e-06	0.0006
cg02878222	16	5117565	C16orf89	15.7316	-0.0296563	-0.742959	-2.72434	-2.77627	15.7316	B.cells	-0.0032	0.0008	-3.96	7.5e-05	0.0042
cg02878439	16	87498480	ZCCHC14	-1.85563	-0.293882	9.89878	-1.12913	-1.30497	9.89878	CD8.T.cells	-0.0039	0.0012	-3.32	0.0009	0.0285
cg02878739	2	236840858	AGAP1	7.11029	-0.122617	-0.91241	-1.71505	-0.460133	7.11029	B.cells	-0.0035	0.0007	-5.1	3.3e-07	5.1e-05
cg02891579	10	102823812	KAZALD1	13.161	-0.899515	-0.0125629	-3.89886	-0.941993	13.161	B.cells	0.003	0.0007	4.43	9.3e-06	0.0008
cg02892367	7	148724141	PDIA4	8.03728	0.591854	-0.0563901	-4.10317	-2.82537	8.03728	B.cells	-0.0043	0.001	-4.35	1.4e-05	0.0011
cg02956248	6	32120901	PPT2;PRRT1	18.2785	-1.93184	-2.18759	-0.884604	-0.668118	18.2785	B.cells	-0.0134	0.0026	-5.14	2.8e-07	4.4e-05
cg02964724	11	2292361	ASCL2	8.65428	-1.3848	-0.391338	-2.85967	0.00132706	8.65428	B.cells	0.0023	0.0007	3.26	0.0011	0.0337
cg02983950	1	38942220		-0.518269	12.3121	0.844627	-3.16685	-4.27129	12.3121	CD4.T.cells	0.0033	0.0007	4.58	4.6e-06	0.0004
cg02988775	1	6524642	TNFRSF25	-0.765324	0.796404	7.78538	-3.07235	-1.56283	7.78538	CD8.T.cells	-0.0044	0.0012	-3.64	0.0003	0.0117
cg03015498	10	7517765		9.15161	-3.90161	-3.33785	-0.00418808	-0.414673	9.15161	B.cells	-0.0072	0.0017	-4.26	2.1e-05	0.0015
cg03027354	1	204654648	LRRN2	7.87328	-1.42954	-0.219478	-2.34487	-0.307222	7.87328	B.cells	0.0028	0.0006	4.43	9.2e-06	0.0008
cg03037030	6	31543300	TNF	-2.98313	-0.271324	12.4948	-1.88123	-1.23742	12.4948	CD8.T.cells	-0.0052	0.0014	-3.86	0.0001	0.0058
cg03038262	11	315262	IFITM1	7.9821	-7.34286	-3.91816	0.383345	1.1171	7.9821	B.cells	-0.0114	0.0024	-4.69	2.7e-06	0.0003
cg03048488	1	15733844		-0.431805	-0.541597	11.4613	-2.44146	-1.58302	11.4613	CD8.T.cells	0.0071	0.0019	3.71	0.0002	0.0093
cg03059896	1	27560050	WDTC1	-1.83938	-0.385574	8.79361	-1.19823	-0.328808	8.79361	CD8.T.cells	0.0058	0.0016	3.55	0.0004	0.0152
cg03079733	21	43183466	RIPK4	-3.06644	7.68799	3.79678	-3.12412	-1.81432	7.68799	CD4.T.cells	0.0069	0.0014	4.91	9.1e-07	0.0001
cg03091010	18	73167894		7.66195	-2.10494	-0.111114	-2.94989	0.178834	7.66195	B.cells	0.0023	0.0005	4.91	9.1e-07	0.0001
cg03124636	6	30711426	IER3;FLOT1	8.41065	-1.58858	-0.362932	-3.46519	-0.256294	8.41065	B.cells	-0.0029	0.0006	-4.99	6.1e-07	8.4e-05
cg03127174	8	15397731	TUSC3	9.43263	-1.17451	-0.147054	-1.47991	-1.15171	9.43263	B.cells	0.0021	0.0006	3.36	0.0008	0.0253
cg03129384	10	128994644	FAM196A;DOCK1	11.2855	-0.953906	1.27082	-4.9356	-2.35375	11.2855	B.cells	0.0059	0.0014	4.28	1.8e-05	0.0014
cg03134947	16	28996021	LAT	13.928	-2.01229	-1.2777	-1.38103	-0.424999	13.928	B.cells	0.0016	0.0004	4.08	4.6e-05	0.0029
cg03144619	1	230415668	GALNT2	8.25103	-0.467078	-1.1943	-1.68705	-0.258581	8.25103	B.cells	-0.0175	0.0032	-5.48	4.3e-08	9e-06
cg03149958	6	36326677		7.90452	-1.32941	-0.273735	-1.59789	-0.762708	7.90452	B.cells	-0.0153	0.0023	-6.65	3e-11	1.6e-08
cg03164561	2	232396386	NMUR1	-1.74859	-1.12592	11.1584	-1.16145	-0.485082	11.1584	CD8.T.cells	0.01	0.0019	5.32	1e-07	1.9e-05
cg03167633	2	145338509		9.76951	-0.514142	0.394364	-3.05246	-2.37556	9.76951	B.cells	0.01	0.0022	4.47	7.9e-06	0.0007
cg03182596	3	141378979		13.627	-0.762666	-0.109171	-2.83194	-2.55934	13.627	B.cells	0.0035	0.0008	4.33	1.5e-05	0.0012
cg03186986	2	69869962	AAK1	20.4517	-3.01696	-1.19978	-2.03979	-0.320273	20.4517	B.cells	0.0025	0.0006	4.29	1.8e-05	0.0014
cg03196485	2	87021117	CD8A	-2.82088	-1.87053	-4.35152	7.34983	2.69931	7.34983	Granulocytes	0.0065	0.0017	3.9	9.7e-05	0.0052
cg03217253	19	53758055	ZNF677	20.1156	-1.12653	-0.627534	-2.6125	-1.62638	20.1156	B.cells	0.0051	0.0015	3.52	0.0004	0.0165
cg03233332	7	66118400		8.71923	-0.76333	-1.4083	-1.3555	-0.134979	8.71923	B.cells	-0.0026	0.0008	-3.26	0.0011	0.0335
cg03236939	17	72428367	GPRC5C	9.00844	-3.41503	0.00292139	-1.81049	-0.109136	9.00844	B.cells	0.0015	0.0004	3.47	0.0005	0.0191
cg03254067	4	10591571	CLNK	11.933	-0.285287	0.51996	-3.83794	-3.81614	11.933	B.cells	0.0074	0.0014	5.26	1.5e-07	2.6e-05
cg03254137	17	17661258	RAI1	-0.981198	1.12284	7.70943	-3.28774	-2.29745	7.70943	CD8.T.cells	0.0052	0.0013	4.11	4e-05	0.0026
cg03262802	2	234118754		9.44452	1.24038	-1.0467	-3.23414	-2.25051	9.44452	B.cells	-0.0021	0.0007	-3.23	0.0012	0.0363
cg03287108	1	28971003	TAF12	7.99953	-0.495229	-0.414618	-1.34053	-1.46128	7.99953	B.cells	-0.0049	0.0013	-3.81	0.0001	0.0069
cg03294491	18	45458243	SMAD2	-1.16672	-0.30844	11.9285	-1.00228	-1.96605	11.9285	CD8.T.cells	-0.0074	0.002	-3.78	0.0002	0.0075
cg03302822	10	99928067	C10orf28	-2.45429	-0.920195	14.1411	-1.02229	-0.863017	14.1411	CD8.T.cells	0.0042	0.0013	3.29	0.001	0.0307
cg03304380	8	13134144	DLC1	21.9349	-2.28959	-0.695287	-2.21376	-2.10293	21.9349	B.cells	0.0043	0.0014	3.14	0.0017	0.0454
cg03310469	2	45236672	SIX2	12.7807	-2.18328	-0.575162	-1.99401	-0.664357	12.7807	B.cells	0.0018	0.0005	3.24	0.0012	0.0354
cg03313945	13	100622158	ZIC5	11.8715	-2.62149	-0.556097	-2.26049	0.105047	11.8715	B.cells	0.0035	0.0009	3.91	9.2e-05	0.0049
cg03317505	5	138861832	TMEM173	25.3011	-2.41216	-2.01506	-2.18165	-0.538467	25.3011	B.cells	0.0023	0.0006	3.58	0.0003	0.0136
cg03330485	8	21647596	GFRA2	7.74603	-1.60193	0.801358	-3.01381	-1.13476	7.74603	B.cells	0.0022	0.0007	3.13	0.0018	0.0467
cg03345145	18	47341300	ACAA2	-1.52052	-0.551875	16.1878	-1.75841	-1.15865	16.1878	CD8.T.cells	0.0037	0.0009	4.09	4.3e-05	0.0027
cg03394909	2	220305921	SPEG	8.88691	-0.744572	-0.259688	-1.3839	-1.206	8.88691	B.cells	-0.0033	0.0009	-3.56	0.0004	0.0147
cg03401738	1	65991664	LEPR	7.62585	-3.04203	0.581985	-3.09688	0.130531	7.62585	B.cells	0.0027	0.0008	3.3	0.001	0.03
cg03433699	17	6916926	RNASEK;C17orf49	11.8574	-1.80582	0.347936	-5.52302	-0.225853	11.8574	B.cells	-0.0061	0.0013	-4.89	1e-06	0.0001
cg03440944	7	45023329	C7orf40	7.55407	-0.0190224	0.445883	-1.93427	-3.70394	7.55407	B.cells	-0.015	0.0015	-9.98	1.9e-23	1.6e-19
cg03451670	2	236579469	AGAP1	7.75185	-1.19111	2.58365	-4.03481	-2.79754	7.75185	B.cells	0.0095	0.0015	6.51	7.5e-11	3.6e-08
cg03468466	3	27771914		9.68461	-0.650944	0.674164	-4.61932	-1.68673	9.68461	B.cells	0.0022	0.0006	3.92	8.9e-05	0.0048
cg03469054	12	130387861	TMEM132D	9.70349	-1.92115	1.7003	-3.14814	-1.88815	9.70349	B.cells	0.0045	0.0014	3.21	0.0013	0.0383
cg03471436	1	204046026	SOX13	7.27643	-0.201772	-0.740598	-1.55257	-1.39608	7.27643	B.cells	-0.0041	0.0007	-5.59	2.3e-08	5.2e-06
cg03475293	6	7051303		-0.315464	-2.85812	-4.65434	-0.37211	12.5027	12.5027	Monocytes	-0.0103	0.0025	-4.17	3.1e-05	0.0021
cg03480935	15	67417860	SMAD3	7.54944	-3.7585	-2.14184	-0.140126	0.294616	7.54944	B.cells	-0.0118	0.0018	-6.74	1.5e-11	8.8e-09
cg03502002	18	74962133	GALR1	17.2651	-1.68268	-0.230397	-2.47374	-2.8455	17.2651	B.cells	0.0072	0.0019	3.82	0.0001	0.0065
cg03502889	11	34255733	ABTB2	11.934	-1.23031	-3.48116	-0.0584721	-0.548812	11.934	B.cells	-0.0073	0.0012	-5.96	2.5e-09	7.6e-07
cg03536474	12	54367460	HOXC11	9.85545	-1.15404	0.386981	-2.41284	-2.07315	9.85545	B.cells	0.0023	0.0006	3.63	0.0003	0.012
cg03544320	4	5894691	CRMP1	8.01429	-0.788044	2.4752	-3.97708	-3.75961	8.01429	B.cells	0.0104	0.0029	3.63	0.0003	0.0118
cg03549705	16	29674618	SPN	20.1017	-1.9205	-1.86894	-1.54901	-1.06812	20.1017	B.cells	0.0027	0.0009	3.11	0.0019	0.0489
cg03550773	14	35163458		-0.204222	-1.2609	-2.65086	8.6304	-0.352283	8.6304	Granulocytes	0.0046	0.0011	4.19	2.8e-05	0.0019
cg03567830	20	61339871	NTSR1	12.077	-0.348503	-0.308527	-3.23005	-3.13259	12.077	B.cells	0.0035	0.0008	4.43	9.6e-06	0.0008
cg03603530	16	69365009	PDF;COG8	7.04603	-1.29318	0.0919362	-1.75351	-0.712457	7.04603	B.cells	-0.0051	0.0016	-3.22	0.0013	0.0368
cg03604011	5	400201	AHRR	-2.72131	10.1078	0.629939	-3.34541	-0.742403	10.1078	CD4.T.cells	0.0241	0.0035	6.91	4.7e-12	3.1e-09
cg03641640	13	114776416	RASA3	-1.42001	0.622607	13.0707	-2.79959	-2.35676	13.0707	CD8.T.cells	-0.0086	0.0016	-5.55	2.8e-08	6.3e-06
cg03649060	19	11665451	ELOF1	8.7444	-0.717665	0.648422	-3.3677	-1.64071	8.7444	B.cells	-0.0049	0.001	-5.03	4.8e-07	6.9e-05
cg03653856	3	197500859	FYTTD1	28.0213	-2.17603	-1.77677	-2.05242	-1.85474	28.0213	B.cells	-0.0018	0.0005	-3.44	0.0006	0.0208
cg03660710	22	50631079	TRABD	-2.56499	0.447078	13.4596	-2.41261	-1.3719	13.4596	CD8.T.cells	-0.0041	0.0009	-4.78	1.8e-06	0.0002
cg03680932	6	16306683	ATXN1	20.3886	-1.86862	-1.74687	-1.23469	-1.18798	20.3886	B.cells	-0.0022	0.0006	-3.45	0.0006	0.02
cg03685346	5	107005999	EFNA5	8.49559	-1.02155	-1.31359	-1.26441	-0.478407	8.49559	B.cells	0.0028	0.0007	4.14	3.4e-05	0.0023
cg03694713	8	23564156	NKX2-6	10.6386	-1.92178	-0.653883	-1.66527	-0.0951434	10.6386	B.cells	0.0034	0.0008	4.16	3.2e-05	0.0022
cg03699623	2	121200515		8.35364	-1.80683	0.342703	-2.23745	-0.61092	8.35364	B.cells	0.0028	0.0008	3.6	0.0003	0.013
cg03701992	21	40984886	C21orf88	7.32318	-1.0858	0.772303	-2.34314	-1.63881	7.32318	B.cells	0.0044	0.0011	3.89	0.0001	0.0053
cg03707168	19	49379127	PPP1R15A	8.55457	1.86359	-0.124912	-4.60742	-5.35337	8.55457	B.cells	-0.0285	0.0047	-6.11	1e-09	3.5e-07
cg03710860	20	62592735	ZNF512B	0.10354	-1.14633	8.57666	-1.36353	-1.21351	8.57666	CD8.T.cells	0.0043	0.0012	3.51	0.0004	0.0167
cg03717836	15	96596177		13.1787	-2.27369	-0.00920846	-2.33631	-0.843866	13.1787	B.cells	0.0028	0.0006	4.71	2.5e-06	0.0003
cg03735496	18	18822637	GREB1L	13.2665	-0.7158	-0.416263	-3.5362	-2.80974	13.2665	B.cells	0.0062	0.0014	4.45	8.7e-06	0.0007
cg03777414	16	10868974	FAM18A	14.8468	-0.518268	-1.04784	-2.13869	-1.18021	14.8468	B.cells	-0.0019	0.0006	-3.21	0.0013	0.0376
cg03778108	11	47360129	MYBPC3	8.34254	-0.756686	-0.0145066	-2.54152	-0.805213	8.34254	B.cells	-0.0021	0.0007	-3.22	0.0013	0.0368
cg03788408	16	4441939	CORO7	-0.0639513	-0.888308	8.4466	-0.978249	-1.69782	8.4466	CD8.T.cells	0.0046	0.0013	3.63	0.0003	0.0117
cg03796321	15	86162442	AKAP13	16.6186	-2.04636	-1.40735	-1.52009	-0.694445	16.6186	B.cells	0.0012	0.0004	3.26	0.0011	0.0332
cg03822267	6	44234126	NFKBIE	15.4503	-3.13546	-1.96781	-0.560777	-0.295142	15.4503	B.cells	-0.0028	0.0009	-3.19	0.0014	0.0405
cg03835987	4	111120249	ELOVL6	-1.43141	2.16506	7.81274	-3.19545	-2.29063	7.81274	CD8.T.cells	0.0046	0.0011	4.31	1.7e-05	0.0013
cg03840467	17	75278162	2009-09-01	7.96792	-2.14478	-2.31443	-0.848659	0.834689	7.96792	B.cells	-0.0032	0.001	-3.35	0.0008	0.0266
cg03851835	11	107711742	SLC35F2	11.386	-0.473247	-0.0176771	-3.22821	-2.07392	11.386	B.cells	-0.0021	0.0006	-3.76	0.0002	0.0081
cg03854595	16	11347455		10.7716	-0.484732	-1.01083	-2.2846	-0.83072	10.7716	B.cells	-0.0028	0.0007	-4	6.3e-05	0.0037
cg03877174	17	4923126	KIF1C	9.61018	-1.14341	-0.0100001	-2.55248	-0.780322	9.61018	B.cells	0.0104	0.0018	5.86	4.5e-09	1.3e-06
cg03886681	2	240059931	HDAC4	-1.19415	-0.812634	11.092	-2.13285	-0.332075	11.092	CD8.T.cells	0.0057	0.0017	3.42	0.0006	0.0217
cg03962691	1	115881130	NGF	8.36001	-0.234169	0.286683	-4.50686	-0.982425	8.36001	B.cells	0.0047	0.001	4.9	9.3e-07	0.0001
cg03963198	5	1882871	IRX4	11.1182	-1.36858	-0.0111748	-2.64673	-1.23697	11.1182	B.cells	0.0033	0.0009	3.55	0.0004	0.0149
cg03969079	10	63759909	ARID5B	24.2466	-2.00762	-1.30156	-1.17541	-1.8016	24.2466	B.cells	-0.0035	0.0011	-3.1	0.0019	0.0498
cg03970036	2	220174232	PTPRN	7.72296	-0.217465	1.07674	-4.08393	-2.13457	7.72296	B.cells	0.0044	0.0008	5.29	1.2e-07	2.2e-05
cg04010868	16	11876381	ZC3H7A	11.1168	-0.133614	-0.75983	-2.33714	-1.38087	11.1168	B.cells	-0.0035	0.0008	-4.48	7.3e-06	0.0006
cg04039799	11	19745484	NAV2	7.06173	-0.471619	-0.792459	-1.16394	-0.57761	7.06173	B.cells	-0.0135	0.0027	-5.04	4.6e-07	6.6e-05
cg04051565	2	171211176	MYO3B	-0.0852814	0.221584	7.71275	-2.68888	-2.20119	7.71275	CD8.T.cells	0.003	0.0009	3.33	0.0009	0.0278
cg04053392	6	168720505	DACT2	7.47811	-1.01417	0.591128	-2.51813	-2.29499	7.47811	B.cells	0.0029	0.0009	3.35	0.0008	0.0264
cg04059568	7	157486012	PTPRN2	9.46354	-2.28366	-0.023713	-1.83406	-0.498592	9.46354	B.cells	0.0028	0.0009	3.19	0.0014	0.04
cg04074066	9	139565154	EGFL7	8.23028	-2.50311	-0.704694	-0.287903	-0.324465	8.23028	B.cells	-0.0039	0.001	-3.92	8.7e-05	0.0047
cg04079139	1	26735245		9.4878	-1.72767	0.205333	-2.73441	-0.672859	9.4878	B.cells	0.0036	0.0006	5.69	1.3e-08	3.2e-06
cg04081201	16	86601024	FOXC2	7.74606	-0.830776	0.0481853	-2.87611	-0.435466	7.74606	B.cells	0.0038	0.001	3.6	0.0003	0.013
cg04085571	11	1872753	LSP1	7.82214	-0.0291919	-0.178926	-2.30311	-1.63688	7.82214	B.cells	-0.009	0.0014	-6.53	6.7e-11	3.2e-08
cg04089434	10	94516971		-2.27495	2.51113	9.05405	-3.6415	-2.21142	9.05405	CD8.T.cells	0.003	0.001	3.11	0.0019	0.0491
cg04125962	16	27476250	GTF3C1	-0.616892	-0.559338	10.7475	-2.75997	-0.489072	10.7475	CD8.T.cells	0.0049	0.0012	3.92	8.8e-05	0.0048
cg04161859	10	73404657	CDH23	7.59425	-0.726134	0.207766	-2.33306	-1.04915	7.59425	B.cells	-0.0024	0.0007	-3.26	0.0011	0.0337
cg04168675	2	225809655	DOCK10	17.2542	-0.40192	-0.203476	-3.90196	-2.51833	17.2542	B.cells	-0.0046	0.0012	-3.83	0.0001	0.0064
cg04171808	11	35188437	CD44	-0.0184415	-0.185288	7.26999	-1.75529	-3.14495	7.26999	CD8.T.cells	-0.0045	0.0012	-3.63	0.0003	0.0118
cg04174091	11	122935222		7.15053	-3.87228	-2.81101	-0.071338	0.79413	7.15053	B.cells	-0.0104	0.0021	-4.87	1.1e-06	0.0001
cg04181150	15	33603883	RYR3	7.28675	-1.16532	-0.522553	-2.55383	-1.25213	7.28675	B.cells	0.0027	0.0006	4.91	9.2e-07	0.0001
cg04189326	14	103481271	CDC42BPB	10.0241	-0.983589	-0.219554	-2.37151	-1.1538	10.0241	B.cells	0.0058	0.0009	6.46	1e-10	4.9e-08
cg04190888	10	49879914		8.23872	-1.73633	-0.473436	-1.06302	-0.388972	8.23872	B.cells	-0.0021	0.0006	-3.64	0.0003	0.0114
cg04192740	5	171605778	STK10	11.5221	-0.0398375	-1.41758	-3.0857	-0.819424	11.5221	B.cells	0.0023	0.0007	3.44	0.0006	0.0206
cg04195684	22	50515473	MLC1	7.69416	-1.68796	-1.34692	-0.386052	-0.407394	7.69416	B.cells	-0.0021	0.0006	-3.4	0.0007	0.0231
cg04198210	15	74528606	CCDC33	7.44883	-0.826063	-2.14596	-0.897176	-0.0928205	7.44883	B.cells	0.0037	0.0011	3.29	0.001	0.0313
cg04225551	8	102526827	GRHL2	-0.551272	-1.435	8.35721	-0.676095	-0.946538	8.35721	CD8.T.cells	-0.0051	0.0014	-3.74	0.0002	0.0086
cg04254487	6	134304883	TBPL1	14.3275	-1.57197	-0.210877	-2.43314	-0.932265	14.3275	B.cells	0.0025	0.0007	3.37	0.0007	0.0249
cg04255391	8	145008397	PLEC1	-0.906873	-2.41959	-0.75458	10.7027	-0.514929	10.7027	Granulocytes	-0.0164	0.0039	-4.16	3.2e-05	0.0021
cg04272086	18	49867359	DCC	8.43282	-1.65479	0.267849	-2.72008	-0.532664	8.43282	B.cells	0.0027	0.0009	3.22	0.0013	0.0368
cg04308040	13	44942303		7.15034	-0.21619	-0.598127	-1.10447	-1.16546	7.15034	B.cells	0.0045	0.0012	3.7	0.0002	0.0097
cg04313565	16	17561865	XYLT1	11.975	-0.360431	-0.697196	-3.72305	-0.567769	11.975	B.cells	-0.0067	0.0019	-3.61	0.0003	0.0127
cg04330122	3	119316820	PLA1A	9.14397	-0.155913	-0.452485	-1.88284	-1.48018	9.14397	B.cells	-0.0028	0.0008	-3.52	0.0004	0.0162
cg04342223	10	97454528	TCTN3	7.32805	-0.730123	-0.985907	-0.835444	-0.633299	7.32805	B.cells	-0.0023	0.0005	-4.61	4e-06	0.0004
cg04347477	12	125002007	NCOR2	7.84793	-1.52621	0.560004	-2.0064	-1.16285	7.84793	B.cells	0.0073	0.0017	4.45	8.8e-06	0.0008
cg04352288	16	87958407	CA5A	25.0893	-0.15422	-2.22961	-3.10014	-2.76262	25.0893	B.cells	-0.006	0.0009	-6.97	3.2e-12	2.2e-09
cg04392554	22	46685472	TTC38	-1.33949	-0.405622	17.287	-2.1682	-2.23946	17.287	CD8.T.cells	0.0153	0.003	5.16	2.5e-07	4e-05
cg04408104	2	160106670	WDSUB1	-1.29183	2.68617	7.78963	-3.93395	-3.04279	7.78963	CD8.T.cells	0.0063	0.002	3.17	0.0015	0.0424
cg04424621	6	27101941	HIST1H2BJ	-0.184441	-0.262576	8.90902	-2.51501	-1.18223	8.90902	CD8.T.cells	-0.0093	0.0016	-5.82	5.7e-09	1.6e-06
cg04431254	22	46684772	TTC38	0.321269	-0.822026	7.58745	-2.62549	-1.2532	7.58745	CD8.T.cells	0.0047	0.0015	3.11	0.0019	0.0495
cg04439252	17	40475282	STAT3	9.72012	-1.14998	-0.184797	-2.61828	-0.438462	9.72012	B.cells	-0.0041	0.0008	-4.89	1e-06	0.0001
cg04444027	16	8986092	USP7	7.32655	-0.00893438	-0.685966	-1.85259	-2.54621	7.32655	B.cells	-0.0036	0.001	-3.67	0.0002	0.0105
cg04453552	16	57394387	CCL22	38.8549	-1.846	-1.72919	-2.41707	-1.83255	38.8549	B.cells	-0.0024	0.0005	-4.59	4.5e-06	0.0004
cg04454086	5	140345966	PCDHAC2;PCDHA7;PCDHA12;PCDHA6;PCDHA10;PCDHA4;PCDHA11;PCDHA8;PCDHA1;PCDHA2;PCDHA9;PCDHA13;PCDHA5;PCDHAC1;PCDHA3	8.70745	-1.11497	1.31932	-2.87633	-2.84842	8.70745	B.cells	0.0044	0.0012	3.58	0.0003	0.0138
cg04467549	17	79921715		-1.40668	-1.21705	11.1657	-1.54274	-0.259874	11.1657	CD8.T.cells	0.0043	0.0013	3.19	0.0014	0.0403
cg04473654	4	54187654	SCFD2	9.5403	-0.115398	-0.384753	-3.85043	-1.4013	9.5403	B.cells	0.0061	0.0015	3.96	7.4e-05	0.0042
cg04475027	12	128752040	TMEM132C	12.4677	-1.53175	-0.0748404	-1.9435	-1.74733	12.4677	B.cells	0.0042	0.0008	5.13	2.9e-07	4.5e-05
cg04514047	5	10562456		-3.71289	0.553774	8.44793	-0.0554055	-2.44616	8.44793	CD8.T.cells	0.0042	0.0011	3.66	0.0003	0.0109
cg04519775	2	231849693		11.3937	-1.03876	0.150683	-2.98487	-2.04764	11.3937	B.cells	-0.0061	0.0012	-5.12	3.1e-07	4.7e-05
cg04534765	18	74962369	GALR1	13.1744	-0.870666	-0.204175	-3.60655	-2.66758	13.1744	B.cells	0.0044	0.0014	3.14	0.0017	0.0453
cg04545296	12	48745243	ZNF641	-2.18656	5.95445	8.07711	-4.47462	-4.59046	8.07711	CD8.T.cells	0.0045	0.0011	4.29	1.8e-05	0.0013
cg04566018	19	45146967	PVR	7.9419	-1.8276	-1.12095	-1.77824	-0.378773	7.9419	B.cells	0.0018	0.0005	3.62	0.0003	0.0121
cg04579254	2	231090745	SP140	8.01176	-0.300825	1.42985	-4.18173	-2.8859	8.01176	B.cells	-0.0034	0.001	-3.24	0.0012	0.0351
cg04597433	4	9783206	DRD5	14.564	-2.26262	0.345707	-2.82819	-2.31651	14.564	B.cells	0.0046	0.0011	4.15	3.4e-05	0.0022
cg04605681	4	8229159	SH3TC1	7.13813	-0.0127691	1.40783	-5.35161	-2.51797	7.13813	B.cells	0.0033	0.0008	4.14	3.4e-05	0.0022
cg04628369	20	56247426	PMEPA1	1.92189	-0.333244	7.69635	-4.65642	-4.39801	7.69635	CD8.T.cells	0.0053	0.0013	4.02	5.9e-05	0.0035
cg04640972	10	8373522		8.35566	-4.50577	-4.3102	-0.036231	0.704843	8.35566	B.cells	0.0095	0.0022	4.34	1.4e-05	0.0011
cg04682193	12	121867725	KDM2B	-0.634014	-1.65519	14.7816	-2.74417	-1.13478	14.7816	CD8.T.cells	0.006	0.0019	3.22	0.0013	0.0368
cg04694812	5	63257554	HTR1A	7.43701	-0.913116	0.200695	-1.52469	-1.63672	7.43701	B.cells	0.0033	0.001	3.19	0.0014	0.0404
cg04716447	12	122444621		9.86752	-3.10931	-2.43896	-0.509833	-0.15767	9.86752	B.cells	0.0048	0.0007	7.13	9.7e-13	7.7e-10
cg04730665	2	236403704	AGAP1	11.6295	-2.02354	-0.172551	-2.87695	-0.596395	11.6295	B.cells	0.0036	0.001	3.56	0.0004	0.0145
cg04735129	2	160654086	CD302	-1.18963	1.48264	9.29948	-3.45435	-2.90856	9.29948	CD8.T.cells	0.0029	0.0008	3.8	0.0001	0.0071
cg04737759	6	155253937		16.9802	-2.14385	-1.60236	-0.727122	-1.17924	16.9802	B.cells	0.0038	0.0009	4.34	1.4e-05	0.0011
cg04739880	6	35017865	ANKS1A	8.97289	-0.742456	-0.130346	-1.38452	-1.55575	8.97289	B.cells	0.008	0.0011	7.18	7e-13	5.7e-10
cg04751035	17	79317102		25.6339	-2.19595	-0.269934	-2.35006	-2.23339	25.6339	B.cells	0.0024	0.0006	3.7	0.0002	0.0097
cg04796525	11	133995182	JAM3	9.45933	-0.23576	-0.061	-3.10912	-3.23536	9.45933	B.cells	0.0041	0.0009	4.59	4.5e-06	0.0004
cg04804618	10	131761386	EBF3	11.5356	-1.93036	-0.14383	-2.06136	-1.23282	11.5356	B.cells	0.002	0.0006	3.23	0.0012	0.0364
cg04846307	5	153858585	HAND1	7.1221	-1.46759	-0.401405	-2.71334	-0.229498	7.1221	B.cells	0.002	0.0006	3.2	0.0014	0.0394
cg04853843	16	55358461	IRX6	9.16264	-1.16499	-0.379179	-2.55542	-0.0965746	9.16264	B.cells	0.0024	0.0007	3.53	0.0004	0.0158
cg04864179	7	128579964	IRF5	16.3101	-1.14995	-2.3968	-0.575062	-1.0613	16.3101	B.cells	-0.0065	0.0014	-4.57	4.9e-06	0.0005
cg04869854	11	67186575	ATPGD1	-1.71631	1.32254	8.41616	-3.13756	-1.25556	8.41616	CD8.T.cells	0.0038	0.0012	3.18	0.0015	0.0408
cg04872689	2	68592375	PLEK	-2.36755	1.90739	9.47019	-2.70574	-1.93277	9.47019	CD8.T.cells	0.0088	0.0026	3.43	0.0006	0.0213
cg04929759	12	133016214		-2.8006	1.79742	10.1866	-2.78464	-1.71253	10.1866	CD8.T.cells	0.0043	0.0011	3.91	9.4e-05	0.005
cg04958794	14	97685274		11.771	-2.48889	-0.903864	-2.05236	-0.238294	11.771	B.cells	0.0019	0.0006	3.45	0.0006	0.0201
cg04991805	10	99790910	CRTAC1	9.23413	-1.89524	0.477069	-2.28736	-1.25913	9.23413	B.cells	0.0034	0.0009	3.92	8.7e-05	0.0047
cg05006092	17	76166303	SYNGR2	7.24055	-1.75628	-0.95618	-0.242904	-0.343471	7.24055	B.cells	-0.0019	0.0005	-3.84	0.0001	0.0061
cg05007549	4	81103968		8.30276	-0.970552	-0.132846	-0.799439	-1.73142	8.30276	B.cells	-0.006	0.0012	-5.11	3.2e-07	4.9e-05
cg05036173	2	108994528	SULT1C4	7.36112	-0.0964621	1.02139	-3.50186	-2.99765	7.36112	B.cells	0.0042	0.0013	3.12	0.0018	0.0475
cg05048002	16	30077837	ALDOA	9.91531	-3.37045	-0.208494	-1.96349	-0.0556281	9.91531	B.cells	-0.0031	0.0008	-3.72	0.0002	0.0091
cg05057720	14	38724675	CLEC14A	17.372	-1.86365	-0.345487	-2.96326	-2.37228	17.372	B.cells	0.0069	0.0017	4.03	5.6e-05	0.0033
cg05062715	12	133014994		8.16467	-0.578294	-0.43719	-3.16608	-0.128287	8.16467	B.cells	0.0034	0.001	3.54	0.0004	0.0153
cg05076755	11	76381148	LRRC32	11.0747	-1.76583	-1.6029	-1.42039	-0.126588	11.0747	B.cells	-0.0052	0.001	-5.33	1e-07	1.9e-05
cg05091997	17	60897721		-0.703861	0.487295	9.67197	-3.23779	-1.65201	9.67197	CD8.T.cells	-0.0045	0.0014	-3.13	0.0017	0.046
cg05113410	2	102327511	MAP4K4	7.87667	-0.345723	0.913179	-5.34937	-1.17021	7.87667	B.cells	-0.0042	0.001	-4.2	2.6e-05	0.0018
cg05141234	6	33265267	RGL2	-2.33651	2.11714	7.4863	-2.59794	-1.65037	7.4863	CD8.T.cells	0.0028	0.0008	3.57	0.0004	0.0143
cg05141432	3	81812214	GBE1	8.40558	-0.437702	1.02485	-3.9882	-2.18642	8.40558	B.cells	0.0058	0.0012	4.81	1.5e-06	0.0002
cg05152300	16	17458534	XYLT1	10.1956	-3.11177	-1.2085	-0.811827	-0.134451	10.1956	B.cells	-0.0039	0.0012	-3.39	0.0007	0.0238
cg05154698	1	26202441		-1.31558	15.2671	-1.359	-1.46709	-0.757899	15.2671	CD4.T.cells	0.0015	0.0003	4.26	2e-05	0.0015
cg05155965	15	96873885	NR2F2	10.2304	-1.75163	-0.136822	-1.44102	-0.74217	10.2304	B.cells	0.0021	0.0007	3.17	0.0015	0.0424
cg05175803	11	44597119	CD82	7.196	-0.565311	-0.0590054	-1.99623	-1.37218	7.196	B.cells	-0.0039	0.0008	-5.04	4.7e-07	6.7e-05
cg05180985	2	66660665		11.9961	-2.48413	-0.283628	-2.62308	-0.44289	11.9961	B.cells	0.0015	0.0004	3.27	0.0011	0.0322
cg05200037	6	149772346	ZC3H12D	10.5658	-0.374246	0.235089	-4.03359	-4.33216	10.5658	B.cells	0.0054	0.0013	4.22	2.5e-05	0.0018
cg05215806	19	31842272		11.9713	-2.28502	-0.305531	-2.44701	-0.49102	11.9713	B.cells	0.0022	0.0005	4.15	3.4e-05	0.0022
cg05223720	7	71801793	CALN1	7.79576	-1.31255	-0.547077	-1.21019	-1.09218	7.79576	B.cells	0.0019	0.0006	3.32	0.0009	0.0283
cg05242915	19	1263080		14.9106	-3.09121	-0.910751	-0.204925	-1.23551	14.9106	B.cells	-0.0066	0.0019	-3.46	0.0005	0.0194
cg05246522	17	25798973	KSR1	9.95684	-1.3949	0.619772	-2.64537	-1.55935	9.95684	B.cells	-0.0089	0.0019	-4.72	2.4e-06	0.0003
cg05247640	17	8067776	VAMP2	21.9296	-1.7702	-1.53795	-1.55204	-0.977505	21.9296	B.cells	0.0018	0.0006	3.27	0.0011	0.0328
cg05251676	5	38258884	EGFLAM	19.0128	-1.66089	-0.0295464	-2.80744	-2.2835	19.0128	B.cells	0.0024	0.0006	3.79	0.0001	0.0072
cg05255351	5	1503979	LPCAT1	-1.16201	-0.240517	11.8739	-2.53658	-1.36528	11.8739	CD8.T.cells	0.007	0.0019	3.78	0.0002	0.0075
cg05261686	16	50743296	NOD2	-0.0591715	7.6757	-0.532067	-2.06872	-1.11049	7.6757	CD4.T.cells	-0.0081	0.0016	-4.97	6.6e-07	9e-05
cg05264101	17	75880308	FLJ45079	-1.4883	-0.550491	9.05967	-0.614669	-0.796545	9.05967	CD8.T.cells	0.0035	0.0011	3.11	0.0019	0.0493
cg05266781	16	54965492	IRX5	7.43441	-1.04914	-0.159959	-3.12055	-0.403371	7.43441	B.cells	0.003	0.0009	3.25	0.0012	0.0345
cg05277504	17	79961614	ASPSCR1	-1.71175	13.3557	-0.0949934	-2.11034	-1.65206	13.3557	CD4.T.cells	-0.0032	0.0008	-3.9	9.6e-05	0.0051
cg05294455	17	45286609	MYL4	10.5469	-0.300102	-1.4789	-0.849155	-1.61888	10.5469	B.cells	0.0034	0.0009	3.79	0.0002	0.0073
cg05298628	12	123379569	VPS37B	8.23548	-0.0877297	-0.0452652	-2.89853	-2.23924	8.23548	B.cells	0.0067	0.002	3.37	0.0007	0.0247
cg05299836	16	31119067	BCKDK	7.36208	-0.932679	1.24124	-3.31549	-1.83709	7.36208	B.cells	-0.0049	0.0008	-5.75	8.7e-09	2.3e-06
cg05302701	18	77196320	NFATC1	8.0756	-0.581081	-0.200694	-1.67765	-1.02275	8.0756	B.cells	-0.0042	0.0007	-5.76	8.5e-09	2.2e-06
cg05314679	8	101821998		8.00105	-0.0223682	-1.51583	-1.30342	-1.71064	8.00105	B.cells	0.0028	0.0006	4.38	1.2e-05	0.001
cg05318210	2	145780010		8.68785	-2.3891	-1.84037	-0.960177	-0.19437	8.68785	B.cells	0.006	0.0011	5.52	3.4e-08	7.3e-06
cg05323251	19	10449942	ICAM3	7.19978	-3.3128	0.852025	-2.21716	-0.918132	7.19978	B.cells	-0.0055	0.0014	-4.07	4.8e-05	0.0029
cg05327844	11	330872		-0.174039	-0.346099	8.46841	-2.3591	-2.30082	8.46841	CD8.T.cells	0.005	0.0014	3.71	0.0002	0.0093
cg05329317	16	30126595	MAPK3	9.08498	-0.663228	-0.216638	-2.8306	-1.22147	9.08498	B.cells	-0.0029	0.0008	-3.67	0.0002	0.0106
cg05331807	7	157224035		9.91287	0.965665	-0.217671	-3.92492	-3.44312	9.91287	B.cells	-0.0061	0.0014	-4.5	6.9e-06	0.0006
cg05335186	13	53173507		-0.273574	0.548277	10.6102	-3.73675	-3.26836	10.6102	CD8.T.cells	0.0036	0.001	3.71	0.0002	0.0093
cg05336115	20	983104	RSPO4	9.11523	-0.850943	-0.361594	-1.87529	-1.24645	9.11523	B.cells	0.0021	0.0007	3.16	0.0016	0.0427
cg05359207	20	52196506	ZNF217	7.92272	-2.30185	-1.82529	-1.1911	0.635235	7.92272	B.cells	-0.0027	0.0007	-3.68	0.0002	0.0103
cg05360958	12	15038440	MGP	8.30964	-0.159489	-0.598759	-2.05221	-0.910375	8.30964	B.cells	0.0054	0.0013	4.09	4.3e-05	0.0027
cg05368555	12	56390805	SUOX	-0.579989	-0.160376	11.1964	-2.67609	-2.10062	11.1964	CD8.T.cells	0.0023	0.0006	3.54	0.0004	0.0153
cg05401069	18	21572634	TTC39C	-1.55983	-0.0918701	9.43464	-1.3505	-1.72917	9.43464	CD8.T.cells	-0.0045	0.001	-4.55	5.3e-06	0.0005
cg05403689	12	89748932		8.93226	-2.58452	-1.54513	-0.11911	-0.179018	8.93226	B.cells	-0.0047	0.0013	-3.54	0.0004	0.0153
cg05421688	1	179711859	FAM163A	7.2716	-1.44656	-0.315393	-1.53779	-1.32505	7.2716	B.cells	0.0022	0.0005	3.98	6.9e-05	0.004
cg05446629	11	134281742	B3GAT1	28.4349	-1.55827	-0.749806	-2.81498	-1.94573	28.4349	B.cells	0.0045	0.0012	3.57	0.0004	0.0141
cg05462761	1	6545157	PLEKHG5	0.0255158	-0.251893	7.05434	-2.62492	-0.939478	7.05434	CD8.T.cells	0.0045	0.001	4.67	3.1e-06	0.0003
cg05465955	17	40715236	COASY	7.92936	-1.08436	-0.50011	-0.211383	-3.06493	7.92936	B.cells	-0.0056	0.0014	-3.86	0.0001	0.0058
cg05477514	8	23564008	NKX2-6	7.64671	-0.630558	-0.276007	-1.93438	-0.716599	7.64671	B.cells	0.0038	0.0007	5.22	1.8e-07	3e-05
cg05491001	4	62066539		9.09483	-1.78549	3.44599	-4.30721	-4.81132	9.09483	B.cells	0.0064	0.002	3.22	0.0013	0.0368
cg05512483	11	62621791	SNORD30;SNORD22;SNORD29;SNORD31;SNHG1	8.69515	-3.03862	-2.21028	-0.280989	0.345767	8.69515	B.cells	-0.0077	0.0014	-5.41	6.2e-08	1.2e-05
cg05517711	9	130662451	ST6GALNAC6	7.50873	-1.92834	-0.344291	-0.118857	-1.30024	7.50873	B.cells	-0.0074	0.0016	-4.61	4e-06	0.0004
cg05578802	18	74531660		20.613	-0.862549	-1.43198	-2.75802	-1.48997	20.613	B.cells	-0.0028	0.0005	-5.72	1.1e-08	2.8e-06
cg05585911	6	44396701	CDC5L	-1.15652	-0.154784	12.2193	-2.5811	-1.30137	12.2193	CD8.T.cells	0.0045	0.0012	3.8	0.0001	0.007
cg05595345	15	98504173	ARRDC4	11.3507	-2.33054	1.11008	-2.78249	-2.80534	11.3507	B.cells	0.0027	0.0007	3.85	0.0001	0.0061
cg05596347	15	75939386		-0.163461	-0.115078	7.13191	-2.65502	-1.45057	7.13191	CD8.T.cells	0.0037	0.001	3.63	0.0003	0.0118
cg05606351	19	54599285	OSCAR	8.73245	-1.17108	-1.19675	-1.24426	-0.541617	8.73245	B.cells	0.0011	0.0003	3.41	0.0007	0.0227
cg05612654	6	2375895		-0.166897	-3.29833	-1.69325	-0.315153	7.40152	7.40152	Monocytes	0.0031	0.001	3.15	0.0016	0.0441
cg05616969	2	118982661		-1.99828	2.97661	8.93206	-3.6151	-2.57536	8.93206	CD8.T.cells	0.0045	0.001	4.4	1.1e-05	0.0009
cg05635807	8	11422167		10.5752	-1.5325	-0.990412	-1.46537	-1.26392	10.5752	B.cells	0.0028	0.0008	3.6	0.0003	0.0131
cg05652328	17	7479977	EIF4A1;SNORD10;SNORA67	10.2709	-0.620306	-0.120463	-2.74336	-1.5964	10.2709	B.cells	-0.0022	0.0007	-3.25	0.0011	0.034
cg05654103	2	24586381		-0.796474	-2.22868	-0.837361	-0.0859321	8.51399	8.51399	Monocytes	0.0035	0.0009	3.93	8.5e-05	0.0046
cg05660670	12	20521635	PDE3A	16.4078	-1.68191	-0.169968	-1.95872	-1.63724	16.4078	B.cells	0.0033	0.0006	5.9	3.7e-09	1.1e-06
cg05670885	10	134361949	INPP5A	7.05766	-0.752361	-0.473721	-1.8994	-0.194004	7.05766	B.cells	-0.0017	0.0005	-3.26	0.0011	0.0336
cg05673756	13	102068650	NALCN	9.71536	-1.98396	1.298	-2.51617	-2.43322	9.71536	B.cells	0.004	0.0007	5.38	7.3e-08	1.4e-05
cg05694245	10	28034816	MKX	10.1319	-0.852438	-0.618274	-1.18543	-1.0588	10.1319	B.cells	0.0033	0.0009	3.91	9.4e-05	0.005
cg05702747	16	89006455	CBFA2T3	11.6301	-1.49186	-0.411262	-1.72055	-0.714563	11.6301	B.cells	0.0018	0.0004	4.74	2.1e-06	0.0002
cg05705212	3	45984743	CXCR6;FYCO1	-2.47098	0.216496	12.0885	-1.79401	-1.12287	12.0885	CD8.T.cells	-0.0061	0.0012	-4.92	8.5e-07	0.0001
cg05720871	8	110587264	GOLSYN	7.3136	-1.79765	0.414547	-2.46483	-0.880946	7.3136	B.cells	-0.003	0.0008	-3.87	0.0001	0.0057
cg05726118	3	41265374	CTNNB1	11.149	-2.12662	-0.412805	-1.25738	-0.472404	11.149	B.cells	0.0074	0.0023	3.27	0.0011	0.0328
cg05726935	14	105263522	AKT1	10.6406	-0.307957	-0.300792	-2.47057	-1.8425	10.6406	B.cells	-0.0087	0.0016	-5.3	1.1e-07	2.1e-05
cg05760402	18	20139913		7.36386	-0.965618	-0.151044	-1.29581	-1.05232	7.36386	B.cells	0.0021	0.0005	3.85	0.0001	0.0061
cg05784029	17	48223819	PPP1R9B	16.3511	-1.18887	-1.67585	-1.30267	-1.06941	16.3511	B.cells	-0.0027	0.0008	-3.32	0.0009	0.0287
cg05784862	17	25799018	KSR1	8.69432	-1.16292	0.309943	-3.09315	-0.994935	8.69432	B.cells	-0.0093	0.0015	-6.23	4.6e-10	1.8e-07
cg05790451	15	29396200	APBA2	-1.89524	2.14873	7.74598	-2.76485	-1.88721	7.74598	CD8.T.cells	0.0062	0.0014	4.45	8.8e-06	0.0008
cg05821186	4	1198353	LOC100130872;LOC100130872-SPON2	-1.08507	-0.57328	11.342	-1.71843	-1.39471	11.342	CD8.T.cells	0.0036	0.0011	3.44	0.0006	0.0204
cg05845178	3	9957531	IL17RE;IL17RC	-0.332347	-1.85824	9.87428	-1.21975	-0.538911	9.87428	CD8.T.cells	-0.0013	0.0004	-3.26	0.0011	0.0336
cg05869537	18	43405547	SIGLEC15	-0.879595	-0.535119	7.4035	-2.5305	-1.8644	7.4035	CD8.T.cells	0.0023	0.0006	3.52	0.0004	0.0162
cg05877528	22	26875552	HPS4	-1.5426	1.13043	9.44596	-2.65652	-2.00013	9.44596	CD8.T.cells	-0.0039	0.0009	-4.11	3.9e-05	0.0025
cg05886087	2	102758186		9.22807	-1.23638	-0.462321	-3.5948	-0.221574	9.22807	B.cells	0.0043	0.0013	3.43	0.0006	0.0209
cg05904013	7	128579933	IRF5	8.30927	-0.972429	-0.06931	-2.89075	-0.556053	8.30927	B.cells	-0.0042	0.0011	-3.91	9.3e-05	0.005
cg05940122	2	231770489		-0.614605	-0.735982	8.58394	-1.72685	-0.349426	8.58394	CD8.T.cells	-0.0099	0.003	-3.31	0.0009	0.0294
cg05941840	1	94074034	BCAR3	7.63848	-0.214403	-0.861618	-2.06713	-0.700617	7.63848	B.cells	-0.0045	0.0009	-4.71	2.5e-06	0.0003
cg05945059	18	56940463	RAX	8.5002	-1.64882	-0.197874	-2.8069	-0.233584	8.5002	B.cells	0.0032	0.001	3.12	0.0018	0.0481
cg05955436	20	17660838	RRBP1	9.16519	-0.741726	1.20444	-2.08376	-4.05014	9.16519	B.cells	0.0077	0.0023	3.29	0.001	0.0306
cg05983405	10	72360348	PRF1	-0.688043	-2.58094	15.7059	-1.96626	-0.42413	15.7059	CD8.T.cells	0.0046	0.0015	3.14	0.0017	0.0453
cg05987251	18	28622703	DSC3	7.32927	-1.96998	0.390333	-2.97904	-0.518601	7.32927	B.cells	0.0023	0.0007	3.34	0.0008	0.0269
cg05992368	17	1572755	PRPF8	8.66931	-1.90755	-1.04177	-1.73104	0.175255	8.66931	B.cells	0.0025	0.0007	3.77	0.0002	0.0078
cg06000951	6	39902288	MOCS1	10.7239	-0.474185	-0.00626054	-2.5314	-2.62206	10.7239	B.cells	0.0038	0.0009	4.03	5.7e-05	0.0034
cg06000994	19	30866194	ZNF536	14.5443	-2.18504	0.837807	-3.43057	-2.30191	14.5443	B.cells	0.0049	0.0011	4.61	4.1e-06	0.0004
cg06005318	6	30690213	TUBB	7.93006	-3.3905	-2.37666	-0.454903	1.18877	7.93006	B.cells	-0.0095	0.0019	-5.06	4.2e-07	6.2e-05
cg06007201	16	88850218	FAM38A	0.160278	-0.229582	8.32347	-2.95166	-1.88919	8.32347	CD8.T.cells	-0.0036	0.0011	-3.36	0.0008	0.0257
cg06008724	22	45403507	PHF21B	12.1572	-1.85952	1.19866	-2.96934	-2.32751	12.1572	B.cells	0.0053	0.0015	3.55	0.0004	0.0151
cg06025456	6	32120863	PPT2;PRRT1	23.025	-1.84254	-1.26319	-2.24764	-0.984283	23.025	B.cells	-0.0078	0.0025	-3.19	0.0014	0.0403
cg06040872	17	34394215	CCL18	-1.66141	-0.000999644	10.9764	-1.29911	-2.14983	10.9764	CD8.T.cells	0.0072	0.0023	3.18	0.0015	0.0409
cg06059409	11	73036247	ARHGEF17	7.21719	-0.111344	-0.022432	-2.63209	-1.63371	7.21719	B.cells	-0.0051	0.0014	-3.61	0.0003	0.0127
cg06076323	8	1772080	ARHGEF10	12.4704	-1.4462	-0.0715393	-1.60417	-1.65776	12.4704	B.cells	0.0023	0.0007	3.3	0.001	0.0303
cg06108383	6	32120899	PPT2;PRRT1	8.10819	-1.61398	-0.87266	-1.06724	-0.0552295	8.10819	B.cells	-0.0062	0.0017	-3.67	0.0002	0.0105
cg06130714	17	10024297	GAS7	12.3935	-1.85807	-1.39737	-1.15968	-0.360541	12.3935	B.cells	0.0031	0.0005	6.41	1.5e-10	6.6e-08
cg06151165	20	25062254	VSX1	7.94344	-1.97029	-0.187915	-1.80511	-1.13339	7.94344	B.cells	0.0035	0.001	3.56	0.0004	0.0148
cg06158650	1	119522637	TBX15	9.03719	-1.25584	0.75327	-3.84436	-0.889938	9.03719	B.cells	0.0034	0.0009	3.8	0.0001	0.0072
cg06166915	16	57415838	CX3CL1	10.1813	-0.89459	0.106918	-2.77757	-1.10562	10.1813	B.cells	-0.0033	0.0008	-3.95	8e-05	0.0044
cg06180099	1	150979364	FAM63A	-0.255132	-0.300757	12.4191	-2.65245	-1.9605	12.4191	CD8.T.cells	-0.0043	0.0012	-3.5	0.0005	0.0172
cg06180389	1	111436823	CD53	9.02755	-2.60232	-0.133947	-1.02822	-0.402266	9.02755	B.cells	0.0035	0.0011	3.19	0.0014	0.04
cg06181703	1	1028878	C1orf159	14.0243	-1.82074	-0.206192	-1.57662	-1.58861	14.0243	B.cells	-0.0019	0.0006	-3.29	0.001	0.0309
cg06187080	1	232573578	SIPA1L2	11.5282	-0.417052	-0.0895988	-2.78628	-2.61697	11.5282	B.cells	-0.0026	0.0008	-3.48	0.0005	0.0184
cg06201717	1	2949633		-1.01436	1.83631	7.65685	-4.15878	-1.63622	7.65685	CD8.T.cells	-0.0034	0.0009	-3.67	0.0002	0.0106
cg06214853	1	145077772		-0.999994	-0.443668	15.2914	-2.03882	-1.59027	15.2914	CD8.T.cells	0.0051	0.0013	3.91	9.4e-05	0.005
cg06235438	16	30485966	ITGAL	-1.38145	0.91664	7.27438	-2.13136	-1.43901	7.27438	CD8.T.cells	-0.0144	0.0023	-6.14	8.4e-10	2.9e-07
cg06264663	13	21563415	LATS2	-1.26982	-1.45253	-0.908369	8.72499	-0.216214	8.72499	Granulocytes	0.0059	0.0009	6.28	3.3e-10	1.3e-07
cg06296597	10	858900	LARP4B	-2.50001	-2.40078	7.33587	-0.18922	-0.0612502	7.33587	CD8.T.cells	0.0073	0.0013	5.81	6.1e-09	1.7e-06
cg06315208	6	30684406	MDC1	7.38072	-0.0828557	-0.170037	-4.322	-1.20369	7.38072	B.cells	-0.0054	0.0015	-3.59	0.0003	0.0133
cg06329392	13	40762435		-2.9234	-0.0543879	19.8992	-2.25043	-1.81368	19.8992	CD8.T.cells	-0.0104	0.0031	-3.42	0.0006	0.022
cg06357908	1	192548609	RGS1	7.88392	0.315129	0.667816	-4.5082	-3.28428	7.88392	B.cells	-0.0044	0.0012	-3.81	0.0001	0.0069
cg06361405	10	104434010	ARL3	19.836	-2.04786	-1.45992	-1.6714	-1.47494	19.836	B.cells	0.0028	0.0005	6.01	1.9e-09	5.9e-07
cg06373240	19	30162566	PLEKHF1	9.37074	-2.07195	-1.56426	-0.34502	-0.26976	9.37074	B.cells	-0.0044	0.0014	-3.14	0.0017	0.0453
cg06389950	16	75240536	CTRB2	8.32334	-1.04108	-0.0765139	-1.66106	-1.34744	8.32334	B.cells	-0.0051	0.001	-5.04	4.6e-07	6.6e-05
cg06393589	16	84581885		-2.66294	8.53166	5.51227	-4.11352	-3.27403	8.53166	CD4.T.cells	-0.0065	0.0015	-4.42	9.9e-06	0.0008
cg06394247	9	36986788	PAX5	10.0307	-0.972143	-0.0821927	-2.44284	-0.881752	10.0307	B.cells	0.0036	0.0009	4	6.5e-05	0.0037
cg06399302	19	34113214	CHST8	11.2932	-1.496	-0.00800599	-2.62699	-0.665979	11.2932	B.cells	0.0029	0.0009	3.29	0.001	0.031
cg06425919	11	17741925	MYOD1	8.47484	-1.41257	1.32115	-5.63508	-0.773372	8.47484	B.cells	0.0039	0.001	3.87	0.0001	0.0056
cg06427759	5	115419633	COMMD10	16.8638	-1.20181	-1.19238	-1.35706	-1.35285	16.8638	B.cells	-0.002	0.0005	-3.89	0.0001	0.0053
cg06433879	20	10200138	SNAP25	12.2777	-0.756566	0.0754964	-2.87687	-2.07022	12.2777	B.cells	0.0019	0.0005	3.89	0.0001	0.0054
cg06477444	19	50411521	NUP62;IL4I1	25.1276	-1.52517	-2.17659	-1.34268	-1.72248	25.1276	B.cells	-0.0044	0.0005	-8.06	7.5e-16	1.3e-12
cg06493289	11	113934355	ZBTB16	0.246824	-0.926445	7.34493	-1.70078	-1.86073	7.34493	CD8.T.cells	0.0035	0.0009	3.89	9.9e-05	0.0053
cg06495803	12	6553489	CD27;LOC678655	9.64269	-1.80999	0.280173	-1.34575	-2.31495	9.64269	B.cells	-0.0042	0.0012	-3.44	0.0006	0.0206
cg06513247	17	75446661	2009-09-01	7.29463	-6.89309	-0.0264752	-0.146793	-0.0363335	7.29463	B.cells	-0.0104	0.0015	-7.13	9.8e-13	7.7e-10
cg06525651	10	128994297	FAM196A;DOCK1	10.976	-1.74516	2.25749	-3.39925	-3.13582	10.976	B.cells	0.0067	0.0014	4.94	7.9e-07	0.0001
cg06530347	12	25148943	C12orf77	17.7672	-1.51048	-1.00233	-2.54203	-0.520654	17.7672	B.cells	-0.0021	0.0005	-4.12	3.7e-05	0.0024
cg06531034	2	38766282		8.58417	-1.36527	0.208749	-1.56131	-1.85609	8.58417	B.cells	0.0031	0.001	3.13	0.0017	0.0464
cg06544693	16	85641282		-1.47482	-0.2598	8.38216	-1.19471	-0.508579	8.38216	CD8.T.cells	-0.0042	0.0012	-3.4	0.0007	0.0229
cg06551997	17	33815451	SLFN12L	-0.869573	-0.420501	12.0656	-2.63922	-2.53638	12.0656	CD8.T.cells	0.0042	0.0008	5.63	1.8e-08	4.2e-06
cg06562283	11	78781557	ODZ4	7.58847	-0.672512	-0.0968026	-2.82548	-0.76951	7.58847	B.cells	-0.0068	0.0019	-3.53	0.0004	0.0161
cg06568880	17	2166583	SMG6	0.273013	-0.0164924	8.32258	-4.05273	-0.754971	8.32258	CD8.T.cells	-0.0046	0.001	-4.54	5.6e-06	0.0005
cg06577850	7	84002356		-1.67394	-1.91645	-1.82344	12.9713	-0.0880038	12.9713	Granulocytes	-0.0115	0.002	-5.9	3.7e-09	1.1e-06
cg06639332	13	37248305	C13orf36	8.78141	-1.12735	-0.31017	-1.30818	-0.721046	8.78141	B.cells	0.0023	0.0005	4.31	1.6e-05	0.0012
cg06640997	12	32081573		10.9914	-2.22641	0.76155	-2.43769	-1.812	10.9914	B.cells	-0.0043	0.0012	-3.52	0.0004	0.0166
cg06642397	2	132438430		-0.449273	7.27364	-0.863389	-1.5975	-0.29523	7.27364	CD4.T.cells	-0.0029	0.0007	-4.16	3.1e-05	0.0021
cg06651878	2	66660793		10.9228	-2.20131	-0.177829	-2.45553	-0.163595	10.9228	B.cells	0.0012	0.0004	3.21	0.0013	0.0378
cg06653632	12	129281444	SLC15A4	7.80681	-2.8415	4.17165	-3.76108	-2.12731	7.80681	B.cells	0.008	0.0022	3.7	0.0002	0.0096
cg06659727	13	110959428	COL4A2;COL4A1	14.736	-0.461454	-0.0946559	-2.40349	-3.23938	14.736	B.cells	0.0065	0.0015	4.44	9.2e-06	0.0008
cg06660523	4	30722152	PCDH7	11.9214	-1.70057	-0.395366	-3.23397	-1.09055	11.9214	B.cells	0.0034	0.0009	3.85	0.0001	0.006
cg06704122	2	119604702	EN1	12.0916	-0.589999	-0.107877	-2.85605	-2.83982	12.0916	B.cells	0.0031	0.0009	3.58	0.0003	0.0137
cg06706159	19	18260350	MAST3	-1.9245	-1.31017	19.0371	-2.13266	-2.03378	19.0371	CD8.T.cells	0.0126	0.0028	4.48	7.4e-06	0.0007
cg06707369	19	36400425	TYROBP	-2.54325	3.03683	7.48473	-2.7573	-2.28	7.48473	CD8.T.cells	0.0032	0.0008	4.02	5.9e-05	0.0035
cg06722633	1	37499309	GRIK3	7.29687	-1.86529	-0.259281	-2.81458	-0.274309	7.29687	B.cells	0.0031	0.0007	4.55	5.5e-06	0.0005
cg06739462	12	56329296	DGKA	-1.32128	-0.0273496	12.0394	-2.15692	-1.63529	12.0394	CD8.T.cells	-0.0064	0.002	-3.17	0.0015	0.0425
cg06750076	7	55621712	VOPP1	7.19709	-0.0955755	-1.79762	-2.07994	0.0408151	7.19709	B.cells	-0.0026	0.0005	-4.83	1.3e-06	0.0002
cg06763054	8	17270834	MTMR7	9.31449	-0.877494	0.570828	-2.61047	-2.42507	9.31449	B.cells	0.0035	0.0011	3.23	0.0013	0.0364
cg06767314	17	1085381	ABR	18.6699	-1.54424	-1.02193	-1.7423	-1.22879	18.6699	B.cells	-0.0017	0.0005	-3.38	0.0007	0.0244
cg06769377	1	228350860		-0.411914	2.54446	8.20453	-5.90286	-2.55751	8.20453	CD8.T.cells	0.0038	0.0008	4.63	3.7e-06	0.0004
cg06776976	1	212588580	TMEM206	2.08433	-0.826333	7.72448	-3.04091	-3.11856	7.72448	CD8.T.cells	-0.0024	0.0008	-3.23	0.0012	0.036
cg06786600	17	38666816		-1.38648	-0.523603	7.83903	-1.58602	-0.524759	7.83903	CD8.T.cells	0.0042	0.001	3.99	6.5e-05	0.0038
cg06800849	16	89180587	ACSF3	20.758	-1.52093	-1.41022	-1.40837	-1.48615	20.758	B.cells	-0.006	0.0009	-6.45	1.1e-10	5.2e-08
cg06803614	1	40133581	NT5C1A	10.5557	-0.398637	0.378902	-3.03782	-2.88599	10.5557	B.cells	-0.0088	0.001	-9.01	2.1e-19	8.3e-16
cg06803853	16	2234031	CASKIN1	28.543	-1.76387	-1.76581	-1.82524	-1.30593	28.543	B.cells	-0.0025	0.0005	-5.31	1.1e-07	2e-05
cg06813419	1	211502171	TRAF5	7.06859	-0.503529	1.91352	-4.55013	-2.95242	7.06859	B.cells	-0.0037	0.0012	-3.19	0.0014	0.0402
cg06820905	8	69243752		7.72228	-1.14678	1.07896	-2.09515	-2.27352	7.72228	B.cells	0.0016	0.0005	3.26	0.0011	0.0339
cg06833564	16	4665307	FAM100A	14.0641	-1.35313	-0.728094	-1.34746	-1.47499	14.0641	B.cells	-0.0035	0.0008	-4.17	3.1e-05	0.0021
cg06846010	16	56651367	MT1L	-0.0557252	-0.428248	14.1946	-3.62569	-2.56948	14.1946	CD8.T.cells	0.004	0.001	3.96	7.5e-05	0.0042
cg06866597	22	29279129	ZNRF3	9.55196	-1.76516	0.298077	-1.52628	-2.1264	9.55196	B.cells	0.0015	0.0004	3.74	0.0002	0.0085
cg06880612	2	102759576		11.4952	-0.965322	0.181032	-5.87266	-0.331093	11.4952	B.cells	0.0065	0.001	6.57	4.9e-11	2.5e-08
cg06892898	7	37024713	ELMO1	-0.308499	-0.341154	9.98938	-3.30209	-2.91896	9.98938	CD8.T.cells	0.0042	0.001	4.37	1.2e-05	0.001
cg06906472	2	107502801	ST6GAL2	8.92681	-0.957538	1.68716	-3.39421	-3.00755	8.92681	B.cells	0.0076	0.0023	3.24	0.0012	0.0348
cg06915193	4	185205329		27.9085	-1.8406	-2.27936	-1.73854	-1.38132	27.9085	B.cells	-0.0036	0.0007	-5.29	1.3e-07	2.2e-05
cg06927323	17	45809727	TBX21	7.5731	0.98219	-0.369405	-3.36585	-2.11992	7.5731	B.cells	0.0098	0.0022	4.43	9.3e-06	0.0008
cg06954481	2	237076497	GBX2	12.7101	-2.12794	0.179646	-2.05102	-1.52592	12.7101	B.cells	0.0039	0.0009	4.13	3.6e-05	0.0023
cg06965409	16	1611973	IFT140	-1.61604	9.10287	-0.406619	-1.60707	-1.64768	9.10287	CD4.T.cells	-0.0041	0.0012	-3.46	0.0005	0.0196
cg06991300	4	122301724	QRFPR	12.5379	-0.836256	-0.150465	-2.30752	-1.34375	12.5379	B.cells	0.0058	0.0013	4.58	4.6e-06	0.0004
cg07026010	7	44506445	NUDCD3	-0.329747	-1.02057	8.53245	-1.28419	-0.724468	8.53245	CD8.T.cells	0.0062	0.002	3.14	0.0017	0.046
cg07034362	3	125899552	ALDH1L1	8.26318	-0.980119	-0.00965293	-1.71866	-1.4956	8.26318	B.cells	0.0022	0.0007	3.29	0.001	0.0308
cg07042289	10	90692494		8.90308	-0.854907	-0.619639	-1.44938	-0.591837	8.90308	B.cells	-0.0033	0.001	-3.12	0.0018	0.0475
cg07047068	11	844686	TSPAN4	1.02465	-0.312697	7.42912	-2.44972	-3.35409	7.42912	CD8.T.cells	0.0043	0.001	4.48	7.4e-06	0.0007
cg07063068	14	91711033	GPR68	12.9431	-1.81853	-1.05551	-1.17912	-0.930815	12.9431	B.cells	-0.0085	0.0011	-7.71	1.3e-14	1.7e-11
cg07064537	3	171515212	PLD1	8.01973	1.07944	-1.67133	-3.10096	-1.19283	8.01973	B.cells	-0.002	0.0006	-3.19	0.0014	0.0395
cg07102705	5	148033896	HTR4	10.5411	-0.745711	-0.344078	-3.21647	-0.88336	10.5411	B.cells	0.0041	0.0009	4.67	3.1e-06	0.0003
cg07103517	7	50348485	IKZF1	10.8509	-3.46305	-2.38754	-0.589441	-0.386889	10.8509	B.cells	-0.006	0.0015	-3.87	0.0001	0.0057
cg07112604	14	91836354	CCDC88C	10.9058	-1.50647	-0.640258	-1.93113	-0.891227	10.9058	B.cells	-0.0079	0.001	-7.53	5e-14	5.8e-11
cg07119168	14	65225253	SPTB	-0.968857	-0.768048	12.1398	-1.73725	-0.732358	12.1398	CD8.T.cells	0.0071	0.0014	5.04	4.6e-07	6.6e-05
cg07135732	1	91184290	BARHL2	7.31881	-1.61583	0.877412	-1.95509	-1.39333	7.31881	B.cells	0.0024	0.0006	3.83	0.0001	0.0063
cg07139440	1	151030981	CDC42SE1;MLLT11	8.09691	-0.154048	-0.197794	-2.04576	-1.38274	8.09691	B.cells	-0.002	0.0005	-3.59	0.0003	0.0132
cg07194166	11	126163704	TIRAP	7.20317	-0.198596	-0.829014	-0.626147	-1.53529	7.20317	B.cells	-0.0028	0.0007	-3.88	0.0001	0.0054
cg07217653	15	101591436	LRRK1	7.28183	-0.102218	0.643159	-3.58819	-2.80408	7.28183	B.cells	-0.0035	0.0011	-3.11	0.0019	0.0488
cg07259660	10	49517767		10.2606	-0.0150278	-0.772638	-2.47287	-1.36167	10.2606	B.cells	-0.0016	0.0005	-3.41	0.0006	0.0221
cg07265976	4	2696715	FAM193A	9.38981	-0.929315	-0.605445	-2.7135	-0.304445	9.38981	B.cells	-0.0016	0.0005	-3.21	0.0013	0.0378
cg07285237	6	139447669		-1.92751	-3.53777	-1.76625	28.1921	-0.427554	28.1921	Granulocytes	0.0112	0.0031	3.56	0.0004	0.0147
cg07285708	3	10291324	TATDN2	10.4986	-1.58279	-2.63155	-0.522963	0.0318674	10.4986	B.cells	-0.004	0.001	-3.93	8.4e-05	0.0046
cg07298473	11	47279183	NR1H3	10.6115	-0.944666	0.722729	-2.91264	-2.3715	10.6115	B.cells	0.0045	0.0013	3.58	0.0003	0.0136
cg07300451	12	39299511	CPNE8	14.1447	-1.97078	-0.0629448	-3.14525	-0.856499	14.1447	B.cells	0.0034	0.0011	3.2	0.0014	0.0387
cg07306253	15	41062224	DNAJC17;C15orf62	-1.34925	-0.343803	10.0564	-2.79897	-1.25431	10.0564	CD8.T.cells	0.0044	0.0012	3.64	0.0003	0.0114
cg07308381	17	6917370	RNASEK;C17orf49	9.95716	-1.10439	0.631727	-1.80593	-2.6996	9.95716	B.cells	-0.0075	0.0012	-6.4	1.6e-10	6.9e-08
cg07376232	11	118084920	AMICA1	0.137344	0.716816	7.56562	-3.15383	-2.55935	7.56562	CD8.T.cells	-0.0032	0.001	-3.39	0.0007	0.0235
cg07381806	19	2094327	MOBKL2A	-2.15478	-0.308817	9.38541	-0.627803	-0.957953	9.38541	CD8.T.cells	-0.0293	0.0052	-5.62	1.9e-08	4.5e-06
cg07383757	11	3647654	TRPC2	-0.0206278	0.808362	8.3446	-4.88865	-2.24017	8.3446	CD8.T.cells	0.0029	0.0005	5.48	4.4e-08	9.1e-06
cg07408835	5	140306377	PCDHAC1;PCDHA7;PCDHA12;PCDHA6;PCDHA10;PCDHA4;PCDHA11;PCDHA8;PCDHA1;PCDHA2;PCDHA9;PCDHA13;PCDHA5;PCDHA3	8.46649	-1.09111	-0.333239	-1.85057	-1.78108	8.46649	B.cells	0.0047	0.0013	3.58	0.0003	0.0137
cg07432626	5	146889536		10.3839	-1.15447	0.56591	-2.34589	-2.48627	10.3839	B.cells	0.0044	0.0012	3.53	0.0004	0.0159
cg07469402	12	45444767	DBX2	27.3459	-2.09283	-0.440952	-2.55257	-2.68516	27.3459	B.cells	0.0105	0.0015	7.21	5.7e-13	4.8e-10
cg07493874	5	1342172	CLPTM1L	20.1133	-0.297228	-1.35854	-2.84426	-2.31435	20.1133	B.cells	-0.0071	0.0016	-4.44	9e-06	0.0008
cg07533239	12	6422131	PLEKHG6	7.72342	-0.491507	0.387967	-3.1944	-1.49228	7.72342	B.cells	-0.0087	0.0013	-6.49	8.4e-11	4e-08
cg07552707	20	44519093	CTSA;NEURL2	0.943235	-0.951303	7.80294	-4.94378	-0.589377	7.80294	CD8.T.cells	0.0034	0.0009	3.68	0.0002	0.0103
cg07565505	5	1887300		15.2132	-2.08905	-0.198728	-2.9357	-1.96077	15.2132	B.cells	0.0066	0.0019	3.53	0.0004	0.0157
cg07584031	2	233416387	TIGD1;EIF4E2	-0.666369	-1.15057	12.4104	-1.2756	-1.36244	12.4104	CD8.T.cells	0.0046	0.0015	3.13	0.0017	0.0466
cg07618780	2	240142806	HDAC4	-3.10364	11.973	0.751756	-2.69888	-1.28148	11.973	CD4.T.cells	0.0059	0.0016	3.82	0.0001	0.0066
cg07621224	7	50355506	IKZF1	11.0882	-3.99365	-3.60198	-0.0654986	-0.0333384	11.0882	B.cells	-0.0059	0.0013	-4.5	6.7e-06	0.0006
cg07622996	2	14772564	FAM84A	7.50231	-2.51616	1.32269	-3.11907	-0.529489	7.50231	B.cells	0.0036	0.0011	3.28	0.001	0.0315
cg07637516	10	111974273	MXI1	-1.2546	-0.264131	14.0059	-2.00872	-2.86811	14.0059	CD8.T.cells	-0.005	0.0015	-3.37	0.0008	0.0252
cg07638500	3	123371420	MYLK	7.2308	-0.462272	-0.496857	-1.07407	-1.10359	7.2308	B.cells	-0.0044	0.001	-4.44	9.2e-06	0.0008
cg07654588	3	17782211	TBC1D5	13.1512	-2.38337	-2.38198	-0.266566	-0.312469	13.1512	B.cells	-0.0079	0.0012	-6.62	3.6e-11	1.9e-08
cg07671776	10	105615678	SH3PXD2A	9.87282	-1.15301	1.53331	-3.52992	-2.65246	9.87282	B.cells	0.0035	0.0008	4.15	3.3e-05	0.0022
cg07675477	14	99711840	BCL11B	-0.0299754	-2.61115	7.23851	-0.853163	-0.522248	7.23851	CD8.T.cells	-0.0081	0.0021	-3.82	0.0001	0.0066
cg07686035	7	107300408	SLC26A4;LOC286002	9.05817	-0.0828761	-0.0464098	-3.40622	-2.19365	9.05817	B.cells	-0.0048	0.0012	-3.99	6.7e-05	0.0038
cg07701241	11	46367812	DGKZ	9.5365	-0.389333	-0.0702162	-1.88198	-1.94965	9.5365	B.cells	-0.0011	0.0003	-3.3	0.001	0.0304
cg07725527	13	41931181	NAA16	21.4457	-2.37885	-1.88203	-2.29835	-0.180427	21.4457	B.cells	0.0036	0.0012	3.16	0.0016	0.0432
cg07737781	7	73038866	MLXIPL	8.03465	-1.74054	0.797802	-1.9431	-1.48853	8.03465	B.cells	0.0039	0.001	3.93	8.5e-05	0.0046
cg07744547	8	2046498	MYOM2	-1.4808	-2.63923	-2.42874	17.5824	-0.0372542	17.5824	Granulocytes	0.0088	0.0019	4.57	5e-06	0.0005
cg07749664	13	73634670	KLF5	-0.0552163	-0.449815	7.96133	-4.18579	-0.302694	7.96133	CD8.T.cells	0.0018	0.0006	3.15	0.0017	0.0448
cg07756788	13	30532829		-0.274447	-0.00483327	12.0822	-2.88632	-2.38302	12.0822	CD8.T.cells	-0.0082	0.002	-4.19	2.8e-05	0.0019
cg07777349	4	187648252		12.0362	-2.32523	0.799547	-3.2842	-1.25329	12.0362	B.cells	0.0037	0.0008	4.52	6.2e-06	0.0006
cg07778029	7	27205114	HOXA9	9.70245	-1.1751	-0.475975	-1.36419	-0.788659	9.70245	B.cells	0.0014	0.0004	3.78	0.0002	0.0076
cg07793148	1	9712988	C1orf200;PIK3CD	-1.57059	-1.69381	-2.23735	0.952812	7.75081	7.75081	Monocytes	-0.0059	0.0017	-3.43	0.0006	0.021
cg07819944	10	124897153	HMX3	9.90209	-2.40116	0.133177	-2.03359	-0.52174	9.90209	B.cells	0.0054	0.0008	6.4	1.6e-10	7e-08
cg07847863	13	53419963	PCDH8	11.8835	-0.298398	-0.0554823	-3.05382	-1.91072	11.8835	B.cells	0.0042	0.001	4.05	5e-05	0.0031
cg07870237	5	131348431	ACSL6	0.772325	0.277722	8.28059	-4.4873	-3.34599	8.28059	CD8.T.cells	0.0058	0.0012	4.87	1.1e-06	0.0001
cg07870999	7	155260895		9.53313	-1.83358	1.14258	-2.35324	-2.35797	9.53313	B.cells	0.0032	0.0009	3.65	0.0003	0.0111
cg07877900	16	57576862	GPR114	-2.80794	1.48128	10.1684	-2.74403	-1.43849	10.1684	CD8.T.cells	0.0078	0.0019	4.02	5.8e-05	0.0034
cg07883823	6	160769116	SLC22A3	8.55366	-0.798841	-1.26479	-1.51714	0.130415	8.55366	B.cells	0.0028	0.0008	3.37	0.0007	0.0247
cg07899551	1	208035224		15.3124	-1.16272	-3.67783	-0.894488	-0.105545	15.3124	B.cells	0.0045	0.0013	3.52	0.0004	0.0162
cg07912766	18	45458698	SMAD2	-0.915901	-0.22453	8.2327	-0.98664	-1.22772	8.2327	CD8.T.cells	-0.0077	0.0021	-3.67	0.0002	0.0105
cg07915896	15	65129816		13.1593	-1.22749	-1.58993	-1.72494	-1.01624	13.1593	B.cells	0.002	0.0004	4.57	5e-06	0.0005
cg07932199	12	112008034	ATXN2	7.31363	-0.240864	0.567623	-3.72541	-1.70018	7.31363	B.cells	0.0048	0.0008	5.76	8.3e-09	2.2e-06
cg07949141	12	123451874	ABCB9	-0.716106	-0.223734	9.22335	-1.5982	-1.16317	9.22335	CD8.T.cells	0.0056	0.0014	3.93	8.5e-05	0.0046
cg07955474	16	85935556	IRF8	8.23051	-1.68458	-0.370112	-0.396907	-1.34438	8.23051	B.cells	-0.0107	0.0025	-4.31	1.7e-05	0.0013
cg07969984	7	93204350	CALCR	10.434	-0.926904	0.75945	-3.00163	-2.65981	10.434	B.cells	0.0019	0.0006	3.23	0.0012	0.0361
cg07971894	16	1500430	CLCN7	-1.66818	-2.37699	-0.212595	7.09475	-0.167662	7.09475	Granulocytes	0.002	0.0005	4.23	2.3e-05	0.0016
cg07981013	7	156795767		8.58231	-1.92038	-0.0986748	-1.75087	-0.519311	8.58231	B.cells	0.0023	0.0007	3.24	0.0012	0.0351
cg07998554	19	14785776	EMR3	-2.53898	2.42807	8.22441	-2.78543	-1.7157	8.22441	CD8.T.cells	0.0037	0.001	3.6	0.0003	0.013
cg08039560	21	45575832		11.3946	-0.440521	-0.45967	-2.9119	-2.91652	11.3946	B.cells	-0.007	0.001	-7.32	2.4e-13	2.2e-10
cg08052292	3	56789178	ARHGEF3	-2.60654	9.87492	-0.350231	-3.64371	-0.943895	9.87492	CD4.T.cells	0.0098	0.0019	5.02	5.1e-07	7.2e-05
cg08059112	19	2294887	LINGO3	10.3601	-2.29491	-2.27004	-0.130441	-0.153722	10.3601	B.cells	0.0049	0.0011	4.42	1e-05	0.0008
cg08087047	17	72461209	CD300A	-0.334672	-1.86476	10.6215	-1.53347	-0.78036	10.6215	CD8.T.cells	0.0077	0.0016	4.89	1e-06	0.0001
cg08103568	4	100737138	DAPP1	12.678	-1.39561	-0.924958	-1.94761	-0.417205	12.678	B.cells	-0.0036	0.0009	-4.07	4.8e-05	0.0029
cg08118034	22	29706595	GAS2L1	10.9897	-0.635011	-0.0483563	-2.92232	-1.4307	10.9897	B.cells	-0.0029	0.0009	-3.33	0.0009	0.0277
cg08126542	6	37504118		-1.43343	1.76837	11.0325	-3.74712	-2.51633	11.0325	CD8.T.cells	0.0061	0.0016	3.74	0.0002	0.0085
cg08126789	16	84746995	USP10	-0.876477	-0.0323067	10.0681	-1.72488	-1.71187	10.0681	CD8.T.cells	0.0038	0.001	3.68	0.0002	0.0103
cg08130572	6	112081102	FYN	17.3379	-2.08375	-1.29496	-1.78053	-0.357182	17.3379	B.cells	0.0049	0.0008	5.86	4.6e-09	1.3e-06
cg08152546	13	112717207		8.27406	-1.35126	2.05892	-4.67347	-1.33777	8.27406	B.cells	0.004	0.0012	3.39	0.0007	0.0236
cg08166214	16	1027357		7.94475	-1.76405	-0.957776	-1.64749	-0.0570113	7.94475	B.cells	-0.0069	0.0019	-3.72	0.0002	0.009
cg08168580	1	27729992		-3.23571	2.73768	10.7267	-3.22436	-2.31197	10.7267	CD8.T.cells	0.0054	0.0011	4.75	2e-06	0.0002
cg08171667	15	75626090		10.8418	-2.86407	1.45057	-2.7697	-2.36621	10.8418	B.cells	0.0038	0.0009	3.97	7.1e-05	0.004
cg08214029	17	34391478	CCL18	9.22997	-0.392103	-0.693655	-1.66287	-1.18624	9.22997	B.cells	-0.0083	0.0016	-5.13	2.9e-07	4.6e-05
cg08225642	2	133173643	GPR39	7.35397	-0.721476	-0.10652	-2.47128	-1.5293	7.35397	B.cells	0.0021	0.0007	3.2	0.0014	0.0391
cg08231710	1	1566687	MMP23A;MMP23B	7.83792	-1.48482	-0.163738	-0.576193	-1.08508	7.83792	B.cells	0.0058	0.0016	3.66	0.0003	0.0108
cg08241841	19	2324338	LSM7	14.5035	-3.77905	-1.50502	-0.307974	-0.285911	14.5035	B.cells	-0.008	0.0022	-3.71	0.0002	0.0092
cg08261094	7	37956276	SFRP4	9.7633	-1.50386	-0.35983	-3.13738	-0.7782	9.7633	B.cells	0.0033	0.0008	4.1	4.1e-05	0.0026
cg08263647	3	158390769	LXN;GFM1	1.65552	-0.117762	7.06283	-5.31391	-2.2195	7.06283	CD8.T.cells	0.0037	0.0012	3.1	0.0019	0.0496
cg08326410	19	55314884	KIR2DL4	-1.35962	-0.490354	7.98457	-1.38077	-0.774769	7.98457	CD8.T.cells	0.0041	0.001	4.25	2.2e-05	0.0016
cg08331398	6	32808918	PSMB8	8.56892	-0.908715	0.456085	-2.47367	-1.52967	8.56892	B.cells	-0.0081	0.0015	-5.35	8.9e-08	1.7e-05
cg08350962	3	15345281	SH3BP5	-1.21574	-1.82172	8.69507	-0.82699	-0.393544	8.69507	CD8.T.cells	0.0026	0.0007	3.94	8.3e-05	0.0046
cg08363925	11	86511378	PRSS23	9.90595	-1.6258	-1.21244	-1.99542	-0.0972748	9.90595	B.cells	0.0031	0.0009	3.54	0.0004	0.0157
cg08370996	15	96874031	NR2F2	9.79874	-1.31511	0.382248	-2.58298	-1.4802	9.79874	B.cells	0.0036	0.0007	5.29	1.2e-07	2.2e-05
cg08373904	11	1543275	HCCA2	8.23687	-0.133467	0.256269	-3.04619	-2.23363	8.23687	B.cells	-0.0023	0.0006	-3.61	0.0003	0.0126
cg08376310	11	2858621	KCNQ1	-2.79685	-2.67357	-3.32747	1.29694	14.3146	14.3146	Monocytes	0.0051	0.0012	4.37	1.2e-05	0.001
cg08390732	19	30101243	POP4	-0.707131	-1.37092	14.6876	-1.2859	-1.43953	14.6876	CD8.T.cells	0.0035	0.0011	3.16	0.0016	0.0435
cg08402572	2	97510201	ANKRD23	-1.25223	-1.21677	7.44607	-0.986927	-0.084356	7.44607	CD8.T.cells	0.0035	0.0008	4.14	3.5e-05	0.0023
cg08408971	5	145298422		8.29755	-0.630561	-0.42459	-1.60341	-1.1738	8.29755	B.cells	-0.0037	0.0008	-4.76	1.9e-06	0.0002
cg08431899	2	176949771	EVX2	12.3432	-1.67606	-0.390912	-3.01996	-1.84739	12.3432	B.cells	0.0026	0.0008	3.46	0.0005	0.0196
cg08445550	5	16784821	MYO10	8.28203	0.994769	-0.189668	-4.30163	-2.91811	8.28203	B.cells	-0.0082	0.0016	-5.11	3.3e-07	5e-05
cg08458637	1	231747906	TSNAX-DISC1	-0.545681	-0.637626	8.11519	-2.77326	-0.124183	8.11519	CD8.T.cells	0.0095	0.0017	5.76	8.4e-09	2.2e-06
cg08471335	22	46685653	TTC38	-0.220992	-1.04072	14.0403	-2.10493	-2.3594	14.0403	CD8.T.cells	0.0108	0.0022	4.85	1.2e-06	0.0002
cg08473752	17	26517057	NLK	-1.00585	-1.64394	-0.587935	-0.11502	7.22223	7.22223	Monocytes	0.0071	0.0018	3.87	0.0001	0.0056
cg08480068	16	29674959	SPN	22.9181	-1.52854	-1.70358	-1.88728	-1.041	22.9181	B.cells	0.0018	0.0004	4.38	1.2e-05	0.001
cg08482359	7	622834	PRKAR1B	-2.1054	10.0146	-0.48864	-1.50637	-0.40678	10.0146	CD4.T.cells	-0.0036	0.0009	-4.12	3.8e-05	0.0024
cg08486269	6	154677972	IPCEF1	-2.27058	2.09064	9.50459	-3.06051	-1.87416	9.50459	CD8.T.cells	0.0028	0.0008	3.61	0.0003	0.0125
cg08504583	13	78315584	SLAIN1	-2.85174	-3.51896	3.51399	7.42033	-3.3	7.42033	Granulocytes	0.0086	0.0021	4.18	2.9e-05	0.002
cg08521987	10	119000927	SLC18A2	7.93978	-2.01495	-0.364424	-1.09421	-0.82897	7.93978	B.cells	0.003	0.0006	4.82	1.5e-06	0.0002
cg08525429	7	1553444		7.84779	-0.280165	0.19158	-2.70139	-3.29361	7.84779	B.cells	0.0041	0.0011	3.71	0.0002	0.0092
cg08539991	19	36203832	ZBTB32	11.8295	-0.0400829	-0.0705128	-4.18716	-3.23707	11.8295	B.cells	-0.0049	0.0013	-3.91	9.1e-05	0.0049
cg08543028	12	31902503		7.12409	-0.559562	0.620099	-3.90098	-4.8489	7.12409	B.cells	-0.0073	0.0022	-3.37	0.0007	0.0247
cg08611549	12	108064394		-0.291534	7.71209	-0.951015	-1.82493	-0.356204	7.71209	CD4.T.cells	-0.0021	0.0006	-3.43	0.0006	0.0212
cg08635931	11	10880635	ZBED5	-1.17895	-1.15146	9.36385	-1.02216	-0.826927	9.36385	CD8.T.cells	-0.0026	0.0008	-3.14	0.0017	0.0457
cg08653258	3	5067232		-0.424828	-0.652549	14.6046	-2.03445	-2.27346	14.6046	CD8.T.cells	0.0036	0.0011	3.27	0.0011	0.0324
cg08675717	20	58180241	PHACTR3	12.5906	-1.33077	-0.0527919	-1.64886	-2.055	12.5906	B.cells	0.0022	0.0007	3.18	0.0015	0.0413
cg08708961	1	227070630	PSEN2	-1.81996	-1.35955	-2.26521	9.51177	0.607261	9.51177	Granulocytes	0.0132	0.0029	4.53	5.9e-06	0.0005
cg08726900	16	89550474	ANKRD11	13.1944	-3.2127	-3.72986	-0.138206	-0.503928	13.1944	B.cells	0.0146	0.0032	4.55	5.3e-06	0.0005
cg08732950	16	89023389	CBFA2T3	8.47314	-1.88544	-1.02651	-0.0654786	-0.737187	8.47314	B.cells	0.0088	0.0016	5.59	2.3e-08	5.3e-06
cg08734740	5	50679149	ISL1	9.63893	-1.80141	2.09363	-3.15557	-2.77485	9.63893	B.cells	0.0039	0.0012	3.25	0.0012	0.0346
cg08761324	10	121357524	TIAL1	15.3768	-1.70224	-0.764035	-1.36091	-1.34901	15.3768	B.cells	-0.002	0.0006	-3.45	0.0006	0.0198
cg08782337	7	193262	FAM20C	7.90118	-0.418991	0.355528	-2.29999	-2.25393	7.90118	B.cells	0.0041	0.0013	3.17	0.0015	0.0425
cg08806699	1	10057970	RBP7	13.5932	-1.43943	-0.0508057	-2.82032	-0.924686	13.5932	B.cells	0.0046	0.0008	5.6	2.2e-08	5.1e-06
cg08812889	4	174439925		8.52363	-0.868993	1.6397	-3.68806	-2.61927	8.52363	B.cells	0.006	0.0011	5.29	1.2e-07	2.2e-05
cg08815110	17	66291422	ARSG	10.8839	-0.592339	0.215448	-2.91682	-1.86702	10.8839	B.cells	-0.0053	0.0011	-4.75	2e-06	0.0002
cg08818207	6	32820355	TAP1	13.3255	-1.38547	-3.71452	-0.164546	-0.364274	13.3255	B.cells	-0.0086	0.002	-4.33	1.5e-05	0.0012
cg08857221	1	37941361	ZC3H12A	7.1738	-0.408122	-0.445375	-1.73048	-0.771134	7.1738	B.cells	-0.0078	0.0018	-4.41	1.1e-05	0.0009
cg08869700	1	151318680	RFX5	11.9365	-0.534763	-0.808728	-1.93243	-1.3866	11.9365	B.cells	-0.0075	0.002	-3.7	0.0002	0.0098
cg08884752	1	2162001	SKI	-0.243721	-3.55566	7.76742	-0.387945	-0.17242	7.76742	CD8.T.cells	-0.0171	0.0025	-6.73	1.7e-11	9.7e-09
cg08915603	4	187476569	MTNR1A	12.0542	-0.792861	1.47954	-3.8454	-3.63586	12.0542	B.cells	0.0049	0.001	4.84	1.3e-06	0.0002
cg08916374	1	145471727	POLR3GL;ANKRD34A	-0.255555	-2.20507	9.16422	-1.0679	-1.1714	9.16422	CD8.T.cells	-0.0077	0.0015	-5.03	4.9e-07	6.9e-05
cg08935118	15	35014229		9.12726	-1.48463	0.688653	-2.95959	-1.18082	9.12726	B.cells	0.0017	0.0004	3.91	9.2e-05	0.005
cg08944236	16	53242355	CHD9	0.573607	-0.382139	7.19966	-4.64593	-3.69795	7.19966	CD8.T.cells	0.0071	0.0016	4.58	4.7e-06	0.0004
cg08946995	1	229283674		-0.244224	-3.52538	-7.64184	8.01921	2.06114	8.01921	Granulocytes	0.0079	0.0022	3.56	0.0004	0.0146
cg08951271	6	30850543	DDR1	10.8965	-0.505163	-0.0946599	-2.51737	-2.08834	10.8965	B.cells	-0.0065	0.0014	-4.74	2.2e-06	0.0002
cg08952523	5	135377662	TGFBI	10.7943	-2.47184	-0.473796	-1.77547	-0.3783	10.7943	B.cells	-0.0048	0.0014	-3.49	0.0005	0.0181
cg08969532	10	99790438	CRTAC1	9.87021	-0.328267	-0.14654	-3.1548	-1.82668	9.87021	B.cells	0.0031	0.0007	4.29	1.8e-05	0.0013
cg08998950	3	4856199	ITPR1	-1.9437	-1.17196	-3.8591	1.86129	7.69098	7.69098	Monocytes	0.0088	0.0024	3.66	0.0003	0.011
cg09021712	1	1133215	TTLL10	10.9213	-0.700416	-1.44933	-1.7399	-0.648166	10.9213	B.cells	-0.0043	0.0008	-5.12	3.1e-07	4.8e-05
cg09022230	7	5457225	TNRC18	-0.920362	-2.09869	-1.60897	0.2388	9.09992	9.09992	Monocytes	-0.0222	0.003	-7.43	1.1e-13	1.2e-10
cg09023820	8	98881129	MATN2	9.42891	-0.421707	-0.106752	-2.31783	-2.0436	9.42891	B.cells	0.0028	0.0009	3.33	0.0009	0.028
cg09026722	1	156867080	PEAR1	21.4114	-1.89939	-1.6688	-2.45362	-0.431384	21.4114	B.cells	-0.002	0.0005	-4.32	1.5e-05	0.0012
cg09029902	20	52199594	ZNF217	12.8157	-0.613024	-0.336154	-2.55874	-2.23278	12.8157	B.cells	-0.0054	0.0014	-3.78	0.0002	0.0075
cg09064304	4	141419169		12.9375	-1.68791	-1.33247	-1.59734	-0.920811	12.9375	B.cells	0.0032	0.0009	3.65	0.0003	0.0113
cg09099500	1	117635821	MIR942;TTF2	9.117	-0.00741284	-0.286635	-2.85831	-1.34799	9.117	B.cells	-0.0017	0.0005	-3.37	0.0008	0.025
cg09107344	12	53612734	RARG	0.568251	-0.446877	9.61977	-1.29928	-1.64968	9.61977	CD8.T.cells	-0.0083	0.0015	-5.49	4e-08	8.4e-06
cg09130288	17	15165922	PMP22	17.3931	-1.53595	-1.34393	-1.92966	-1.0695	17.3931	B.cells	0.001	0.0003	3.26	0.0011	0.0335
cg09138780	7	157294502		-2.01694	7.67579	0.00306817	-0.340299	-1.44186	7.67579	CD4.T.cells	-0.0068	0.0014	-4.72	2.4e-06	0.0003
cg09138892	17	79005662	FLJ90757	-2.08606	-3.9392	-2.68042	7.81217	3.35808	7.81217	Granulocytes	0.0064	0.0015	4.44	9.1e-06	0.0008
cg09160123	1	41981735	HIVEP3	8.7071	-2.09577	-0.362489	-1.03688	-0.494223	8.7071	B.cells	-0.0048	0.0009	-5.39	7.1e-08	1.4e-05
cg09180848	15	83953780	BNC1	11.168	-1.81227	-0.329185	-1.7095	-0.554286	11.168	B.cells	0.0028	0.0006	5.02	5.2e-07	7.3e-05
cg09193479	11	86382900	ME3	16.2686	-1.37465	-0.324791	-2.49646	-1.67731	16.2686	B.cells	0.0017	0.0005	3.36	0.0008	0.0255
cg09201499	16	88838113	FAM38A	11.1619	-1.61345	-1.44087	-1.30352	-0.513656	11.1619	B.cells	-0.0037	0.0007	-5.24	1.6e-07	2.7e-05
cg09214254	6	168841455	SMOC2	7.81431	-2.06859	-0.0527822	-1.81097	-0.386125	7.81431	B.cells	0.0032	0.0008	3.98	6.8e-05	0.0039
cg09222732	6	466893		-1.84015	17.9506	-0.360651	-2.78576	-0.822236	17.9506	CD4.T.cells	-0.0064	0.0011	-5.78	7.6e-09	2e-06
cg09229912	12	111471963	CUX2	7.95291	-1.64439	-0.79473	-1.80534	-0.242534	7.95291	B.cells	0.0021	0.0005	3.92	8.9e-05	0.0048
cg09238801	14	74179101	PNMA1	2.29239	-3.99999	7.11135	-1.56609	-1.52219	7.11135	CD8.T.cells	-0.0062	0.0017	-3.67	0.0002	0.0107
cg09257526	1	154379696	IL6R	0.617908	-0.41771	7.74348	-2.46839	-2.41665	7.74348	CD8.T.cells	-0.0067	0.0017	-3.88	0.0001	0.0056
cg09276842	1	1155026	SDF4	-0.697296	9.13439	1.42845	-4.26325	-2.35655	9.13439	CD4.T.cells	-0.0045	0.001	-4.42	9.8e-06	0.0008
cg09279512	1	201252510	PKP1	15.3437	-0.695401	-0.658861	-1.59521	-2.40491	15.3437	B.cells	0.0019	0.0005	3.84	0.0001	0.0062
cg09279949	20	23030250	THBD	11.5295	-1.95599	-0.035931	-2.22077	-1.30434	11.5295	B.cells	0.004	0.001	4.18	3e-05	0.002
cg09290655	6	220928		8.4384	-0.458619	-2.26152	-0.856156	0.203542	8.4384	B.cells	-0.0057	0.0011	-5	5.7e-07	7.9e-05
cg09294072	14	106366523		7.21911	-1.76146	-0.1721	-0.258695	-2.47766	7.21911	B.cells	-0.0064	0.0016	-3.92	8.8e-05	0.0048
cg09314421	8	21771252	DOK2	13.7433	-1.73912	-2.34913	-0.874689	-0.165249	13.7433	B.cells	0.0016	0.0004	4.35	1.4e-05	0.0011
cg09359106	1	204043642	SOX13	14.3323	-1.54022	-0.335257	-3.00871	-0.872786	14.3323	B.cells	0.0043	0.0011	4.05	5.2e-05	0.0032
cg09387528	21	47876058		-2.31385	-0.816622	8.25253	-0.0840221	-0.606228	8.25253	CD8.T.cells	0.0041	0.0012	3.37	0.0007	0.0248
cg09416543	16	54964677	IRX5	8.46545	-3.07576	-0.0579978	-2.19731	0.164665	8.46545	B.cells	0.0027	0.0008	3.2	0.0014	0.0392
cg09420637	10	102906525		11.1682	-0.854925	0.259397	-2.77487	-2.15841	11.1682	B.cells	0.0025	0.0007	3.36	0.0008	0.0259
cg09432376	22	36044226	APOL6	15.127	-3.33944	-3.26143	-0.0461635	-0.124024	15.127	B.cells	0.0057	0.0015	3.85	0.0001	0.006
cg09448652	11	62621367	SNORD30;SNORD22;SNORD31;SNHG1	10.3338	-0.876748	-0.117383	-1.66153	-1.42889	10.3338	B.cells	-0.007	0.0011	-6.54	6.2e-11	3e-08
cg09471343	2	102884397		9.48815	-1.71617	-0.0398263	-1.38146	-1.1989	9.48815	B.cells	-0.0029	0.0009	-3.39	0.0007	0.0236
cg09471611	1	159753902		-1.36858	-0.897042	11.7455	-0.370518	-1.78491	11.7455	CD8.T.cells	0.0053	0.0017	3.16	0.0016	0.0436
cg09472159	19	14693814	CLEC17A	-1.94555	1.43997	10.7455	-4.44964	-1.44096	10.7455	CD8.T.cells	0.0038	0.0011	3.53	0.0004	0.0161
cg09476997	16	2087932	SLC9A3R2	-0.174337	-2.06901	-2.51969	12.8551	-0.475285	12.8551	Granulocytes	0.0072	0.0017	4.13	3.6e-05	0.0023
cg09479650	16	85578516		-1.21084	-1.37055	-1.22829	7.04711	0.212494	7.04711	Granulocytes	0.0048	0.0009	5.2	2e-07	3.3e-05
cg09492451	16	54967389	IRX5	8.42699	-0.845155	0.0503175	-2.18078	-1.99553	8.42699	B.cells	0.0034	0.0009	3.96	7.6e-05	0.0042
cg09494176	4	3193868	HTT	-0.989436	-0.435889	9.15063	-2.21713	-1.0498	9.15063	CD8.T.cells	0.0057	0.0014	3.96	7.4e-05	0.0042
cg09500443	5	180018465	SCGB3A1	10.5672	-0.880208	-0.0596251	-2.71967	-0.869971	10.5672	B.cells	0.0056	0.0012	4.87	1.1e-06	0.0001
cg09513380	13	100622253	ZIC5	9.10906	-3.41962	-0.126714	-2.74242	0.146951	9.10906	B.cells	0.0032	0.0008	4.01	6e-05	0.0035
cg09564361	8	93537362		7.18077	-0.5006	2.19885	-3.89514	-3.21202	7.18077	B.cells	0.0024	0.0005	5.13	2.9e-07	4.5e-05
cg09572125	6	33400477	SYNGAP1	-0.674663	-0.311355	9.11139	-3.07194	-2.82496	9.11139	CD8.T.cells	0.0057	0.0015	3.75	0.0002	0.0083
cg09587957	15	40399101	BMF	8.81043	-0.00303096	0.391863	-4.12038	-2.40804	8.81043	B.cells	-0.0057	0.0013	-4.32	1.5e-05	0.0012
cg09623400	20	24450353	TMEM90B	12.9131	-2.2796	-0.181805	-2.0321	-1.4545	12.9131	B.cells	0.0047	0.0009	5.2	2e-07	3.2e-05
cg09631939	20	60582478	TAF4	-1.50209	-1.12724	18.1732	-1.44418	-1.27392	18.1732	CD8.T.cells	0.0051	0.0014	3.6	0.0003	0.013
cg09656274	10	133786923	BNIP3	-0.829401	-0.0566146	7.22111	-1.92704	-1.75995	7.22111	CD8.T.cells	-0.0034	0.0009	-3.65	0.0003	0.0111
cg09664550	10	33294358		-1.04285	-0.482467	9.62195	-0.987474	-1.23899	9.62195	CD8.T.cells	0.0022	0.0007	3.19	0.0014	0.0398
cg09668716	12	9760326	KLRB1	-1.06281	-0.239592	7.1769	-1.2192	-1.51214	7.1769	CD8.T.cells	0.0034	0.0008	4.07	4.8e-05	0.0029
cg09686308	19	16284242	CIB3	-1.35754	-1.1922	7.39698	-0.707892	-0.591181	7.39698	CD8.T.cells	0.0093	0.0022	4.21	2.6e-05	0.0018
cg09686443	3	126113658	CCDC37	12.2546	-0.939722	-0.0631325	-2.26037	-1.89068	12.2546	B.cells	0.0034	0.0009	3.83	0.0001	0.0065
cg09688546	4	157997363	GLRB	9.73971	-2.12531	-0.61365	-2.18254	-1.14883	9.73971	B.cells	0.0042	0.0009	4.73	2.3e-06	0.0002
cg09776718	19	30164820	PLEKHF1	-3.2389	-1.45749	15.1584	-0.117879	-1.59979	15.1584	CD8.T.cells	0.0022	0.0006	3.77	0.0002	0.0078
cg09800500	12	24992256	BCAT1	7.37575	-0.0465377	3.19514	-5.68653	-4.90242	7.37575	B.cells	-0.0041	0.0012	-3.46	0.0005	0.0196
cg09825327	1	211503219	TRAF5	9.08818	-1.45986	-0.480425	-1.26469	-0.827982	9.08818	B.cells	-0.005	0.0008	-6.12	9.7e-10	3.4e-07
cg09837977	7	110731201	LRRN3;IMMP2L	-1.84413	1.05892	12.0193	-2.87789	-2.15685	12.0193	CD8.T.cells	-0.0142	0.0025	-5.8	6.8e-09	1.8e-06
cg09848445	10	43601862	RET	27.3662	-1.521	-1.69626	-1.69576	-1.70267	27.3662	B.cells	-0.0036	0.0007	-5.4	6.5e-08	1.3e-05
cg09914404	17	14215442	HS3ST3B1	8.48972	-0.430519	0.428581	-4.68817	-3.03293	8.48972	B.cells	0.0075	0.0022	3.38	0.0007	0.0244
cg09935282	10	118897280	VAX1	22.6676	-1.25952	-0.325114	-2.93166	-2.15181	22.6676	B.cells	0.0025	0.0007	3.47	0.0005	0.0188
cg09965668	4	1977395	WHSC1	-2.25219	-0.604771	7.09871	-0.091222	-1.4866	7.09871	CD8.T.cells	0.002	0.0004	4.55	5.4e-06	0.0005
cg09967479	12	133010684		7.84247	-0.825899	-1.15188	-0.712705	-1.25752	7.84247	B.cells	0.0035	0.001	3.59	0.0003	0.0135
cg09985344	16	84648441	COTL1	11.8973	-0.0802831	-0.339662	-2.93478	-2.01228	11.8973	B.cells	-0.0068	0.0015	-4.53	5.8e-06	0.0005
cg09994445	11	113934448	ZBTB16	-0.497713	-0.722323	13.1268	-2.90261	-0.69739	13.1268	CD8.T.cells	0.0065	0.0015	4.22	2.4e-05	0.0017
cg10009224	4	742497	PCGF3	-1.0015	-1.82022	-2.25669	10.7818	-0.134575	10.7818	Granulocytes	0.0039	0.001	3.85	0.0001	0.006
cg10012512	7	157224041		11.0109	0.452631	-1.14131	-2.84903	-1.94658	11.0109	B.cells	-0.0034	0.0006	-5.42	6e-08	1.2e-05
cg10027934	22	39799092	MAP3K7IP1	12.484	-1.64828	-1.14078	-1.89594	-0.810021	12.484	B.cells	-0.0018	0.0005	-3.44	0.0006	0.0205
cg10037913	16	27246970	NSMCE1	12.4601	-2.41989	-1.77154	-2.37378	0.492468	12.4601	B.cells	0.0035	0.0009	3.92	9e-05	0.0049
cg10071824	13	28366759	GSX1	14.2101	-1.78451	-0.964457	-1.73681	-1.208	14.2101	B.cells	0.0029	0.0008	3.5	0.0005	0.0172
cg10096929	1	156261403	TMEM79	-0.899226	-0.166612	8.23706	-1.58866	-1.81832	8.23706	CD8.T.cells	0.0052	0.0017	3.12	0.0018	0.0476
cg10107671	19	647289		7.62726	-1.75321	2.41683	-2.49708	-3.18149	7.62726	B.cells	0.0034	0.001	3.37	0.0007	0.0247
cg10112407	2	236578808	AGAP1	13.2104	-1.22363	-0.0292296	-2.76046	-1.28544	13.2104	B.cells	0.0053	0.001	5.27	1.4e-07	2.4e-05
cg10121601	1	47698126		7.43883	-1.62052	0.84945	-3.52381	-0.585499	7.43883	B.cells	0.0025	0.0006	4.53	5.9e-06	0.0005
cg10126903	16	29675214	SPN	20.8674	-2.95363	-1.7609	-1.81176	-0.174941	20.8674	B.cells	0.0025	0.0006	4.42	9.7e-06	0.0008
cg10145196	6	30647649	KIAA1949	17.8985	-2.18809	-0.534962	-1.47276	-1.42781	17.8985	B.cells	-0.0036	0.001	-3.46	0.0005	0.0194
cg10159215	1	99470560	LPPR5	13.361	-2.05549	-0.260215	-3.15504	-0.442813	13.361	B.cells	0.0051	0.0012	4.2	2.7e-05	0.0019
cg10160397	11	86383464	ME3	9.98532	-1.28496	-0.0517238	-1.6957	-2.45914	9.98532	B.cells	0.0033	0.0006	5.24	1.6e-07	2.7e-05
cg10163955	10	8101402	GATA3	-0.235188	-0.539092	8.53547	-1.0155	-1.7317	8.53547	CD8.T.cells	-0.0177	0.0044	-4.01	6e-05	0.0035
cg10164393	6	119032202		17.8618	-2.29471	-1.05147	-1.48964	-0.583919	17.8618	B.cells	-0.0045	0.0013	-3.35	0.0008	0.0262
cg10164592	12	107715146	BTBD11	24.767	-1.7992	-0.873934	-2.49372	-1.2751	24.767	B.cells	0.0013	0.0004	3.32	0.0009	0.0288
cg10165847	2	101436427	NPAS2	21.9339	-1.96582	-0.69312	-2.09273	-1.43783	21.9339	B.cells	0.003	0.0008	3.73	0.0002	0.0087
cg10179949	1	159795589	SLAMF8	7.6592	-0.276516	-2.41322	-1.74653	-0.348454	7.6592	B.cells	0.0035	0.0008	4.48	7.4e-06	0.0007
cg10189607	4	184719753		9.44628	-1.44752	-0.162837	-2.84607	-0.143821	9.44628	B.cells	0.0021	0.0005	4.01	6.1e-05	0.0036
cg10245988	3	12046420	SYN2	9.89009	-1.12264	-0.24371	-1.34402	-1.1517	9.89009	B.cells	0.0034	0.001	3.33	0.0009	0.0277
cg10267724	20	24615715	TMEM90B	7.45929	-0.866341	0.253931	-2.37846	-0.926957	7.45929	B.cells	0.0051	0.0007	6.87	6.4e-12	4.1e-09
cg10276227	19	33685817	LRP3	18.5378	-1.00888	-0.241529	-2.76283	-2.17334	18.5378	B.cells	0.0047	0.0012	4.07	4.7e-05	0.0029
cg10296062	11	64528569	PYGM	-1.97042	1.35968	8.29276	-1.88303	-2.20227	8.29276	CD8.T.cells	-0.0038	0.001	-3.78	0.0002	0.0074
cg10316899	1	39658128	MACF1	7.90955	-3.29173	-0.394917	-0.700046	-0.0446723	7.90955	B.cells	-0.0123	0.0024	-5.18	2.3e-07	3.7e-05
cg10325659	14	94423950	ASB2	7.23906	-0.228406	-0.148607	-3.42477	-1.4206	7.23906	B.cells	-0.0045	0.0011	-4.05	5.2e-05	0.0032
cg10334489	17	25798878	KSR1	7.29708	-0.0255506	0.53006	-3.3706	-2.27012	7.29708	B.cells	-0.0029	0.0007	-3.92	8.8e-05	0.0048
cg10362591	16	55689865	SLC6A2	9.05135	-1.0021	0.930873	-3.7739	-1.34448	9.05135	B.cells	0.004	0.0011	3.61	0.0003	0.0127
cg10373607	20	51592177	TSHZ2	7.85914	0.479692	-0.240863	-3.46685	-2.78104	7.85914	B.cells	-0.0049	0.0013	-3.9	9.8e-05	0.0052
cg10374564	4	48656001	FRYL	-1.59335	7.1242	1.07333	-2.5187	-1.06564	7.1242	CD4.T.cells	-0.003	0.0006	-4.92	8.8e-07	0.0001
cg10375559	13	60026399		-0.59044	-0.88787	10.0607	-1.14163	-1.46538	10.0607	CD8.T.cells	0.0026	0.0007	3.7	0.0002	0.0098
cg10383019	11	8103101	TUB	10.9367	-1.40848	1.02453	-3.46745	-1.87486	10.9367	B.cells	0.0047	0.0014	3.44	0.0006	0.0203
cg10397934	2	242868376		-2.09644	1.7646	14.3124	-3.58641	-3.21653	14.3124	CD8.T.cells	0.0065	0.0018	3.5	0.0005	0.0174
cg10422777	9	79631227		8.90238	-2.04802	2.01872	-4.16643	-1.25222	8.90238	B.cells	0.0044	0.0011	4.07	4.7e-05	0.0029
cg10426318	6	30647588	KIAA1949	14.3653	-4.51587	-2.07079	-0.463142	-0.199777	14.3653	B.cells	-0.0074	0.0016	-4.54	5.6e-06	0.0005
cg10479082	7	28996639	TRIL	11.3629	-1.53991	0.517993	-2.83473	-2.06785	11.3629	B.cells	0.0063	0.001	6.2	5.5e-10	2.1e-07
cg10516117	17	1656147	SERPINF2	-0.88258	7.26162	1.81945	-4.29786	-1.46561	7.26162	CD4.T.cells	0.004	0.0012	3.49	0.0005	0.0178
cg10517312	15	45027253	TRIM69	12.1384	-0.0857197	-1.56794	-2.17013	-0.947331	12.1384	B.cells	-0.0044	0.0011	-3.82	0.0001	0.0067
cg10526478	16	85936211	IRF8	9.06423	-1.13933	-0.565319	-0.397023	-1.41319	9.06423	B.cells	0.0023	0.0007	3.32	0.0009	0.0289
cg10532310	16	2987035	FLYWCH1	-1.09339	-2.22337	-1.3012	13.1132	-0.250356	13.1132	Granulocytes	0.0058	0.0014	4.15	3.3e-05	0.0022
cg10536999	7	26193109	NFE2L3	-0.908473	0.785057	8.89469	-2.69534	-2.33444	8.89469	CD8.T.cells	-0.0015	0.0005	-3.25	0.0012	0.0346
cg10551329	6	32120933	PPT2;PRRT1	18.7024	-1.22097	-1.33157	-1.8922	-1.00812	18.7024	B.cells	-0.0073	0.002	-3.71	0.0002	0.0093
cg10592478	12	53612641	RARG	-2.50063	0.987943	15.1565	-3.24164	-2.03616	15.1565	CD8.T.cells	-0.0096	0.002	-4.78	1.7e-06	0.0002
cg10603004	8	23564294	NKX2-6	10.7561	-0.943727	-0.31615	-2.40694	-0.673327	10.7561	B.cells	0.003	0.0009	3.23	0.0012	0.0362
cg10611580	17	75319942	2009-09-01	-0.78439	-0.807351	-1.00794	-0.444961	7.7659	7.7659	Monocytes	0.003	0.0006	5.33	9.6e-08	1.8e-05
cg10619644	7	69149951	AUTS2	-1.29211	-1.51563	-0.790288	12.4495	-0.967969	12.4495	Granulocytes	-0.0055	0.0017	-3.24	0.0012	0.0348
cg10694152	13	99404506	SLC15A1	7.93917	-2.29494	0.936186	-3.77853	-0.209529	7.93917	B.cells	0.0032	0.0007	4.3	1.7e-05	0.0013
cg10741422	19	21769315		10.1573	-0.437276	2.07694	-5.26534	-3.97782	10.1573	B.cells	0.0041	0.0012	3.47	0.0005	0.0191
cg10753610	17	45335202	ITGB3	12.6485	-1.26938	-0.883004	-1.09142	-1.37006	12.6485	B.cells	0.0032	0.0007	4.37	1.2e-05	0.001
cg10756475	4	1757242		7.33408	-0.717689	-0.604508	-0.623852	-1.45315	7.33408	B.cells	-0.0028	0.0007	-4.23	2.4e-05	0.0017
cg10773266	10	43895225	HNRNPF	7.82079	-1.37241	-2.47272	-0.673136	0.0630026	7.82079	B.cells	-0.0064	0.0015	-4.3	1.7e-05	0.0013
cg10789281	12	81471882	ACSS3	7.12452	-1.28144	-0.200467	-1.49075	-0.788097	7.12452	B.cells	0.0024	0.0006	4.23	2.3e-05	0.0016
cg10806146	8	42356871	SLC20A2	11.1875	-1.57855	0.740482	-3.4485	-1.71433	11.1875	B.cells	0.0053	0.0017	3.19	0.0014	0.0405
cg10812236	2	68592394	PLEK	-2.07692	1.59173	10.8617	-3.10954	-2.05733	10.8617	CD8.T.cells	0.0105	0.003	3.47	0.0005	0.0187
cg10814005	14	91711041	GPR68	20.1413	-2.05885	-1.1257	-1.00832	-1.70562	20.1413	B.cells	-0.0159	0.0015	-10.53	6e-26	7.7e-22
cg10819708	15	90735422	SEMA4B	-2.95498	-0.614685	11.0893	-0.749262	-0.403683	11.0893	CD8.T.cells	0.0069	0.0013	5.11	3.3e-07	5e-05
cg10825315	14	81425912	TSHR	-0.404262	-1.67444	-1.2907	8.07194	-0.235178	8.07194	Granulocytes	0.0141	0.0027	5.26	1.5e-07	2.5e-05
cg10845147	5	172149624		-1.2575	-0.694467	7.43152	-2.60798	-0.383843	7.43152	CD8.T.cells	0.0064	0.0018	3.53	0.0004	0.016
cg10854441	22	50524691	MLC1	8.15258	0.0542185	-0.622801	-1.47645	-2.61311	8.15258	B.cells	0.0062	0.0016	3.85	0.0001	0.0061
cg10868817	8	106332119	ZFPM2	7.29649	-1.20369	-0.16476	-1.83702	-1.73644	7.29649	B.cells	0.0034	0.001	3.41	0.0007	0.0225
cg10880902	1	59278781		13.6023	-3.43117	-2.74969	-0.24591	-0.548458	13.6023	B.cells	-0.0048	0.0013	-3.54	0.0004	0.0156
cg10881616	17	27073614	TRAF4	15.2057	-0.303154	-0.581172	-2.28815	-2.49504	15.2057	B.cells	-0.0045	0.0008	-5.75	8.8e-09	2.3e-06
cg10907025	2	554647		13.7632	-1.33739	-1.04753	-1.55053	-0.906212	13.7632	B.cells	-0.0019	0.0005	-3.51	0.0004	0.0166
cg10999312	14	36989936	NKX2-1	7.15181	-0.815566	-0.158102	-1.67185	-1.90118	7.15181	B.cells	0.0009	0.0003	3.14	0.0017	0.0458
cg11021317	4	11471730		18.4224	-2.39039	-1.08892	-1.70827	-0.555152	18.4224	B.cells	-0.0016	0.0005	-3.34	0.0008	0.0273
cg11059944	12	10183172	CLEC9A	-0.445893	-0.461792	-1.68892	8.09539	-0.836126	8.09539	Granulocytes	0.0051	0.0014	3.72	0.0002	0.0091
cg11073558	8	97171901	GDF6	7.65646	-1.18167	0.0535055	-1.66038	-0.861982	7.65646	B.cells	0.0022	0.0007	3.17	0.0015	0.0425
cg11080643	14	38052884		8.48823	-2.6865	0.897787	-2.37126	-0.707547	8.48823	B.cells	0.0024	0.0007	3.37	0.0007	0.0248
cg11105358	5	176758052		10.0052	-2.50445	-1.9933	-0.299425	-0.00745106	10.0052	B.cells	0.0065	0.0008	8.16	3.3e-16	6.1e-13
cg11108269	14	36989404	NKX2-1	11.9814	-1.3333	-0.612184	-1.80285	-1.43569	11.9814	B.cells	0.0024	0.0008	3.18	0.0014	0.0406
cg11115622	14	65169958	PLEKHG3	-0.629828	1.01361	7.70751	-3.83814	-1.90337	7.70751	CD8.T.cells	-0.0096	0.0029	-3.32	0.0009	0.0286
cg11133963	17	47297512	ABI3	-0.70169	-1.6746	8.34026	-1.10691	-0.111701	8.34026	CD8.T.cells	0.0091	0.0016	5.71	1.1e-08	2.9e-06
cg11162888	13	40762188		-1.22753	-1.70979	16.0079	-1.4359	-0.599976	16.0079	CD8.T.cells	-0.0089	0.0029	-3.1	0.0019	0.0497
cg11178863	1	13839785		7.78274	-2.40335	-0.650392	-1.55456	-0.101031	7.78274	B.cells	0.0044	0.0008	5.48	4.3e-08	9e-06
cg11183227	15	91455407	MAN2A2	-1.33236	-1.75472	-1.4725	21.9853	-1.56981	21.9853	Granulocytes	0.0052	0.0017	3.13	0.0017	0.0463
cg11187245	6	31323397	HLA-B	7.19809	-0.866201	-0.251254	-1.99333	-1.40568	7.19809	B.cells	-0.0074	0.0016	-4.7	2.6e-06	0.0003
cg11201447	8	128808063	MIR1204;PVT1	9.42991	-1.11538	-0.60819	-1.94809	-0.208462	9.42991	B.cells	-0.0082	0.002	-4.16	3.2e-05	0.0021
cg11205006	22	26875499	HPS4	-1.93809	1.51303	10.2175	-2.58993	-2.22866	10.2175	CD8.T.cells	-0.0052	0.0014	-3.78	0.0002	0.0074
cg11222173	17	78748019	RPTOR	-2.65879	-2.99835	-2.45302	14.3041	1.2853	14.3041	Granulocytes	0.0038	0.0011	3.34	0.0008	0.0269
cg11231069	2	240225142	HDAC4	13.3474	-0.222892	-0.177013	-3.23764	-4.26167	13.3474	B.cells	0.005	0.0014	3.7	0.0002	0.0096
cg11238048	6	168720487	DACT2	11.5787	-2.49182	1.01922	-2.83185	-1.51801	11.5787	B.cells	0.006	0.0011	5.29	1.2e-07	2.2e-05
cg11270070	3	50383118	ZMYND10	-1.36704	-0.539554	9.59735	-1.51794	-1.05157	9.59735	CD8.T.cells	-0.002	0.0006	-3.26	0.0011	0.0336
cg11283404	8	42163265	IKBKB	15.1177	-0.157925	-0.402084	-2.86459	-2.83357	15.1177	B.cells	-0.0028	0.0009	-3.14	0.0017	0.0458
cg11288801	19	1406661	DAZAP1	9.60978	-1.79992	-0.82736	-0.831466	-0.513075	9.60978	B.cells	-0.0098	0.0019	-5.2	2e-07	3.3e-05
cg11302401	6	6688847		-2.32691	-1.49066	-1.90319	7.65515	1.18471	7.65515	Granulocytes	-0.0072	0.0023	-3.17	0.0015	0.0422
cg11316905	17	7035367		-0.608102	-0.0766256	9.49189	-2.44168	-1.15779	9.49189	CD8.T.cells	0.0028	0.0009	3.22	0.0013	0.0368
cg11335172	2	103033799	IL18RAP	-1.75516	-0.571257	17.6583	-1.55001	-1.5509	17.6583	CD8.T.cells	0.0034	0.0011	3.19	0.0014	0.0404
cg11344566	2	124782885	CNTNAP5	8.05489	-0.247088	2.05697	-4.66298	-3.72448	8.05489	B.cells	0.0054	0.0015	3.54	0.0004	0.0156
cg11370814	2	242927418		-0.0293879	-4.75751	-4.06871	13.294	-0.091733	13.294	Granulocytes	0.0093	0.0028	3.28	0.001	0.0316
cg11385249	19	17215602	MYO9B	13.5364	0.65365	-0.771586	-3.31059	-3.22219	13.5364	B.cells	-0.0037	0.0007	-5.31	1.1e-07	2e-05
cg11399508	21	38580484	DSCR9	-0.78885	-0.0188176	8.70577	-2.16042	-0.993003	8.70577	CD8.T.cells	0.0022	0.0007	3.29	0.001	0.0313
cg11410023	3	96533511	EPHA6	7.42011	-1.78998	0.805004	-2.47185	-1.46167	7.42011	B.cells	0.0027	0.0008	3.65	0.0003	0.0113
cg11416384	4	37246827	KIAA1239	13.1372	-1.2468	-0.131974	-2.4248	-2.1165	13.1372	B.cells	0.003	0.0008	3.84	0.0001	0.0062
cg11419403	5	1335846	CLPTM1L	-0.177083	-0.67371	12.2509	-2.32085	-1.95875	12.2509	CD8.T.cells	0.0037	0.0008	4.39	1.2e-05	0.0009
cg11430077	10	8099018	GATA3	8.3039	-2.42256	-2.69195	-0.0231668	-0.00731496	8.3039	B.cells	-0.009	0.0022	-4.13	3.7e-05	0.0024
cg11435441	6	25027994		7.3209	0.812932	-0.394017	-4.28495	-3.61642	7.3209	B.cells	-0.0076	0.0014	-5.47	4.5e-08	9.3e-06
cg11438011	5	148033882	HTR4	13.5954	-1.38265	-0.269332	-3.60864	-2.77375	13.5954	B.cells	0.0059	0.0016	3.74	0.0002	0.0086
cg11481582	10	74080805		-2.13415	-0.097356	17.5278	-2.05508	-1.95578	17.5278	CD8.T.cells	-0.007	0.0016	-4.45	8.6e-06	0.0007
cg11498582	6	30684340	MDC1	7.99247	-0.46842	-0.197776	-1.91958	-1.19597	7.99247	B.cells	-0.0053	0.001	-5.29	1.2e-07	2.2e-05
cg11556164	7	110738315	LRRN3;IMMP2L	-0.132926	-0.73738	8.56665	-2.10278	-0.716537	8.56665	CD8.T.cells	-0.0187	0.0036	-5.16	2.4e-07	3.9e-05
cg11566172	1	159751352	DUSP23	7.64575	-1.25155	1.0587	-4.95824	-0.484085	7.64575	B.cells	0.0048	0.0008	6.26	3.8e-10	1.5e-07
cg11580493	15	96873951	NR2F2	7.96029	-0.970554	-0.725009	-1.1542	-1.0431	7.96029	B.cells	0.0017	0.0005	3.61	0.0003	0.0127
cg11592786	15	89533581		-1.60212	22.4669	-0.505717	-2.24029	-1.91292	22.4669	CD4.T.cells	-0.0022	0.0005	-4.15	3.3e-05	0.0022
cg11599718	12	123357128	VPS37B	11.7804	-2.71078	-0.130808	-1.49753	-0.701561	11.7804	B.cells	0.0051	0.0009	5.97	2.4e-09	7.3e-07
cg11621113	19	12776725	MORG1;MAN2B1	10.1977	-2.05965	-1.37666	-0.75945	-0.381267	10.1977	B.cells	-0.0169	0.0025	-6.66	2.7e-11	1.4e-08
cg11624309	19	42381214	CD79A	-0.778384	-0.898913	7.9864	-1.86222	-0.0449935	7.9864	CD8.T.cells	-0.0027	0.0007	-3.67	0.0002	0.0106
cg11626496	13	25320388		9.52719	-2.1417	0.30718	-3.19922	-0.241309	9.52719	B.cells	0.0024	0.0008	3.15	0.0017	0.0448
cg11659501	12	81471678	ACSS3	8.72942	-1.87751	0.487418	-1.82181	-1.52733	8.72942	B.cells	0.0021	0.0007	3.11	0.0018	0.0482
cg11664544	22	30721636	TBC1D10A	-1.63084	-0.61529	10.0647	-1.24282	-0.806858	10.0647	CD8.T.cells	-0.0063	0.0018	-3.49	0.0005	0.018
cg11723713	2	131721477	ARHGEF4	20.3106	-2.78388	-0.378945	-2.21236	-0.842164	20.3106	B.cells	0.0054	0.0016	3.49	0.0005	0.0176
cg11727383	10	102988389	LBX1;FLJ41350	15.2371	-1.02035	-0.287971	-2.75618	-2.82968	15.2371	B.cells	0.0071	0.0018	4.07	4.7e-05	0.0029
cg11746924	17	62007912	CD79B	-1.65495	-0.863502	7.35836	-0.933291	-0.413786	7.35836	CD8.T.cells	0.0044	0.0014	3.14	0.0017	0.0455
cg11757357	10	131762052	EBF3	19.5323	-1.99403	-0.31276	-2.09661	-2.38351	19.5323	B.cells	0.0052	0.0014	3.76	0.0002	0.008
cg11789371	14	102551385	HSP90AA1	-1.07276	0.859047	8.19107	-2.41619	-1.83986	8.19107	CD8.T.cells	-0.003	0.0007	-4	6.3e-05	0.0037
cg11803859	10	125770124	CHST15	-1.66237	-0.749351	0.21465	-1.7363	7.86198	7.86198	Monocytes	0.0068	0.0019	3.64	0.0003	0.0115
cg11808677	12	6960079	USP5;CDCA3	17.5554	-1.53241	-0.46443	-2.33531	-1.243	17.5554	B.cells	-0.0023	0.0006	-3.75	0.0002	0.0083
cg11808699	15	81528661	IL16	7.91819	-1.5607	-0.250469	-2.14595	-0.101965	7.91819	B.cells	0.0103	0.002	5.2	2e-07	3.3e-05
cg11816838	3	150484093		14.7374	-0.831819	-0.482452	-2.40515	-1.41608	14.7374	B.cells	-0.0067	0.0012	-5.46	4.9e-08	1e-05
cg11825621	10	28034792	MKX	20.9937	-1.76076	-1.02211	-2.11199	-2.02578	20.9937	B.cells	0.0057	0.0013	4.27	2e-05	0.0014
cg11828621	3	27766252		-1.86382	-1.21215	11.6549	-1.36561	-0.262652	11.6549	CD8.T.cells	-0.0054	0.0013	-4.21	2.6e-05	0.0018
cg11832534	1	3563998	WDR8	-1.27343	-0.733401	-1.44032	11.453	-0.992417	11.453	Granulocytes	0.0052	0.0012	4.23	2.3e-05	0.0017
cg11850861	1	42273306	HIVEP3	-1.07133	-0.537044	12.8329	-2.03859	-1.08819	12.8329	CD8.T.cells	0.0074	0.0019	3.93	8.4e-05	0.0046
cg11856822	1	247274777	C1orf229	7.48195	-1.55788	-1.23901	-0.758893	-0.794528	7.48195	B.cells	0.003	0.0009	3.25	0.0012	0.0345
cg11858226	7	2548262		7.1545	-3.09349	-0.459386	-0.761549	0.0746821	7.1545	B.cells	0.0027	0.0009	3.14	0.0017	0.0454
cg11887376	5	1118670		-2.23918	9.55979	2.41431	-2.85761	-2.70805	9.55979	CD4.T.cells	-0.0029	0.0009	-3.29	0.001	0.0308
cg11902458	1	154842746	KCNN3	-0.689581	-0.0737546	8.12524	-2.52069	-1.00278	8.12524	CD8.T.cells	0.0027	0.0007	3.95	7.8e-05	0.0044
cg11913951	6	44229550	NFKBIE	13.49	-2.19084	-1.34534	-1.04039	-0.243207	13.49	B.cells	-0.0017	0.0004	-3.84	0.0001	0.0062
cg11915812	2	10554240	HPCAL1	17.5555	-1.13926	-0.63966	-2.12031	-1.5	17.5555	B.cells	-0.0023	0.0006	-3.89	0.0001	0.0053
cg11924638	6	25408223	LRRC16A	13.1703	0.853467	-1.04965	-4.02559	-2.70403	13.1703	B.cells	-0.0023	0.0007	-3.2	0.0014	0.0386
cg11934771	6	31021796	HCG22	7.7945	-0.065607	0.26636	-4.75577	-1.73945	7.7945	B.cells	0.0052	0.0011	4.56	5.2e-06	0.0005
cg11948159	11	57103751	SSRP1	8.66628	-2.05412	-0.888214	-0.560099	-0.436461	8.66628	B.cells	0.002	0.0006	3.17	0.0015	0.0417
cg11985146	13	114968098		8.40654	-1.16237	0.109696	-1.95613	-1.03344	8.40654	B.cells	-0.0028	0.0008	-3.33	0.0009	0.0276
cg12011479	19	51873045	CLDND2	-1.50448	-1.47938	18.5154	-1.37334	-0.998486	18.5154	CD8.T.cells	0.0071	0.0017	4.18	2.9e-05	0.002
cg12018718	2	8684089		-3.23561	4.69442	9.55093	-3.20604	-3.12282	9.55093	CD8.T.cells	-0.0055	0.0014	-3.8	0.0001	0.0071
cg12042587	5	42423947	GHR	10.4987	-1.43743	-0.469188	-1.51325	-1.28339	10.4987	B.cells	0.0021	0.0005	4.13	3.7e-05	0.0024
cg12044210	15	29213858	APBA2	-0.83635	7.23473	1.30905	-2.97985	-2.01624	7.23473	CD4.T.cells	0.0066	0.0013	4.89	9.9e-07	0.0001
cg12044599	11	67206308	CORO1B;PTPRCAP	1.24755	-0.285163	7.44028	-4.19522	-4.47087	7.44028	CD8.T.cells	-0.0027	0.0007	-3.61	0.0003	0.0125
cg12062672	19	643555	FGF22	10.8068	-0.63068	-0.330104	-2.40491	-2.75089	10.8068	B.cells	-0.0057	0.0012	-4.86	1.2e-06	0.0001
cg12065228	1	19652788	PQLC2	11.6241	-4.26641	-3.23104	-0.0892545	-0.0932483	11.6241	B.cells	0.0044	0.0013	3.44	0.0006	0.0206
cg12066624	4	25032060	LGI2	10.3191	-1.24868	0.349383	-2.17863	-2.23036	10.3191	B.cells	0.0055	0.0015	3.54	0.0004	0.0155
cg12072560	18	12254173	CIDEA	11.3031	-0.104272	-0.555088	-3.1094	-1.92741	11.3031	B.cells	0.0027	0.0007	3.61	0.0003	0.0127
cg12084388	3	42056663		-1.37512	0.252563	13.0591	-2.86885	-1.54067	13.0591	CD8.T.cells	0.0029	0.0008	3.68	0.0002	0.0101
cg12111137	17	80880759	TBCD	-0.278374	-0.176902	7.509	-1.59688	-1.7668	7.509	CD8.T.cells	0.0082	0.0022	3.78	0.0002	0.0076
cg12123671	6	170605623		8.44056	-0.5955	-0.00919246	-2.33719	-1.49472	8.44056	B.cells	0.0049	0.0015	3.32	0.0009	0.0283
cg12149986	19	50059027	NOSIP	-2.5733	9.34004	3.80308	-3.21317	-2.98056	9.34004	CD4.T.cells	-0.0015	0.0004	-3.97	7.2e-05	0.0041
cg12150039	19	35490532	GRAMD1A	-1.82484	4.20621	7.28034	-4.14208	-2.66056	7.28034	CD8.T.cells	-0.0069	0.0019	-3.65	0.0003	0.0111
cg12164282	2	1748112	PXDN	13.4698	-1.83574	0.352638	-2.82756	-1.52372	13.4698	B.cells	0.0045	0.0012	3.78	0.0002	0.0075
cg12192749	7	17029795		13.1467	-0.263767	-0.243651	-4.71232	-1.70593	13.1467	B.cells	0.004	0.0013	3.2	0.0014	0.0392
cg12198934	17	64378035	PRKCA	-0.0811622	0.818708	8.18827	-4.2409	-3.54188	8.18827	CD8.T.cells	-0.005	0.0009	-5.22	1.8e-07	3e-05
cg12210378	14	105685021	BRF1	9.07746	-1.46389	-0.950291	-1.73069	0.0844584	9.07746	B.cells	-0.0027	0.0006	-4.4	1.1e-05	0.0009
cg12215340	20	4229610	ADRA1D	14.4675	-1.53675	1.95759	-4.46827	-3.49575	14.4675	B.cells	0.0047	0.0014	3.43	0.0006	0.0213
cg12226453	4	964011	DGKQ	-1.17522	-1.22167	13.8907	-1.50594	-1.26908	13.8907	CD8.T.cells	0.0078	0.0022	3.53	0.0004	0.0161
cg12235553	12	3475454		7.54122	-2.89283	1.19769	-2.50743	-0.827822	7.54122	B.cells	0.002	0.0006	3.37	0.0008	0.025
cg12250496	4	62066787		21.4212	-2.49031	-0.325049	-2.41555	-1.22212	21.4212	B.cells	0.0038	0.0012	3.1	0.0019	0.0498
cg12250896	10	134001112	DPYSL4	15.7282	-1.73521	-0.083049	-2.47638	-1.48812	15.7282	B.cells	0.0028	0.0008	3.63	0.0003	0.0119
cg12255554	20	55982978	RBM38	-0.0977697	-1.30731	9.31202	-1.55806	-1.06758	9.31202	CD8.T.cells	0.0054	0.0014	3.93	8.4e-05	0.0046
cg12273325	22	31689831	PIK3IP1	-1.6413	-0.469288	17.758	-1.9312	-2.19593	17.758	CD8.T.cells	-0.0084	0.0021	-3.97	7.1e-05	0.004
cg12312338	6	33145571	COL11A2	14.3529	-0.791703	-1.14648	-1.2841	-1.45437	14.3529	B.cells	-0.0016	0.0005	-3.45	0.0006	0.0199
cg12332902	2	98330020	ZAP70	10.3318	-4.36778	-2.62237	-0.314503	-0.016701	10.3318	B.cells	0.0063	0.001	6.62	3.5e-11	1.8e-08
cg12380854	17	45907760	LRRC46;MRPL10	-1.01253	-0.073721	10.4536	-2.27708	-1.02943	10.4536	CD8.T.cells	0.0041	0.0013	3.28	0.0011	0.0322
cg12412255	5	1487975	LPCAT1	10.9516	-0.971592	-1.06324	-0.764076	-1.96609	10.9516	B.cells	-0.0023	0.0006	-3.75	0.0002	0.0083
cg12413156	20	62368256	LIME1	12.2182	-4.50685	-2.58165	-0.141539	-0.0895474	12.2182	B.cells	0.005	0.0009	5.31	1.1e-07	2e-05
cg12417362	1	201617355	NAV1	16.5584	-0.482037	-0.227848	-3.81027	-3.38085	16.5584	B.cells	0.0037	0.0011	3.25	0.0011	0.034
cg12465678	1	27953336	FGR	1.452	-1.91021	12.7811	-3.1659	-3.16851	12.7811	CD8.T.cells	0.0111	0.0035	3.15	0.0016	0.0446
cg12479878	1	221054825	HLX	7.96003	0.65041	-0.284794	-3.97612	-3.68602	7.96003	B.cells	0.0018	0.0005	3.64	0.0003	0.0114
cg12485727	20	39762753		9.70826	-0.64979	-0.370345	-2.33324	-0.931106	9.70826	B.cells	-0.0035	0.0011	-3.19	0.0014	0.0401
cg12494529	10	1082432	C10orf110	7.54283	0.55279	1.02376	-4.54138	-4.75229	7.54283	B.cells	-0.0072	0.0012	-5.95	2.7e-09	8.3e-07
cg12499130	10	46970594	SYT15	14.1632	-1.82296	-0.0807444	-1.88237	-1.79727	14.1632	B.cells	0.0044	0.001	4.23	2.3e-05	0.0017
cg12535280	11	12399498	PARVA	15.8214	-0.748712	-0.103971	-2.34177	-2.76277	15.8214	B.cells	0.0059	0.0011	5.22	1.8e-07	3.1e-05
cg12582317	17	55822272		-3.19178	-3.0592	-2.8311	18.4415	0.867171	18.4415	Granulocytes	0.0074	0.0021	3.52	0.0004	0.0162
cg12604950	1	180882287	KIAA1614	10.0551	-0.353803	0.173095	-3.02483	-1.86105	10.0551	B.cells	0.0035	0.0009	3.92	8.9e-05	0.0048
cg12616487	11	62379063	ROM1;EML3	9.52919	-1.011	-0.24253	-0.904494	-1.55385	9.52919	B.cells	-0.0106	0.0014	-7.45	9.5e-14	1e-10
cg12641739	1	235062535		7.20171	-0.10018	1.35324	-4.6306	-3.48856	7.20171	B.cells	-0.0042	0.0013	-3.24	0.0012	0.0355
cg12655542	2	20357306		9.37785	-1.40404	-0.656063	-0.912302	-0.575534	9.37785	B.cells	-0.0088	0.0022	-3.97	7.3e-05	0.0041
cg12712184	7	155790801		-2.88658	16.7293	1.58301	-3.27413	-3.25899	16.7293	CD4.T.cells	-0.0041	0.0011	-3.9	9.8e-05	0.0052
cg12756396	1	50886969	DMRTA2	14.5314	-2.22154	-0.289372	-1.8687	-0.716149	14.5314	B.cells	0.0045	0.0012	3.84	0.0001	0.0062
cg12798274	10	105154067	MIR1307;USMG5	23.4765	-2.0199	-0.925486	-1.96127	-1.25484	23.4765	B.cells	-0.003	0.0006	-4.9	9.7e-07	0.0001
cg12800105	12	121972412	KDM2B	10.8739	-0.139633	-0.424509	-3.04665	-2.32456	10.8739	B.cells	-0.006	0.0015	-4.03	5.6e-05	0.0033
cg12829360	16	89006335	CBFA2T3	11.4259	-2.20784	-0.145302	-2.17968	-0.570422	11.4259	B.cells	0.0023	0.0004	5.14	2.7e-07	4.3e-05
cg12832726	11	68096165	LRP5	13.3086	-1.56083	0.790362	-3.68384	-2.81094	13.3086	B.cells	0.0062	0.0012	5.05	4.4e-07	6.3e-05
cg12835118	3	56789110	ARHGEF3	-2.488	14.1997	-0.28888	-3.15073	-1.05529	14.1997	CD4.T.cells	0.0057	0.0013	4.34	1.4e-05	0.0011
cg12836863	13	32889023	BRCA2	-0.0376732	-1.06236	10.0081	-1.6794	-2.59637	10.0081	CD8.T.cells	0.0113	0.0024	4.76	2e-06	0.0002
cg12840502	22	30116919	CABP7	13.7952	-0.784346	-0.0651352	-2.21517	-2.20537	13.7952	B.cells	0.0022	0.0007	3.26	0.0011	0.0338
cg12844784	13	39261734	FREM2	9.19944	-1.60833	0.554306	-3.51202	-1.27727	9.19944	B.cells	0.0023	0.0006	3.86	0.0001	0.0059
cg12859112	6	10751981	TMEM14B	-1.36524	-0.621401	8.8157	-1.22353	-0.485863	8.8157	CD8.T.cells	0.0046	0.0012	3.96	7.6e-05	0.0042
cg12894371	6	109812795		7.58337	-5.42507	-1.87944	-0.129283	0.65052	7.58337	B.cells	0.0064	0.0013	4.81	1.5e-06	0.0002
cg12907959	22	36552828	APOL3	10.9714	-0.688846	-2.98265	-0.7388	-0.439099	10.9714	B.cells	0.0016	0.0004	4.02	5.9e-05	0.0035
cg12924402	2	218898511		-0.694302	-4.2003	-3.1452	10.3721	1.44215	10.3721	Granulocytes	-0.019	0.0038	-4.95	7.5e-07	9.9e-05
cg12929983	15	40399004	BMF	10.3337	-0.226765	-0.171691	-3.49905	-2.18789	10.3337	B.cells	-0.0049	0.0013	-3.92	8.8e-05	0.0048
cg12938556	13	114812918	RASA3	18.2864	-2.00278	-1.842	-1.84307	-1.63438	18.2864	B.cells	-0.0024	0.0007	-3.3	0.001	0.0301
cg12973941	4	13545639	NKX3-2	15.9118	-1.91564	-0.494297	-1.45666	-1.84751	15.9118	B.cells	0.003	0.0008	3.88	0.0001	0.0054
cg12983285	20	62168794	PTK6	13.2927	-1.75644	-0.163063	-0.506968	-2.93205	13.2927	B.cells	-0.0056	0.0012	-4.58	4.6e-06	0.0004
cg13011388	14	23834909	EFS	7.08368	-1.69758	2.83547	-2.54942	-3.2158	7.08368	B.cells	0.0027	0.0008	3.28	0.001	0.0316
cg13024368	11	12030088	DKK3	11.1389	-2.2227	-0.503665	-2.93067	0.182825	11.1389	B.cells	0.0041	0.0007	6.24	4.3e-10	1.7e-07
cg13057898	1	3703894	LRRC47	7.55097	-0.0127332	2.3425	-5.45392	-3.55235	7.55097	B.cells	-0.0072	0.0014	-5.34	9.3e-08	1.7e-05
cg13060970	2	68592349	PLEK	-2.60701	-0.321621	19.3466	-1.93897	-1.53136	19.3466	CD8.T.cells	0.0099	0.0032	3.12	0.0018	0.0475
cg13080379	1	119527156	TBX15	8.40161	-0.947467	1.06641	-4.15633	-1.41815	8.40161	B.cells	0.0024	0.0008	3.23	0.0012	0.0363
cg13081720	5	150399890	GPX3	-0.0192675	0.485624	8.88836	-3.43257	-2.99104	8.88836	CD8.T.cells	0.0062	0.0013	4.86	1.2e-06	0.0001
cg13089335	1	167203243	POU2F1	7.08046	-1.33992	-1.08856	-1.67494	0.407232	7.08046	B.cells	-0.0056	0.0012	-4.8	1.6e-06	0.0002
cg13093774	8	22089400	PHYHIP	-0.0799585	1.17236	7.69637	-4.70563	-3.1945	7.69637	CD8.T.cells	0.0045	0.0012	3.61	0.0003	0.0125
cg13203480	17	16875349	TNFRSF13B	12.267	-0.183344	-2.04007	-1.96141	-0.772415	12.267	B.cells	-0.003	0.0009	-3.36	0.0008	0.0256
cg13204977	7	66144066		9.48787	-0.241154	-0.835615	-2.96388	-2.32011	9.48787	B.cells	-0.0039	0.001	-3.73	0.0002	0.0088
cg13257421	2	9987440	TAF1B	-0.70044	-2.04806	-1.85026	13.3384	-0.376663	13.3384	Granulocytes	0.0076	0.0012	6.19	6.1e-10	2.2e-07
cg13276570	5	10567643	ANKRD33B	16.3616	-1.50791	-1.93167	-0.857709	-1.65674	16.3616	B.cells	-0.0041	0.0009	-4.39	1.2e-05	0.0009
cg13292636	8	21771258	DOK2	11.4495	-1.77859	-1.30362	-0.592875	-0.603746	11.4495	B.cells	0.0015	0.0003	4.46	8.2e-06	0.0007
cg13300273	1	200842890	GPR25	-2.39005	3.61571	10.4727	-4.07177	-3.4121	10.4727	CD8.T.cells	-0.0078	0.0021	-3.78	0.0002	0.0076
cg13324546	8	23564031	NKX2-6	7.26095	-0.250951	-0.2783	-0.971215	-2.01068	7.26095	B.cells	0.0031	0.0007	4.64	3.5e-06	0.0004
cg13325231	5	1342170	CLPTM1L	21.3042	-0.41769	-1.88043	-2.4743	-2.2646	21.3042	B.cells	-0.006	0.0019	-3.2	0.0014	0.0387
cg13361558	11	73359962	PLEKHB1	14.9371	-0.738784	-0.123287	-2.9189	-1.78279	14.9371	B.cells	-0.0039	0.0013	-3.13	0.0018	0.0467
cg13362082	7	96645989		9.06517	-2.32527	-0.406744	-3.82041	-0.133131	9.06517	B.cells	0.0027	0.0005	4.99	6e-07	8.3e-05
cg13370427	22	40743980	ADSL	8.11031	-0.450209	-0.0794988	-2.76833	-1.11608	8.11031	B.cells	-0.0102	0.002	-5.24	1.6e-07	2.8e-05
cg13390372	4	6753778		-1.58903	0.423143	8.0095	-2.13415	-1.84915	8.0095	CD8.T.cells	-0.0018	0.0006	-3.16	0.0016	0.043
cg13404054	19	15311666	NOTCH3	25.9752	-1.41966	-1.03799	-2.85455	-1.67735	25.9752	B.cells	0.0096	0.0026	3.75	0.0002	0.0083
cg13405783	8	54164296	OPRK1	10.6617	-1.03787	-0.00387063	-1.94948	-1.63348	10.6617	B.cells	0.0028	0.0008	3.34	0.0008	0.0271
cg13424673	1	50489744	AGBL4	7.42397	-2.10577	0.886029	-2.4019	-1.05483	7.42397	B.cells	0.0029	0.0008	3.69	0.0002	0.0099
cg13429423	22	44568775	PARVG	-0.522298	-0.0887511	8.63228	-4.32228	-2.50489	8.63228	CD8.T.cells	0.003	0.0009	3.31	0.0009	0.0292
cg13445251	19	56156542	ZNF581	15.0896	-1.71784	-1.10425	-1.51218	-1.13019	15.0896	B.cells	-0.0028	0.0005	-5.58	2.4e-08	5.4e-06
cg13446911	9	96077700	WNK2	-0.534375	-1.74779	10.9385	-1.37694	-1.09761	10.9385	CD8.T.cells	0.0043	0.0011	3.78	0.0002	0.0076
cg13470504	6	6546375	LOC285780	-1.43603	-0.0704627	9.01726	-1.3427	-0.866654	9.01726	CD8.T.cells	0.0043	0.0013	3.25	0.0012	0.0343
cg13481776	2	233320593	ALPI	-1.06341	-0.408417	16.8715	-1.78462	-2.08521	16.8715	CD8.T.cells	0.0074	0.002	3.63	0.0003	0.012
cg13484467	17	81047784	METRNL	-1.0283	-1.0776	-0.665384	-1.58159	11.5838	11.5838	Monocytes	0.0035	0.0011	3.16	0.0016	0.0431
cg13500113	2	216947149	TMEM169;PECR	-0.0944669	-0.488489	7.10335	-1.48525	-1.21606	7.10335	CD8.T.cells	-0.0035	0.0011	-3.23	0.0012	0.0361
cg13506158	3	191048377	UTS2D;CCDC50	12.4573	1.68502	-1.39843	-3.073	-3.82185	12.4573	B.cells	-0.0028	0.0008	-3.43	0.0006	0.0214
cg13518625	8	29522838		15.0313	-3.92082	-1.53209	-0.173873	-1.15885	15.0313	B.cells	-0.0121	0.0017	-7.16	8.3e-13	6.7e-10
cg13522882	2	102316496	MAP4K4	12.9021	-1.92421	1.35398	-3.50443	-2.93728	12.9021	B.cells	-0.0046	0.0014	-3.24	0.0012	0.0356
cg13525276	14	81426012	TSHR	-1.35869	-2.24137	-2.04298	9.84714	0.444987	9.84714	Granulocytes	0.023	0.0037	6.21	5.4e-10	2e-07
cg13537146	3	12926674		12.399	-1.22965	-0.561193	-1.8464	-0.665799	12.399	B.cells	-0.0016	0.0005	-3.45	0.0006	0.0201
cg13549638	17	78860076	RPTOR	12.7223	-3.72512	-2.6344	-0.302877	-0.202415	12.7223	B.cells	0.0064	0.0017	3.79	0.0001	0.0072
cg13573346	14	101363925	MEG8	10.3565	-2.09998	-0.615778	-1.75824	-0.450274	10.3565	B.cells	-0.0031	0.0008	-3.79	0.0001	0.0072
cg13586038	9	2044055	SMARCA2	10.7946	-2.1845	-0.383191	-1.05746	-0.799011	10.7946	B.cells	-0.0025	0.0008	-3.14	0.0017	0.0457
cg13605674	3	196065328	TM4SF19	-0.644769	-1.75078	-0.63497	-0.766223	9.83015	9.83015	Monocytes	0.0035	0.0009	4.04	5.4e-05	0.0033
cg13624385	4	30722004	PCDH7	16.7004	-0.791771	-0.0576281	-2.38929	-2.94577	16.7004	B.cells	0.0022	0.0005	3.99	6.6e-05	0.0038
cg13633270	18	55095555		11.0349	-1.18667	0.850183	-3.50916	-1.7851	11.0349	B.cells	0.0041	0.0013	3.15	0.0016	0.0439
cg13636952	7	142447956		-3.23681	-0.55875	8.59135	-0.0126314	-1.43272	8.59135	CD8.T.cells	0.009	0.0022	4.02	5.8e-05	0.0034
cg13663218	12	72666976	LOC283392;TRHDE	7.07511	-1.55249	-0.395452	-1.14378	-0.452396	7.07511	B.cells	0.0037	0.0009	3.94	8.3e-05	0.0046
cg13679772	14	89933549	FOXN3	-1.72497	-1.67435	10.6452	-0.903642	-0.567486	10.6452	CD8.T.cells	0.0106	0.0024	4.43	9.5e-06	0.0008
cg13722619	3	45188139	CDCP1	8.92021	-0.406583	0.798969	-3.87658	-2.26746	8.92021	B.cells	0.0022	0.0006	3.64	0.0003	0.0116
cg13751113	11	118085214	AMICA1	-2.00447	0.61661	12.3842	-2.1563	-2.23024	12.3842	CD8.T.cells	-0.0104	0.0023	-4.56	5.1e-06	0.0005
cg13765961	11	60223238	MS4A1	-4.90007	-0.453486	9.56451	-0.472831	-0.196318	9.56451	CD8.T.cells	0.0054	0.0015	3.53	0.0004	0.0158
cg13775629	10	72360448	PRF1	-0.272324	-1.00341	10.2917	-1.16094	-1.41781	10.2917	CD8.T.cells	0.0058	0.0017	3.37	0.0008	0.0251
cg13790259	19	42704706	DEDD2	-0.402052	-0.909139	14.9633	-2.8541	-1.01365	14.9633	CD8.T.cells	0.008	0.0017	4.66	3.2e-06	0.0003
cg13791254	9	100616607	FOXE1	11.429	-1.40886	-0.245303	-1.83874	-1.4768	11.429	B.cells	0.005	0.0012	4.34	1.4e-05	0.0011
cg13826666	9	136600241	SARDH	17.0291	-0.394856	-0.526617	-3.38	-2.70925	17.0291	B.cells	-0.0024	0.0007	-3.3	0.001	0.03
cg13855924	6	39281183	KCNK17	14.7875	-1.63007	-0.00546884	-1.54017	-2.43271	14.7875	B.cells	0.0023	0.0006	3.84	0.0001	0.0062
cg13868520	1	12139206	TNFRSF8	7.53775	0.362463	-0.424592	-2.88639	-3.15887	7.53775	B.cells	-0.0046	0.0015	-3.18	0.0015	0.0412
cg13876315	9	35650526	SIT1	7.29071	-0.635499	0.413375	-2.9083	-1.29735	7.29071	B.cells	-0.0044	0.0007	-5.96	2.5e-09	7.7e-07
cg13895867	2	237076164	GBX2	10.5269	-1.73629	1.05491	-3.23929	-2.48766	10.5269	B.cells	0.0063	0.0014	4.49	7e-06	0.0006
cg13910681	9	130740599	FAM102A	9.2418	-3.21745	-0.20539	-1.65561	-0.00840349	9.2418	B.cells	-0.0082	0.0009	-9.03	1.7e-19	6.9e-16
cg13910860	9	36986407	PAX5	22.0271	-1.34924	-1.64164	-2.07544	-0.922363	22.0271	B.cells	0.0027	0.0008	3.3	0.001	0.0304
cg13917151	1	27730185		-2.21625	2.53546	7.29088	-3.6889	-1.77674	7.29088	CD8.T.cells	0.0028	0.0008	3.45	0.0006	0.0201
cg13920435	9	90589640	CDK20	25.1394	-1.77293	-1.96511	-1.33802	-1.42555	25.1394	B.cells	0.0034	0.001	3.35	0.0008	0.0261
cg13934406	6	32120878	PPT2;PRRT1	13.382	-1.35503	-1.33138	-2.01803	-0.994112	13.382	B.cells	-0.0094	0.0021	-4.48	7.3e-06	0.0006
cg13937905	12	53612551	RARG	-2.65022	2.16868	10.0232	-2.90643	-2.79439	10.0232	CD8.T.cells	-0.0159	0.0032	-5.03	4.8e-07	6.9e-05
cg13940693	18	907605	ADCYAP1	14.6496	-1.25443	-0.371572	-2.29146	-1.30038	14.6496	B.cells	0.0038	0.0009	4.52	6.1e-06	0.0006
cg13942103	1	111177829		7.21475	-0.0713862	0.0567498	-4.78252	-1.04548	7.21475	B.cells	-0.0066	0.0016	-4.18	3e-05	0.002
cg13948956	17	55210898		18.4478	-1.68336	-1.26051	-1.45794	-0.921024	18.4478	B.cells	-0.0091	0.0019	-4.76	2e-06	0.0002
cg13959831	9	36938341	PAX5	7.39038	-0.404771	-0.603909	-0.792523	-1.27237	7.39038	B.cells	-0.0091	0.0017	-5.48	4.3e-08	9e-06
cg13971892	5	146258512	PPP2R2B	7.98687	-0.500677	-0.841322	-1.38404	-0.51282	7.98687	B.cells	0.0022	0.0005	4.64	3.5e-06	0.0004
cg13981545	12	88974137	KITLG	8.36387	-2.05368	-0.321236	-1.94165	-0.477261	8.36387	B.cells	0.0021	0.0007	3.14	0.0017	0.0456
cg13985485	1	239550283		9.62244	-1.27827	1.8714	-3.07568	-2.92169	9.62244	B.cells	0.0107	0.0026	4.06	4.8e-05	0.003
cg14011327	4	99584961		-0.911736	-1.48877	8.09125	-1.76136	-0.418288	8.09125	CD8.T.cells	-0.0049	0.0013	-3.79	0.0002	0.0074
cg14012124	4	122301996	QRFPR	7.38803	-1.51608	-0.588987	-0.685527	-0.437995	7.38803	B.cells	0.0024	0.0007	3.21	0.0013	0.0383
cg14023774	6	33246157	B3GALT4	9.88429	-0.97968	-0.0413703	-2.23896	-1.14964	9.88429	B.cells	-0.0058	0.0014	-4.11	4e-05	0.0025
cg14037837	11	31839314	PAX6	7.99058	-2.86075	-0.124126	-2.51199	-0.0756262	7.99058	B.cells	0.0031	0.0007	4.22	2.4e-05	0.0017
cg14059835	9	132598917	C9orf78;USP20	-1.11771	-0.0897012	9.48523	-2.44261	-1.75952	9.48523	CD8.T.cells	-0.0041	0.0012	-3.31	0.0009	0.0297
cg14064762	9	123688745	TRAF1	9.90981	-0.56999	-3.48846	-2.60031	-0.8576	9.90981	B.cells	-0.006	0.0018	-3.32	0.0009	0.0284
cg14076239	13	53712850		-0.679819	-1.09189	-0.943446	10.7555	-1.61212	10.7555	Granulocytes	0.0089	0.0024	3.71	0.0002	0.0093
cg14088811	11	47399994	SPI1	-2.54077	1.69418	7.51448	-2.37749	-1.85135	7.51448	CD8.T.cells	0.0034	0.0009	3.63	0.0003	0.0117
cg14093127	2	8714417		14.1129	-3.53311	-0.0350773	-2.02318	-1.32201	14.1129	B.cells	-0.0213	0.0033	-6.49	8.5e-11	4.1e-08
cg14099685	11	47546068	CUGBP1	8.80973	-4.19704	-0.87982	-0.468228	-0.082388	8.80973	B.cells	-0.0124	0.0009	-13.67	1.5e-42	1.8e-37
cg14117392	5	139017942		-0.881653	0.94155	7.57983	-4.91101	-1.75039	7.57983	CD8.T.cells	0.0047	0.0011	4.17	3.1e-05	0.0021
cg14140717	9	140349944	NELF	19.9401	-1.37864	-1.34973	-1.8399	-1.30034	19.9401	B.cells	-0.0012	0.0003	-3.66	0.0003	0.011
cg14145074	7	5567891	ACTB	13.7478	-3.16876	-2.01525	-0.353417	-0.187254	13.7478	B.cells	-0.0068	0.0016	-4.3	1.7e-05	0.0013
cg14163311	1	206729553	RASSF5	-0.0913118	0.330068	9.71864	-3.3039	-3.50951	9.71864	CD8.T.cells	-0.0046	0.0012	-3.89	9.8e-05	0.0052
cg14179148	13	40796151		15.9737	-2.06573	-1.72218	-0.477425	-1.04033	15.9737	B.cells	0.0035	0.0008	4.19	2.8e-05	0.0019
cg14212748	12	53343703	KRT18	8.23399	-2.86917	-1.60105	0.159799	-0.261627	8.23399	B.cells	-0.0059	0.0013	-4.63	3.6e-06	0.0004
cg14242936	12	52404134	GRASP	9.7245	-0.876832	-0.382002	-2.18187	-0.594397	9.7245	B.cells	0.0046	0.0009	5.09	3.5e-07	5.3e-05
cg14243623	9	90341158	CTSL1	17.1389	-1.50612	-0.807216	-2.00845	-2.08155	17.1389	B.cells	0.0023	0.0006	3.57	0.0004	0.0141
cg14252519	9	137533851	COL5A1	21.2055	-2.37895	-0.162737	-2.80044	-2.37541	21.2055	B.cells	0.0033	0.001	3.38	0.0007	0.0246
cg14254562	9	84213071	TLE1	10.3664	-1.2706	-0.488101	-1.47197	-0.931775	10.3664	B.cells	0.002	0.0006	3.18	0.0015	0.0413
cg14265823	2	223163326	PAX3;CCDC140	7.9649	-1.667	-0.0912599	-2.23115	0.464706	7.9649	B.cells	0.0044	0.0014	3.16	0.0016	0.0435
cg14283454	18	46449389	SMAD7	11.0077	-1.01504	0.663362	-4.2451	-1.76282	11.0077	B.cells	0.0048	0.0013	3.74	0.0002	0.0085
cg14301562	10	76936085	SAMD8	-0.731076	-0.898485	15.3323	-2.15337	-1.21467	15.3323	CD8.T.cells	0.0076	0.0018	4.12	3.8e-05	0.0025
cg14305313	9	109623054		8.6544	-1.73943	0.216444	-1.82228	-1.16253	8.6544	B.cells	0.0023	0.0007	3.21	0.0013	0.0377
cg14306709	6	31547704		8.20545	-1.65678	-0.217776	-1.68515	-0.815715	8.20545	B.cells	-0.0038	0.0009	-4.16	3.2e-05	0.0021
cg14308466	9	136781308	VAV2	7.87604	-1.29591	-0.795114	-0.599052	-0.438546	7.87604	B.cells	0.0048	0.0014	3.49	0.0005	0.018
cg14316944	17	79485529		7.35079	-0.311145	-0.121069	-2.03381	-2.22695	7.35079	B.cells	-0.0041	0.001	-3.94	8.3e-05	0.0046
cg14335579	14	79745997	NRXN3	7.77238	-2.07091	1.1682	-4.39998	-0.504395	7.77238	B.cells	0.0025	0.0007	3.74	0.0002	0.0086
cg14337844	14	99740585		10.9436	-3.22189	-2.1701	-0.115033	-0.00202871	10.9436	B.cells	0.0025	0.0008	3.34	0.0009	0.0274
cg14338526	3	172394394	NCEH1	-1.93427	-1.5786	-0.972051	11.3623	-0.100936	11.3623	Granulocytes	0.0042	0.0011	3.96	7.6e-05	0.0042
cg14343513	17	78753273	RPTOR	-1.58453	-1.71183	-1.75686	12.7347	-0.0549307	12.7347	Granulocytes	0.005	0.0012	4.13	3.6e-05	0.0023
cg14346873	8	25901177	EBF2	10.8204	-2.07172	-0.21123	-1.60259	-0.56257	10.8204	B.cells	0.0025	0.0005	4.76	1.9e-06	0.0002
cg14373988	1	2345333	PEX10	8.0766	-0.930138	-0.0504351	-2.25022	-1.3799	8.0766	B.cells	-0.004	0.0009	-4.26	2e-05	0.0015
cg14429847	1	239550578		20.7794	-3.25767	-0.23906	-2.92428	-0.626729	20.7794	B.cells	0.0048	0.0013	3.65	0.0003	0.0113
cg14435720	9	139565087	EGFL7;MIR126	21.0119	-0.636143	-1.17707	-2.45774	-1.83526	21.0119	B.cells	-0.0074	0.001	-7.27	3.5e-13	3.1e-10
cg14449910	11	2919689	SLC22A18AS;SLC22A18	-0.29068	-0.626898	10.5131	-1.25756	-2.26975	10.5131	CD8.T.cells	0.0053	0.0012	4.4	1.1e-05	0.0009
cg14454127	5	399787	AHRR	9.37522	-1.32542	-0.316339	-1.67039	-1.0919	9.37522	B.cells	-0.0052	0.0012	-4.24	2.3e-05	0.0016
cg14473102	2	176994448	HOXD8	17.4006	-1.25425	-0.0337819	-2.94468	-3.10693	17.4006	B.cells	0.0082	0.002	4.19	2.8e-05	0.0019
cg14473145	14	38725656	CLEC14A	7.86184	-1.2109	3.34249	-5.17227	-2.6753	7.86184	B.cells	0.0023	0.0007	3.19	0.0014	0.0402
cg14477471	9	137107162		11.7732	-1.88353	-1.02691	-1.50486	-0.128366	11.7732	B.cells	-0.0054	0.0012	-4.63	3.7e-06	0.0004
cg14480046	12	122444580		13.6063	-1.71029	-0.632009	-1.94781	-0.548308	13.6063	B.cells	0.0049	0.0012	4.15	3.4e-05	0.0022
cg14487131	9	79633737	FOXB2	7.20616	-1.38669	0.4398	-1.72824	-1.73735	7.20616	B.cells	0.0022	0.0007	3.11	0.0018	0.0484
cg14491535	7	28195090	JAZF1	-2.06372	-0.447711	10.7971	-0.192923	-3.3536	10.7971	CD8.T.cells	-0.0081	0.0025	-3.26	0.0011	0.0336
cg14499058	8	141129321	TRAPPC9	10.5308	-0.405419	-0.00468331	-2.80615	-1.57361	10.5308	B.cells	0.0034	0.0009	3.85	0.0001	0.0059
cg14506667	14	106410734		12.2156	-1.26766	-0.4796	-2.44433	-0.518434	12.2156	B.cells	-0.0067	0.0018	-3.73	0.0002	0.0088
cg14507560	5	1882885	IRX4	20.9218	-1.00497	-0.727044	-2.11941	-2.05627	20.9218	B.cells	0.0035	0.001	3.62	0.0003	0.0121
cg14527029	3	120401095	HGD	-1.17607	-0.621942	-1.9965	8.71633	-0.188934	8.71633	Granulocytes	-0.0035	0.001	-3.53	0.0004	0.0161
cg14538319	15	93464153	CHD2	-0.76611	-0.29085	9.02796	-3.16553	-0.266112	9.02796	CD8.T.cells	-0.0027	0.0007	-4	6.4e-05	0.0037
cg14556303	2	217237036	2004-03-01	7.49714	-1.50795	-0.454733	-0.974808	-0.872138	7.49714	B.cells	0.002	0.0006	3.21	0.0013	0.0378
cg14557714	9	90341385	CTSL1	31.2318	-2.48704	-1.29217	-2.32922	-1.15367	31.2318	B.cells	0.0017	0.0005	3.53	0.0004	0.0157
cg14563949	12	132919331		7.24882	-1.80241	0.504512	-4.3041	-0.0546409	7.24882	B.cells	0.0039	0.0009	4.49	7.3e-06	0.0006
cg14568830	10	23463243		7.21704	-1.08678	0.745509	-1.79454	-1.76609	7.21704	B.cells	0.003	0.001	3.12	0.0018	0.048
cg14584448	2	160918900	PLA2R1	8.05467	-1.70266	0.24642	-1.74614	-1.35781	8.05467	B.cells	0.0025	0.0006	4.48	7.4e-06	0.0007
cg14615336	1	50489567	AGBL4	9.44131	-1.17662	0.313133	-3.16848	-0.822029	9.44131	B.cells	0.0027	0.0007	3.79	0.0002	0.0073
cg14615927	2	240259213	HDAC4	-1.71663	-2.62111	-1.74248	7.44673	-0.504329	7.44673	Granulocytes	0.0064	0.0019	3.35	0.0008	0.0267
cg14624381	9	132222201		-2.22096	-0.346017	13.5776	-1.62281	-0.693042	13.5776	CD8.T.cells	-0.0028	0.0005	-5.67	1.4e-08	3.5e-06
cg14655316	5	138861855	TMEM173	21.8051	-1.92373	-1.98732	-1.90428	-0.836838	21.8051	B.cells	0.0024	0.0007	3.2	0.0014	0.0394
cg14663208	1	42367407	HIVEP3	-1.96963	-0.8925	20.7516	-2.07747	-1.88998	20.7516	CD8.T.cells	0.0099	0.0019	5.14	2.7e-07	4.2e-05
cg14678088	5	14155708	TRIO	12.2226	-0.863122	-0.527088	-2.29372	-0.73177	12.2226	B.cells	-0.0028	0.0008	-3.34	0.0008	0.0273
cg14679444	22	50470101	TTLL8	11.4239	-0.214558	-0.120328	-3.54283	-2.40466	11.4239	B.cells	-0.0029	0.0009	-3.31	0.0009	0.0291
cg14690065	22	36044234	APOL6	12.8503	-3.5832	-2.92574	-0.198678	-0.148012	12.8503	B.cells	0.0053	0.0013	4.12	3.7e-05	0.0024
cg14696396	15	83776446	TM6SF1	11.9075	-1.35746	-0.725877	-1.91651	-1.15288	11.9075	B.cells	0.0019	0.0006	3.12	0.0018	0.0477
cg14720274	15	61014131	RORA	8.74473	-0.0302553	-0.229614	-2.41569	-2.6934	8.74473	B.cells	-0.0032	0.001	-3.27	0.0011	0.0324
cg14725719	10	43601916	RET	11.177	-1.06961	-1.11115	-1.10327	-0.773471	11.177	B.cells	-0.0021	0.0006	-3.48	0.0005	0.0183
cg14733637	5	1342200	CLPTM1L	20.05	-0.245033	-1.59057	-2.2737	-2.24871	20.05	B.cells	-0.0044	0.0011	-4.03	5.6e-05	0.0033
cg14754787	17	35299600	LHX1	16.9012	-1.50383	-0.447297	-3.61891	-3.0847	16.9012	B.cells	0.0067	0.0017	3.98	6.8e-05	0.0039
cg14763548	20	25062447	VSX1	11.9936	-1.6688	-0.860998	-1.63813	-1.39373	11.9936	B.cells	0.0019	0.0005	3.45	0.0006	0.0198
cg14770389	10	2992150		8.48396	0.534602	-0.851135	-2.76727	-1.55096	8.48396	B.cells	-0.0027	0.0008	-3.17	0.0015	0.0423
cg14770958	3	111717793	TAGLN3	-2.14544	1.6903	12.3329	-3.48181	-2.32742	12.3329	CD8.T.cells	0.004	0.0009	4.27	1.9e-05	0.0014
cg14774117	6	44310005	SPATS1	0.934626	-0.0131111	8.71843	-4.00501	-3.17912	8.71843	CD8.T.cells	0.0025	0.0008	3.19	0.0014	0.0405
cg14795968	2	211089815	ACADL	10.1213	-1.47405	-0.266219	-3.37949	-0.607552	10.1213	B.cells	0.0023	0.0007	3.1	0.0019	0.0499
cg14817241	19	4851575	PLIN3	13.3592	-0.284501	-0.775828	-2.46256	-1.52567	13.3592	B.cells	-0.0025	0.0008	-3.26	0.0011	0.0339
cg14855367	3	191048308	UTS2D;CCDC50	9.11891	0.182713	-1.28016	-2.61175	-0.753136	9.11891	B.cells	-0.0058	0.0014	-4.05	5.2e-05	0.0031
cg14859460	5	178422244	GRM6	7.93297	-1.33798	-0.241115	-1.27952	-1.36476	7.93297	B.cells	0.0037	0.0011	3.34	0.0008	0.027
cg14868574	5	42423718	GHR	9.91446	-0.704499	-0.0622438	-2.74437	-1.32619	9.91446	B.cells	0.0026	0.0006	4.08	4.4e-05	0.0028
cg14873488	14	39735625	CTAGE5	-2.3328	1.03735	11.4786	-2.78912	-1.60197	11.4786	CD8.T.cells	0.005	0.0015	3.44	0.0006	0.0205
cg14885762	17	75446450	2009-09-01	-1.62884	-1.13818	8.80785	-0.964401	-0.13205	8.80785	CD8.T.cells	-0.0071	0.0014	-5.18	2.3e-07	3.7e-05
cg14897188	17	6917185	RNASEK;C17orf49	8.36443	-0.0937202	1.12864	-3.71357	-3.30143	8.36443	B.cells	-0.0076	0.0015	-4.96	6.9e-07	9.3e-05
cg14907310	11	2287734		-0.46562	-0.168453	8.22384	-1.55599	-2.66701	8.22384	CD8.T.cells	0.0078	0.0015	5.13	2.9e-07	4.5e-05
cg14909730	6	10415667	TFAP2A	8.10039	-1.22258	0.64161	-1.54181	-2.99765	8.10039	B.cells	0.0033	0.001	3.49	0.0005	0.0176
cg14917706	8	27751531	SCARA5	8.18276	-1.05433	-0.946737	-0.79899	-0.500169	8.18276	B.cells	0.0068	0.0021	3.28	0.001	0.0315
cg14928902	8	70983532	PRDM14	10.9822	-0.372517	-0.362979	-2.35585	-1.59135	10.9822	B.cells	0.0036	0.001	3.6	0.0003	0.0129
cg14959707	16	11876391	ZC3H7A	12.3633	-0.234303	-1.57616	-2.67232	-0.757421	12.3633	B.cells	-0.0037	0.0011	-3.51	0.0004	0.0167
cg15014975	1	25257547	RUNX3	-0.991528	0.361122	10.5589	-1.49085	-3.01201	10.5589	CD8.T.cells	-0.0094	0.002	-4.79	1.7e-06	0.0002
cg15022400	15	45028161	TRIM69	8.4585	-0.00901659	0.819966	-3.40775	-3.92845	8.4585	B.cells	-0.015	0.0029	-5.14	2.7e-07	4.3e-05
cg15032957	19	3037744	TLE2	7.14665	-1.25053	-0.642882	-1.34142	0.111587	7.14665	B.cells	-0.0037	0.001	-3.84	0.0001	0.0063
cg15052335	18	3011810	LPIN2	-2.55841	0.697933	11.2528	-2.07031	-1.43153	11.2528	CD8.T.cells	0.0059	0.0014	4.23	2.3e-05	0.0016
cg15074033	12	52652462		8.47754	-0.127947	-0.459823	-3.63029	-4.41109	8.47754	B.cells	0.0069	0.0012	5.9	3.6e-09	1.1e-06
cg15128876	1	161146073	B4GALT3	9.33754	-1.40355	-0.470381	-2.18183	-2.95355	9.33754	B.cells	-0.0035	0.0009	-3.74	0.0002	0.0085
cg15138339	17	40715222	COASY	14.3475	-0.544529	-0.329711	-1.5863	-3.5377	14.3475	B.cells	-0.0075	0.0012	-6.41	1.4e-10	6.3e-08
cg15142214	1	17512653		8.40663	-2.35855	-1.19728	-1.08	-0.0631293	8.40663	B.cells	0.0021	0.0006	3.71	0.0002	0.0093
cg15161854	1	28836139	SNHG3-RCC1;SNHG3	18.7449	-1.60484	-2.91768	-1.62706	-0.345367	18.7449	B.cells	-0.0057	0.0013	-4.26	2e-05	0.0015
cg15172739	11	62621258	SNORD30;SNORD22;SNORD31;SNHG1	7.99934	-0.463308	0.424764	-3.07414	-1.58334	7.99934	B.cells	-0.0093	0.0013	-7.23	4.8e-13	4.1e-10
cg15194251	11	2239813		7.23747	-0.589508	0.748326	-1.88087	-2.4854	7.23747	B.cells	-0.0052	0.0011	-4.84	1.3e-06	0.0002
cg15199181	1	205670604		7.58538	-0.0465118	0.457985	-3.36533	-2.67994	7.58538	B.cells	0.0051	0.001	5.28	1.3e-07	2.4e-05
cg15202848	11	64618819		-3.69964	-2.85346	-3.15006	5.26312	8.10227	8.10227	Monocytes	-0.0086	0.0023	-3.77	0.0002	0.0077
cg15207619	13	49975643	CAB39L	-1.84526	-0.120807	10.0039	-2.49232	-0.745986	10.0039	CD8.T.cells	0.003	0.0007	4.16	3.1e-05	0.0021
cg15220605	17	80393595	HEXDC	18.6801	-1.60999	-1.92968	-1.36475	-0.903008	18.6801	B.cells	0.0051	0.0015	3.3	0.001	0.0301
cg15225844	2	2189201	MYT1L	10.4689	-1.6278	-0.10781	-2.68365	-0.545229	10.4689	B.cells	-0.0026	0.0006	-4.18	2.9e-05	0.002
cg15227994	10	85951128		7.07367	-4.81669	-3.58647	-0.42352	1.10772	7.07367	B.cells	0.0065	0.0018	3.67	0.0002	0.0106
cg15230883	3	53321205	DCP1A	-0.130592	-1.60222	-3.36976	0.187286	8.02905	8.02905	Monocytes	0.0096	0.0025	3.85	0.0001	0.0061
cg15244327	8	23021690	TNFRSF10D	-0.49514	-1.27323	7.78499	-1.30961	-0.381569	7.78499	CD8.T.cells	-0.0015	0.0004	-3.4	0.0007	0.0229
cg15309361	7	2152625	MAD1L1	-0.0768987	0.665926	9.24032	-4.43708	-3.13723	9.24032	CD8.T.cells	0.0068	0.0013	5.22	1.8e-07	3e-05
cg15322516	14	104145810	KLC1	0.0852461	-0.19778	7.55751	-3.00489	-0.916678	7.55751	CD8.T.cells	0.0027	0.0008	3.13	0.0018	0.0467
cg15323840	6	158404061	SYNJ2	7.11567	0.0266698	-0.67262	-0.669054	-2.23884	7.11567	B.cells	-0.0041	0.0009	-4.66	3.2e-06	0.0003
cg15333769	22	26983348	TPST2	-0.430351	-1.54596	11.8827	-1.97691	-0.544516	11.8827	CD8.T.cells	0.0033	0.0007	4.79	1.7e-06	0.0002
cg15341833	2	106776775	UXS1	18.0371	-2.23604	-0.493922	-1.76331	-1.23351	18.0371	B.cells	0.0023	0.0005	4.72	2.3e-06	0.0003
cg15381475	7	6436101	RAC1	23.0237	-0.168454	-0.364187	-3.78736	-3.81854	23.0237	B.cells	0.0042	0.0012	3.56	0.0004	0.0147
cg15405439	3	96533530	EPHA6	7.29443	-1.72982	0.944381	-2.88358	-0.753539	7.29443	B.cells	0.0033	0.0009	3.55	0.0004	0.0149
cg15410236	19	948452	ARID3A	22.2901	-1.6762	-1.75969	-1.67446	-1.23542	22.2901	B.cells	-0.0036	0.0008	-4.36	1.3e-05	0.0011
cg15421321	14	105618816	JAG2	13.4069	-1.17475	-0.636696	-2.0529	-2.10557	13.4069	B.cells	-0.0025	0.0004	-5.76	8.4e-09	2.2e-06
cg15427886	8	55379663		9.8462	-0.875776	3.23019	-5.17937	-4.27452	9.8462	B.cells	0.0075	0.0021	3.58	0.0003	0.0138
cg15472170	1	12012720	PLOD1	-0.802696	-0.498713	16.1886	-2.79758	-1.65843	16.1886	CD8.T.cells	0.0044	0.0013	3.33	0.0009	0.0279
cg15482872	13	95364633	SOX21	10.9353	-1.34642	-0.0553501	-2.62567	-1.15044	10.9353	B.cells	0.0024	0.0006	4.3	1.7e-05	0.0013
cg15514896	1	229074115		-0.821639	-0.237586	8.34918	-1.32325	-1.04931	8.34918	CD8.T.cells	0.0046	0.0012	3.74	0.0002	0.0085
cg15542657	12	54982288	PPP1R1A	9.06659	-2.59249	0.651002	-3.17266	-0.560656	9.06659	B.cells	0.0021	0.0006	3.46	0.0005	0.0195
cg15544235	4	3080113	HTT	12.7343	-2.01249	-2.77063	-0.480971	-0.185086	12.7343	B.cells	-0.0066	0.0012	-5.4	6.8e-08	1.3e-05
cg15554421	3	99792561	C3orf26;FILIP1L	-0.165549	-0.910466	10.4765	-2.57495	-1.62371	10.4765	CD8.T.cells	-0.0131	0.0025	-5.14	2.7e-07	4.3e-05
cg15554875	2	45236686	SIX2	11.3043	-1.87139	-0.144527	-2.74514	-0.53032	11.3043	B.cells	0.0024	0.0006	4.35	1.4e-05	0.0011
cg15561501	19	30160603	PLEKHF1	-1.44678	-0.0241901	11.1383	-2.22456	-1.18151	11.1383	CD8.T.cells	0.0043	0.0012	3.68	0.0002	0.0103
cg15593298	3	142681996	PAQR9	7.90358	-1.03535	0.406936	-1.71508	-1.65571	7.90358	B.cells	0.0052	0.0012	4.24	2.3e-05	0.0016
cg15599182	6	56623606	DST	10.3683	-1.75963	-2.97445	-0.211726	-0.0719246	10.3683	B.cells	0.0041	0.0011	3.8	0.0001	0.007
cg15636859	20	55982844	RBM38	2.08229	-0.401092	7.76633	-3.77472	-3.42353	7.76633	CD8.T.cells	0.0101	0.0021	4.83	1.4e-06	0.0002
cg15658306	6	41168972	TREML2	-0.298152	-0.475574	9.39678	-3.27425	-2.61943	9.39678	CD8.T.cells	0.0044	0.0011	3.84	0.0001	0.0063
cg15667493	5	55404179	ANKRD55	-1.72335	8.4721	0.762547	-2.08086	-1.32783	8.4721	CD4.T.cells	0.0031	0.001	3.15	0.0016	0.0439
cg15668538	17	15931082	TTC19	10.3982	-0.568078	1.06335	-3.38291	-3.35919	10.3982	B.cells	-0.0042	0.0011	-3.81	0.0001	0.0068
cg15691199	14	23589419	CEBPE	-2.12233	-0.60125	11.7296	-2.42724	-1.51895	11.7296	CD8.T.cells	-0.0035	0.0008	-4.15	3.3e-05	0.0022
cg15697849	12	45445200	DBX2	11.013	-1.42774	-0.545993	-1.78057	-1.2871	11.013	B.cells	0.002	0.0005	4.1	4.1e-05	0.0026
cg15708127	1	224914799	CNIH3	-1.86994	-0.7427	-0.0598643	-0.906876	7.34919	7.34919	Monocytes	0.0031	0.0008	3.95	7.8e-05	0.0043
cg15709265	3	32820135		-1.84503	-2.5583	-2.59929	9.49048	-0.479779	9.49048	Granulocytes	0.0088	0.0027	3.28	0.001	0.0318
cg15726700	3	196370254	LRRC33	-3.66146	1.74078	12.8619	-2.72367	-2.04608	12.8619	CD8.T.cells	0.0049	0.0013	3.87	0.0001	0.0056
cg15729230	1	172628514	FASLG	-2.21086	-0.0591005	16.5445	-1.98714	-2.18265	16.5445	CD8.T.cells	0.0025	0.0007	3.68	0.0002	0.0102
cg15732149	1	207509334	CD55	7.66379	-0.311034	0.771622	-6.40378	-3.29613	7.66379	B.cells	-0.0095	0.003	-3.14	0.0017	0.045
cg15755348	7	101768874	CUX1	15.0749	-0.63066	-1.6116	-1.18987	-1.79505	15.0749	B.cells	-0.004	0.0011	-3.72	0.0002	0.0091
cg15777760	16	29832180	C16orf53;MVP	7.22148	-2.4294	-0.845474	-0.118201	-0.639268	7.22148	B.cells	-0.0115	0.0019	-6.11	9.9e-10	3.4e-07
cg15790820	11	2292510	ASCL2	28.2129	-2.11497	-0.337569	-2.49566	-2.35638	28.2129	B.cells	0.0022	0.0006	3.89	0.0001	0.0053
cg15794034	11	118095775	AMICA1	8.15381	-2.67165	2.03667	-2.93656	-1.82117	8.15381	B.cells	-0.0056	0.0013	-4.16	3.2e-05	0.0021
cg15816464	17	2026533	SMG6	-0.18873	-0.0473008	7.66144	-5.26746	-0.437262	7.66144	CD8.T.cells	0.0038	0.0011	3.6	0.0003	0.013
cg15817482	14	94423801	ASB2	7.70521	-0.678549	0.216955	-2.04762	-1.62767	7.70521	B.cells	-0.0076	0.0013	-5.65	1.6e-08	3.9e-06
cg15871127	13	110960198	COL4A1;COL4A2	8.61739	-2.47716	0.729054	-3.12162	-0.443279	8.61739	B.cells	0.0025	0.0007	3.32	0.0009	0.0287
cg15884713	12	772966	NINJ2	-0.646278	13.0121	-0.742139	-2.44063	-1.19175	13.0121	CD4.T.cells	-0.0043	0.001	-4.12	3.9e-05	0.0025
cg15913375	4	2696786	FAM193A	11.2415	-0.672252	-1.20365	-0.432805	-2.30968	11.2415	B.cells	-0.0017	0.0005	-3.37	0.0007	0.0247
cg15916399	18	67068457	DOK6	8.26019	-1.11172	0.557717	-2.26424	-1.42391	8.26019	B.cells	0.0057	0.0013	4.51	6.4e-06	0.0006
cg15935121	1	2230601	SKI	-1.52138	-1.45715	9.42264	-2.00219	-0.160236	9.42264	CD8.T.cells	0.0068	0.0012	5.89	4e-09	1.2e-06
cg15939920	17	35457385	ACACA	11.3485	-0.380426	-0.190041	-2.77178	-4.13966	11.3485	B.cells	0.0075	0.0016	4.77	1.8e-06	0.0002
cg15963463	1	25253237	RUNX3	7.39649	-0.145343	0.379543	-4.26735	-3.2657	7.39649	B.cells	-0.0087	0.0016	-5.44	5.3e-08	1.1e-05
cg15989091	2	74780172	LOXL3	7.20312	-0.849664	-0.96423	-1.16034	-0.498101	7.20312	B.cells	-0.0051	0.0012	-4.38	1.2e-05	0.001
cg16014412	1	9687471		7.99785	-2.88966	-2.22887	-0.135433	0.314241	7.99785	B.cells	-0.0028	0.0009	-3.22	0.0013	0.0372
cg16028201	1	62784802	KANK4	17.6842	-1.92617	-0.482489	-2.15024	-1.89301	17.6842	B.cells	0.0036	0.001	3.44	0.0006	0.0204
cg16032408	3	14466411	SLC6A6	9.49541	-0.44464	0.719355	-4.85459	-2.36761	9.49541	B.cells	0.0092	0.002	4.59	4.4e-06	0.0004
cg16033053	10	28034794	MKX	24.3984	-1.65391	-0.53508	-2.18004	-2.21518	24.3984	B.cells	0.0048	0.0012	4.09	4.4e-05	0.0027
cg16090881	6	33246043	B3GALT4	10.8323	-1.24176	-0.299457	-1.27324	-1.5818	10.8323	B.cells	-0.0056	0.0014	-4.13	3.6e-05	0.0023
cg16105687	19	22805801		7.10792	-1.26455	2.16232	-4.13799	-1.63178	7.10792	B.cells	0.0052	0.0012	4.26	2e-05	0.0015
cg16110788	7	22602133		8.10804	-0.499641	-0.244695	-1.97164	-1.49975	8.10804	B.cells	-0.0037	0.001	-3.6	0.0003	0.0131
cg16149927	21	45198592		-2.20793	4.38431	7.12008	-3.98835	-2.53865	7.12008	CD8.T.cells	-0.0039	0.001	-3.8	0.0001	0.007
cg16151960	5	133890280	PHF15	7.65949	-0.390865	-0.688894	-2.05183	-1.72109	7.65949	B.cells	-0.0125	0.0013	-9.9	4.1e-23	3.3e-19
cg16162970	14	105779952	PACS2	16.8504	-1.88604	-0.32864	-1.58165	-1.55295	16.8504	B.cells	0.0048	0.0013	3.78	0.0002	0.0076
cg16209664	3	147131146	ZIC1	8.3231	-1.98952	-0.517761	-2.66914	0.596295	8.3231	B.cells	0.0025	0.0008	3.12	0.0018	0.0475
cg16226644	6	33246091	B3GALT4	7.60733	-1.03605	-0.62639	-1.21294	-0.62447	7.60733	B.cells	-0.0053	0.0015	-3.55	0.0004	0.0152
cg16240480	1	236557473	EDARADD	-1.16464	-0.196089	11.4736	-1.91838	-1.27575	11.4736	CD8.T.cells	-0.0031	0.0009	-3.61	0.0003	0.0127
cg16246188	11	113947203	ZBTB16	-0.851291	-1.69754	13.6257	-1.23483	-0.678791	13.6257	CD8.T.cells	0.0027	0.0008	3.57	0.0004	0.014
cg16256390	14	99712336	BCL11B	-0.0992314	-1.51842	10.051	-1.53795	-1.74081	10.051	CD8.T.cells	-0.0046	0.0014	-3.19	0.0014	0.0401
cg16266809	20	30943371		-2.05056	0.919407	8.5182	-1.37907	-2.13321	8.5182	CD8.T.cells	-0.0039	0.0011	-3.46	0.0005	0.0196
cg16269431	4	157997367	GLRB	9.23476	-2.29767	1.33263	-3.40113	-1.16463	9.23476	B.cells	0.0048	0.0012	4.05	5.1e-05	0.0031
cg16276850	17	38498914	RARA	10.2993	-0.217737	-0.559088	-3.71415	-2.78972	10.2993	B.cells	0.0106	0.0017	6.24	4.5e-10	1.7e-07
cg16290996	1	173835989	GAS5;SNORD78;SNORD76;SNORD77;SNORD44;SNORD79	8.50341	-1.55512	0.0784143	-2.06882	-0.693987	8.50341	B.cells	-0.0198	0.0026	-7.49	6.7e-14	7.4e-11
cg16333992	4	5053596	STK32B	10.9443	-1.87535	-0.652875	-1.21134	-0.703945	10.9443	B.cells	0.0024	0.0006	4.18	2.9e-05	0.002
cg16357921	9	90589634	CDK20	20.1994	-2.13335	-1.51886	-1.90821	-0.696482	20.1994	B.cells	0.0061	0.0008	8.05	8.1e-16	1.4e-12
cg16382047	2	231790037	GPR55	-0.774602	-0.294488	9.25107	-2.48372	-1.57087	9.25107	CD8.T.cells	-0.0181	0.0032	-5.66	1.5e-08	3.7e-06
cg16407699	10	74020428		10.7367	-1.75548	-1.63358	-0.0927901	-0.812298	10.7367	B.cells	-0.0068	0.002	-3.38	0.0007	0.0241
cg16417374	1	26098310	MAN1C1	10.4294	-0.117669	-0.698435	-0.465719	-3.86289	10.4294	B.cells	0.0046	0.0015	3.11	0.0019	0.0494
cg16428251	3	137483479	SOX14	8.51045	-1.29282	0.651669	-3.60778	-0.88288	8.51045	B.cells	0.0042	0.001	4.14	3.4e-05	0.0023
cg16459519	10	46970584	SYT15	16.9859	-1.08829	-0.100371	-2.62102	-2.28455	16.9859	B.cells	0.0039	0.0008	4.73	2.2e-06	0.0002
cg16466065	17	79146774	LOC388428	18.2639	-1.18945	-0.638952	-2.15926	-1.58735	18.2639	B.cells	-0.002	0.0007	-3.1	0.0019	0.0496
cg16477879	2	239348171	ASB1	-1.11605	-0.0473644	7.70884	-1.33112	-1.17648	7.70884	CD8.T.cells	-0.0029	0.0008	-3.8	0.0001	0.0071
cg16481280	6	32120955	PPT2;PRRT1	12.0947	-1.42061	-0.901372	-1.65996	-0.321493	12.0947	B.cells	-0.0034	0.0011	-3.14	0.0017	0.0453
cg16532438	5	138861941	TMEM173	12.0122	-1.87487	-1.60824	-1.34801	-0.141922	12.0122	B.cells	0.001	0.0003	3.87	0.0001	0.0056
cg16536330	8	29957344	LEPROTL1	8.14447	-3.6469	-2.24978	-0.710634	1.36093	8.14447	B.cells	-0.0022	0.0006	-3.41	0.0006	0.0223
cg16547579	20	4954333	SLC23A2	-2.80476	1.70736	10.2227	-2.3757	-2.27619	10.2227	CD8.T.cells	-0.014	0.003	-4.65	3.4e-06	0.0003
cg16580935	6	33246149	B3GALT4	8.34222	-0.606215	0.603705	-2.37381	-2.51536	8.34222	B.cells	-0.0052	0.0011	-4.92	8.7e-07	0.0001
cg16608652	1	193155390	B3GALT2;CDC73	-2.19449	-0.0576963	7.75149	-0.895148	-0.69766	7.75149	CD8.T.cells	-0.006	0.0009	-6.81	9.9e-12	5.9e-09
cg16611352	17	3819429	P2RX1	8.66176	-0.052635	1.08953	-4.48658	-2.91652	8.66176	B.cells	0.0041	0.0009	4.3	1.7e-05	0.0013
cg16619425	20	59828528	CDH4	12.2006	-2.19008	-0.88852	-2.07164	-0.133238	12.2006	B.cells	0.003	0.0006	4.7	2.5e-06	0.0003
cg16620537	5	140306054	PCDHA7;PCDHAC1;PCDHA12;PCDHA6;PCDHA10;PCDHA4;PCDHA11;PCDHA8;PCDHA1;PCDHA2;PCDHA9;PCDHA13;PCDHA5;PCDHA3	8.33982	-1.71107	-1.30903	-1.84185	-0.216444	8.33982	B.cells	0.0019	0.0005	3.52	0.0004	0.0165
cg16644366	16	29674903	SPN	13.852	-2.00077	-1.71842	-1.71426	-0.421897	13.852	B.cells	0.0016	0.0004	3.65	0.0003	0.011
cg16686174	17	75373081	2009-09-01	-0.644245	0.312562	7.52021	-2.72724	-1.24412	7.52021	CD8.T.cells	-0.0036	0.0007	-5.11	3.2e-07	4.9e-05
cg16699861	16	30429204	ZNF771	14.5744	-1.05548	-1.29069	-1.23024	-1.06494	14.5744	B.cells	-0.0012	0.0004	-3.14	0.0017	0.0451
cg16701059	15	101513798	LRRK1	12.9202	-1.69002	-0.372678	-1.5154	-0.96192	12.9202	B.cells	0.0035	0.001	3.54	0.0004	0.0153
cg16708465	13	95933097	ABCC4	7.57034	-1.23938	-0.354312	-0.82418	-0.875994	7.57034	B.cells	-0.0111	0.0022	-5.04	4.6e-07	6.6e-05
cg16717723	8	2172215		-0.75244	-3.06734	-1.3712	10.611	-0.0747456	10.611	Granulocytes	0.0043	0.001	4.48	7.5e-06	0.0007
cg16731157	1	24830054	RCAN3	0.704644	-1.5201	9.71971	-1.19135	-0.809148	9.71971	CD8.T.cells	-0.004	0.0013	-3.1	0.0019	0.0498
cg16744741	4	82126025	PRKG2	8.07627	-0.384614	-0.311747	-1.74892	-2.27126	8.07627	B.cells	0.0124	0.002	6.23	4.7e-10	1.8e-07
cg16776035	17	74542680		8.85851	-1.90526	-1.35235	-1.14111	-0.0457686	8.85851	B.cells	0.0086	0.0009	9.2	3.6e-20	1.6e-16
cg16782524	8	141584720	EIF2C2	10.0528	-2.04175	-2.42556	-1.21658	0.487628	10.0528	B.cells	0.0037	0.0011	3.3	0.001	0.0301
cg16789764	14	89066213	ZC3H14	7.24747	-0.179863	2.53145	-4.8126	-3.84738	7.24747	B.cells	-0.0031	0.001	-3.18	0.0015	0.0415
cg16791210	2	85581378	ELMOD3;RETSAT	7.34949	-0.740215	-1.20966	-0.934047	-0.172347	7.34949	B.cells	-0.0046	0.0014	-3.29	0.001	0.0308
cg16793866	20	24451518	TMEM90B	11.0865	-2.52967	-0.523665	-2.93221	-0.643093	11.0865	B.cells	0.0041	0.0009	4.73	2.2e-06	0.0002
cg16809457	6	90399677	MDN1	-0.585972	-0.6902	-0.0575202	7.27102	-2.41618	7.27102	Granulocytes	0.0082	0.0022	3.73	0.0002	0.0086
cg16815882	1	35908609	KIAA0319L	-1.35052	-0.146571	7.54724	-2.87295	-0.370929	7.54724	CD8.T.cells	0.006	0.0017	3.46	0.0005	0.0195
cg16834726	12	57937408	DCTN2	9.37325	-1.63029	-1.56056	-1.58771	-0.0166649	9.37325	B.cells	0.008	0.002	4.09	4.4e-05	0.0027
cg16836311	1	25944712	MAN1C1	-0.0452449	-1.39393	12.4316	-1.39914	-2.29722	12.4316	CD8.T.cells	-0.0151	0.0035	-4.32	1.6e-05	0.0012
cg16871449	12	132094100		-0.794946	-1.55211	10.9716	-0.558576	-1.10814	10.9716	CD8.T.cells	0.0098	0.002	4.89	1e-06	0.0001
cg16875057	2	169006003	STK39	-0.304142	-1.50584	-1.67405	7.20981	-0.267777	7.20981	Granulocytes	0.007	0.0015	4.5	6.8e-06	0.0006
cg16909914	8	101554639	ANKRD46	8.53762	-0.143373	1.19386	-4.55254	-3.51168	8.53762	B.cells	-0.0073	0.0015	-4.74	2.1e-06	0.0002
cg16914953	7	100798809	AP1S1	11.8923	-1.32855	-0.319834	-1.29296	-1.37434	11.8923	B.cells	-0.0033	0.0008	-4.19	2.7e-05	0.0019
cg16949914	10	6104515	IL2RA	7.50472	-4.67427	-4.25207	-0.0311045	2.09707	7.50472	B.cells	-0.0026	0.0008	-3.31	0.0009	0.0291
cg16958939	6	7225223	RREB1	11.2937	-0.811892	-1.51763	-0.335998	-1.8227	11.2937	B.cells	0.0061	0.0014	4.46	8.1e-06	0.0007
cg17054691	17	79813439	P4HB	-0.880889	-1.85518	-0.905775	7.68288	0.0478976	7.68288	Granulocytes	-0.0041	0.0013	-3.2	0.0014	0.0393
cg17069473	11	113947359	ZBTB16	-0.231644	-1.51749	12.6811	-1.13153	-1.74678	12.6811	CD8.T.cells	0.0034	0.0007	5.13	2.9e-07	4.6e-05
cg17088007	22	37458698	KCTD17	10.2055	-1.96073	-0.728683	-0.959618	-0.75749	10.2055	B.cells	-0.0047	0.001	-4.6	4.3e-06	0.0004
cg17150898	12	1702116	FBXL14	9.50374	-1.89186	-0.0186186	-1.60935	-0.717369	9.50374	B.cells	-0.0053	0.0012	-4.3	1.7e-05	0.0013
cg17161250	2	106682209	C2orf40	14.8583	-1.93191	1.47729	-3.67314	-3.51186	14.8583	B.cells	0.0051	0.0014	3.55	0.0004	0.0152
cg17165759	1	229577027		9.92261	-1.57779	0.472774	-2.26146	-1.71479	9.92261	B.cells	-0.0058	0.0017	-3.34	0.0008	0.0269
cg17177599	2	128213844		-0.717129	7.07397	0.690155	-2.69782	-1.87319	7.07397	CD4.T.cells	-0.0044	0.0009	-4.89	9.9e-07	0.0001
cg17184370	7	69304751	AUTS2	12.6509	-0.8107	-0.608916	-1.75251	-1.08162	12.6509	B.cells	-0.0024	0.0007	-3.41	0.0006	0.0223
cg17184477	15	67360705	SMAD3	-0.181629	-1.75574	8.34279	-1.59735	-0.784369	8.34279	CD8.T.cells	-0.0076	0.0021	-3.69	0.0002	0.0099
cg17202724	17	61916730	SMARCD2	0.340859	-1.98098	8.03614	-2.32649	-0.903852	8.03614	CD8.T.cells	-0.0037	0.0012	-3.2	0.0014	0.0387
cg17247190	6	141883437		0.13242	-0.229506	8.11686	-2.68228	-1.65029	8.11686	CD8.T.cells	0.0028	0.0006	4.66	3.1e-06	0.0003
cg17249452	2	240531507		-1.07367	-0.609627	9.88167	-1.17007	-0.821358	9.88167	CD8.T.cells	0.0041	0.0013	3.25	0.0012	0.0344
cg17278864	17	12877321	RICH2	7.84789	-0.753296	0.0676279	-1.58453	-1.6392	7.84789	B.cells	0.0035	0.0009	3.77	0.0002	0.0077
cg17285931	2	240205408	HDAC4	-2.28461	-2.7095	-0.616737	9.71167	-0.397386	9.71167	Granulocytes	0.0051	0.0014	3.64	0.0003	0.0117
cg17287155	5	393347	AHRR	-2.48781	1.95434	9.95363	-3.59718	-2.70163	9.95363	CD8.T.cells	-0.0268	0.0032	-8.38	5.4e-17	1.1e-13
cg17320136	5	10567905	ANKRD33B	11.7736	-2.4305	-0.681276	-0.917859	-0.97346	11.7736	B.cells	-0.0082	0.0016	-5.14	2.7e-07	4.3e-05
cg17328407	5	157288521		10.4781	-0.383201	0.898081	-3.56895	-3.3739	10.4781	B.cells	-0.003	0.0008	-3.63	0.0003	0.0118
cg17339147	7	116963500	WNT2	8.40449	-1.20504	0.887286	-3.43512	-1.25191	8.40449	B.cells	0.0034	0.001	3.37	0.0008	0.0251
cg17364114	6	160769359	SLC22A3	25.474	-1.72694	-1.66757	-2.01591	-0.971414	25.474	B.cells	0.0059	0.0013	4.44	9.1e-06	0.0008
cg17372758	10	73976798	ASCC1;C10orf104	8.22901	-0.223254	0.539598	-3.26169	-2.13563	8.22901	B.cells	-0.0098	0.0012	-8.14	4e-16	7.3e-13
cg17416338	19	5074717	KDM4B	-0.288195	1.51577	8.96189	-4.43297	-2.9862	8.96189	CD8.T.cells	0.0032	0.0007	4.34	1.4e-05	0.0011
cg17444738	4	85417969	NKX6-1	7.93842	-1.67782	1.3772	-3.44843	-1.11308	7.93842	B.cells	0.003	0.0009	3.45	0.0006	0.0198
cg17449197	5	176302976	UNC5A	11.2183	-1.76367	-1.25687	-1.39838	-0.192598	11.2183	B.cells	0.0023	0.0005	4.23	2.4e-05	0.0017
cg17459204	8	68864523	PREX2	16.4873	-1.81502	-0.0351422	-3.49526	-2.30573	16.4873	B.cells	0.0028	0.0007	3.72	0.0002	0.009
cg17469479	12	10183208	CLEC9A	-0.702333	-1.404	-0.618888	7.30256	-0.585978	7.30256	Granulocytes	0.0068	0.0016	4.19	2.8e-05	0.0019
cg17474524	20	62168831	PTK6	7.153	-2.9982	-0.160745	-0.106083	-2.01421	7.153	B.cells	-0.006	0.0014	-4.32	1.5e-05	0.0012
cg17479280	1	156466088	MEF2D	-3.61656	-0.262691	9.95123	-3.04882	-0.394883	9.95123	CD8.T.cells	0.0056	0.0011	5.11	3.2e-07	4.9e-05
cg17489908	10	8101566	GATA3	-0.0371999	-2.41982	10.9293	-2.23889	-0.807873	10.9293	CD8.T.cells	-0.0105	0.0028	-3.77	0.0002	0.0078
cg17496794	8	48744602	PRKDC	-0.0244306	9.60565	-0.842565	-1.49609	-1.88577	9.60565	CD4.T.cells	-0.0045	0.001	-4.49	7e-06	0.0006
cg17505469	10	8373450		14.165	-2.60753	-3.05674	-0.60147	-0.116632	14.165	B.cells	0.0057	0.0015	3.86	0.0001	0.0059
cg17519479	10	1222037		-0.0580996	-1.84712	9.25543	-1.37029	-0.773928	9.25543	CD8.T.cells	0.0045	0.0014	3.18	0.0015	0.0408
cg17541528	13	110959650	COL4A1;COL4A2	9.94466	-1.75718	-0.156481	-1.58651	-0.732375	9.94466	B.cells	0.0055	0.0013	4.2	2.6e-05	0.0018
cg17542751	22	44568725	PARVG	-0.348077	-0.0522873	9.06305	-2.74126	-1.30901	9.06305	CD8.T.cells	0.0028	0.0008	3.6	0.0003	0.0129
cg17566560	20	35094679	DLGAP4	11.9366	-0.00918372	-1.28151	-1.93664	-1.64711	11.9366	B.cells	-0.0051	0.0012	-4.37	1.2e-05	0.001
cg17593512	4	40441513	RBM47	-0.961897	7.68767	-0.283986	-3.75574	-0.341964	7.68767	CD4.T.cells	-0.0026	0.0008	-3.26	0.0011	0.0337
cg17603206	10	20104935	PLXDC2	14.1973	-1.83249	-0.309381	-3.71652	-1.52864	14.1973	B.cells	0.003	0.0008	3.91	9.1e-05	0.0049
cg17611742	1	197745238	DENND1B	13.04	-4.12204	-3.33454	-0.219213	-0.356463	13.04	B.cells	-0.0088	0.0022	-4.01	6e-05	0.0035
cg17695462	10	133999320	DPYSL4	15.1787	-1.90779	0.420584	-2.62886	-2.23766	15.1787	B.cells	0.0036	0.001	3.74	0.0002	0.0084
cg17697105	20	5170968	CDS2	7.97414	-2.39585	-0.512518	-0.125026	-0.763715	7.97414	B.cells	-0.0028	0.0008	-3.46	0.0005	0.0193
cg17705631	7	2864192	GNA12	13.1526	-1.49637	-0.946393	-1.93948	-0.700695	13.1526	B.cells	-0.0035	0.001	-3.4	0.0007	0.0232
cg17708167	15	68117917	LBXCOR1	8.37357	-1.95329	-0.0445229	-2.01158	-0.158855	8.37357	B.cells	0.0025	0.0006	4.51	6.6e-06	0.0006
cg17719126	6	33383819	PHF1	22.3427	-1.45703	-1.46171	-1.92484	-1.69788	22.3427	B.cells	-0.002	0.0005	-3.59	0.0003	0.0132
cg17740645	17	37894413	GRB7	0.703102	-0.343815	7.13008	-4.9934	-2.66157	7.13008	CD8.T.cells	0.0029	0.0009	3.39	0.0007	0.0236
cg17742559	17	27068495	NEK8	-0.169594	2.31156	7.21696	-5.14678	-3.26077	7.21696	CD8.T.cells	0.0041	0.0009	4.32	1.6e-05	0.0012
cg17774001	2	25600752	DTNB	-1.88261	-0.641791	-1.19778	-0.00565565	7.66677	7.66677	Monocytes	0.0008	0.0002	3.4	0.0007	0.023
cg17813891	14	100532036	EVL	16.0789	-3.45998	-2.0016	-0.666359	-0.168077	16.0789	B.cells	-0.0063	0.0017	-3.82	0.0001	0.0067
cg17863912	2	176994362	HOXD8	10.703	-2.32688	-0.140564	-2.22017	-0.287009	10.703	B.cells	0.003	0.001	3.13	0.0018	0.047
cg17882660	13	100637258	ZIC2	9.45047	-1.62913	0.579427	-2.08355	-1.48823	9.45047	B.cells	0.003	0.0009	3.38	0.0007	0.0245
cg17890233	7	6465684	DAGLB	-0.446554	-1.31742	-1.20982	-0.435612	7.91546	7.91546	Monocytes	0.0024	0.0006	3.8	0.0001	0.0071
cg17893934	10	858817	LARP4B	-1.89707	-0.3483	10.784	-2.05856	-0.705853	10.784	CD8.T.cells	0.0029	0.0007	4.41	1e-05	0.0009
cg17904575	14	102290370	PPP2R5C	10.1117	-3.65427	-1.34345	-1.11251	-0.310173	10.1117	B.cells	-0.0097	0.0018	-5.45	5e-08	1e-05
cg17906105	7	158488980	NCAPG2	-0.000256044	-0.0480171	12.8771	-2.8787	-3.56998	12.8771	CD8.T.cells	0.0033	0.001	3.24	0.0012	0.0349
cg17910121	10	28034669	MKX	10.8206	-1.35872	-0.226185	-2.37195	-1.20796	10.8206	B.cells	0.0034	0.001	3.49	0.0005	0.0178
cg17916490	2	11810173	NTSR2	9.26606	-0.674892	0.408341	-2.93201	-1.9944	9.26606	B.cells	0.0031	0.0009	3.44	0.0006	0.0208
cg17922695	17	75451809	2009-09-01	12.563	-5.72207	-0.884754	-0.0367087	-0.791384	12.563	B.cells	-0.0043	0.0009	-5.01	5.4e-07	7.5e-05
cg17926016	8	145739374	RECQL4	9.76945	-0.0322128	-0.388893	-2.79666	-1.57202	9.76945	B.cells	-0.0023	0.0007	-3.25	0.0012	0.0343
cg17928584	5	146614457	STK32A	12.879	-1.11327	1.40197	-4.92715	-3.04194	12.879	B.cells	0.0044	0.0014	3.27	0.0011	0.0327
cg17944885	19	12225735		-1.34244	-1.35211	-1.00643	13.1619	-0.72555	13.1619	Granulocytes	0.0052	0.0012	4.31	1.6e-05	0.0013
cg17986701	20	44574422	PCIF1	-0.829352	-1.00386	-1.9448	-1.93149	20.2385	20.2385	Monocytes	0.0057	0.0016	3.66	0.0003	0.0109
cg18032891	8	13424389	C8orf48	7.7076	-1.30874	2.00597	-3.89779	-1.9061	7.7076	B.cells	0.0037	0.0011	3.39	0.0007	0.0235
cg18049182	8	9409864		-1.49373	-0.530687	10.6313	-2.13262	-1.99707	10.6313	CD8.T.cells	0.0039	0.0012	3.25	0.0011	0.0342
cg18068635	6	31168323	HCG27	-0.386155	-1.51533	-3.03995	0.173232	8.69324	8.69324	Monocytes	0.0021	0.0006	3.4	0.0007	0.0229
cg18148255	12	89476250		11.0456	-0.601658	-0.195538	-2.76634	-2.30588	11.0456	B.cells	-0.0029	0.0008	-3.41	0.0007	0.0224
cg18190866	22	30751495	SF3A1;CCDC157	12.2854	-0.922935	-0.229135	-1.5294	-1.99769	12.2854	B.cells	-0.0035	0.0007	-4.76	2e-06	0.0002
cg18191138	5	1487638	LPCAT1	13.3273	-1.12302	-0.377292	-2.4187	-1.61484	13.3273	B.cells	-0.002	0.0005	-4.18	2.9e-05	0.002
cg18216249	12	48100805	RPAP3	7.11252	-1.02673	-0.0721757	-2.3026	-0.537481	7.11252	B.cells	-0.0076	0.0009	-8.65	5.3e-18	1.4e-14
cg18220632	21	44108498	PDE9A	14.3996	-1.11208	-0.402698	-2.23875	-1.31235	14.3996	B.cells	-0.0022	0.0006	-3.46	0.0005	0.0196
cg18234547	4	1247683		-1.42334	0.58562	8.02859	-1.18394	-2.20331	8.02859	CD8.T.cells	-0.0033	0.0007	-4.8	1.6e-06	0.0002
cg18235734	1	91301731		11.0394	-0.925258	-0.347939	-1.91367	-1.00685	11.0394	B.cells	0.0049	0.0014	3.61	0.0003	0.0125
cg18276638	1	214360619		14.9494	-0.887507	-0.0542233	-2.84316	-1.82645	14.9494	B.cells	0.0026	0.0008	3.1	0.0019	0.0498
cg18310515	2	85921529	GNLY	-0.831211	-0.0178539	9.35875	-1.70126	-1.83697	9.35875	CD8.T.cells	0.0071	0.0015	4.88	1.1e-06	0.0001
cg18324707	7	137531801	DGKI	12.2737	-2.0465	-0.104246	-2.42977	-1.19651	12.2737	B.cells	0.0027	0.0008	3.54	0.0004	0.0154
cg18331348	14	35810887		8.6039	-0.333376	0.462056	-2.42563	-2.88261	8.6039	B.cells	0.0041	0.0008	5.47	4.5e-08	9.4e-06
cg18335991	15	74724562	SEMA7A	9.92004	-1.95157	1.01519	-3.07184	-1.77475	9.92004	B.cells	-0.0135	0.0022	-6.14	8.1e-10	2.9e-07
cg18352882	10	22725345		7.55318	-1.35702	-0.86476	-1.39166	-0.0383243	7.55318	B.cells	0.0052	0.0016	3.35	0.0008	0.0265
cg18372930	5	137939469		12.8486	-3.32277	-1.80438	-0.258906	-0.182041	12.8486	B.cells	-0.0045	0.0013	-3.4	0.0007	0.0231
cg18382353	10	45495981	C10orf25;ZNF22	-0.395216	0.590647	7.23776	-3.94341	-3.64938	7.23776	CD8.T.cells	0.0062	0.0013	4.85	1.2e-06	0.0002
cg18433784	21	48025155	S100B	9.13851	-0.471071	-0.2113	-3.61177	-1.10009	9.13851	B.cells	0.0026	0.0008	3.27	0.0011	0.0323
cg18437209	11	35105199		-1.16188	-0.83847	7.5127	-0.588466	-0.748352	7.5127	CD8.T.cells	-0.0044	0.0012	-3.8	0.0001	0.007
cg18443253	14	38678420	SSTR1	11.4119	-1.89566	1.35112	-3.86238	-2.12076	11.4119	B.cells	0.0044	0.0011	4.03	5.5e-05	0.0033
cg18450254	3	64200005	PRICKLE2	7.90672	-0.154692	-0.0328467	-3.12334	-2.37308	7.90672	B.cells	0.012	0.0013	9.49	2.3e-21	1.3e-17
cg18479593	14	57265560		9.14128	-4.20116	0.636456	-0.944735	-0.914899	9.14128	B.cells	0.0031	0.0008	3.93	8.6e-05	0.0047
cg18513313	10	46970868	SYT15	8.47403	-1.65662	-0.227932	-2.23475	-0.12157	8.47403	B.cells	0.0013	0.0003	4.2	2.6e-05	0.0018
cg18515886	5	14665592	FAM105B	-3.78489	-0.697457	-0.409861	0.229182	7.40223	7.40223	Monocytes	-0.0023	0.0007	-3.32	0.0009	0.0286
cg18521914	10	50887566	C10orf53	7.11201	-0.941738	-0.0297902	-2.28292	-0.561937	7.11201	B.cells	0.0025	0.0007	3.45	0.0006	0.02
cg18551353	20	49454326	BCAS4	9.50144	-0.51791	-0.246637	-2.48448	-0.802144	9.50144	B.cells	-0.0031	0.0006	-5.14	2.7e-07	4.3e-05
cg18572214	14	94423192	ASB2	8.26595	0.026987	-1.2738	-1.76374	-1.39809	8.26595	B.cells	-0.0021	0.0005	-3.89	0.0001	0.0053
cg18585107	11	64138839	RPS6KA4	14.1886	-2.2536	-2.41068	-0.84138	-0.182925	14.1886	B.cells	-0.0064	0.0011	-5.74	9.6e-09	2.5e-06
cg18625627	14	81426015	TSHR	-1.4112	-2.12904	-1.75738	17.6468	-0.38355	17.6468	Granulocytes	0.0197	0.0028	7.16	8.2e-13	6.7e-10
cg18633230	7	151425104	PRKAG2	17.4718	-0.928273	-1.06643	-3.11111	-0.586223	17.4718	B.cells	-0.0045	0.001	-4.49	7e-06	0.0006
cg18647259	17	36610306		15.8013	-2.62429	-0.088622	-2.99738	-1.23139	15.8013	B.cells	0.0041	0.0009	4.49	7.2e-06	0.0006
cg18660898	1	151030968	CDC42SE1;MLLT11	8.03151	-1.06469	1.86512	-2.2583	-3.76876	8.03151	B.cells	-0.0078	0.0016	-5.03	5e-07	7.1e-05
cg18696027	15	45002597	B2M	-1.06228	-0.147995	10.8633	-1.6132	-1.54157	10.8633	CD8.T.cells	-0.0056	0.0015	-3.67	0.0002	0.0105
cg18697636	5	524503	SLC9A3	10.8184	-1.18655	-0.263241	-3.94662	-2.23996	10.8184	B.cells	0.0076	0.0018	4.16	3.2e-05	0.0021
cg18698382	19	647205		-0.662297	-1.18318	9.27023	-1.58147	-0.253762	9.27023	CD8.T.cells	0.004	0.0009	4.54	5.7e-06	0.0005
cg18728264	11	118766491	CXCR5	-3.12519	-3.04967	-0.679928	9.09645	1.13586	9.09645	Granulocytes	-0.0068	0.0014	-5	5.8e-07	8e-05
cg18745131	7	1269963		7.55019	-1.53127	0.836662	-3.52497	-0.61941	7.55019	B.cells	0.0031	0.0007	4.28	1.9e-05	0.0014
cg18745507	19	10415557	ZGLP1	10.8777	-1.05156	-2.9043	-0.571002	-0.15101	10.8777	B.cells	0.0077	0.0015	5.25	1.5e-07	2.6e-05
cg18758622	17	79010831	BAIAP2	7.7565	0.390986	-0.0493302	-2.20819	-3.62291	7.7565	B.cells	0.0091	0.0013	7.19	6.6e-13	5.5e-10
cg18778433	11	12399176	PARVA	11.87	-1.41726	-0.575958	-2.65627	-2.431	11.87	B.cells	0.0032	0.0009	3.4	0.0007	0.0231
cg18780100	17	78682785	RPTOR	-3.18368	-0.513077	10.1745	-0.0785419	-1.35114	10.1745	CD8.T.cells	0.0095	0.0012	7.82	5.3e-15	7.6e-12
cg18869709	22	43342938	PACSIN2	-2.31226	-2.67902	-2.10353	11.24	0.885478	11.24	Granulocytes	0.0036	0.0009	4.18	2.9e-05	0.002
cg18877271	11	1952638	TNNT3	-0.995122	-4.95041	-4.75023	10.8902	3.68638	10.8902	Granulocytes	0.0069	0.0019	3.62	0.0003	0.0121
cg18878437	17	7826413	KCNAB3	7.40432	-1.83692	-0.348183	-2.55463	-0.754691	7.40432	B.cells	0.0031	0.0008	3.77	0.0002	0.0076
cg18881723	1	160616870	SLAMF1	-0.832788	-1.59567	7.71361	-0.853879	-0.459214	7.71361	CD8.T.cells	-0.0061	0.0019	-3.29	0.001	0.0308
cg18896032	11	57097718	SSRP1	11.9935	-0.0561904	-0.28434	-4.34654	-3.94348	11.9935	B.cells	-0.0065	0.0011	-5.83	5.5e-09	1.5e-06
cg18924562	12	10242785	CLEC1A	0.313577	-0.238136	8.15214	-4.16122	-2.61523	8.15214	CD8.T.cells	-0.0101	0.0024	-4.27	1.9e-05	0.0014
cg18934106	6	33289610	DAXX	9.16825	-0.869221	-0.714827	-1.05983	-0.899009	9.16825	B.cells	-0.0069	0.0014	-4.83	1.3e-06	0.0002
cg18945877	14	90119089		10.877	-0.251665	-0.105371	-2.93173	-1.83699	10.877	B.cells	-0.0046	0.0014	-3.33	0.0009	0.0277
cg18948877	2	242904738		-0.810814	4.21497	8.67186	-5.04411	-4.71192	8.67186	CD8.T.cells	0.0058	0.0017	3.41	0.0006	0.0223
cg18952796	7	98246633	NPTX2	9.90252	-1.43939	0.319276	-2.04345	-1.40934	9.90252	B.cells	0.0069	0.0016	4.24	2.3e-05	0.0016
cg18972751	1	158261555	CD1C	11.8548	-0.977969	-1.27959	-1.30654	-1.18366	11.8548	B.cells	0.0013	0.0004	3.53	0.0004	0.0161
cg18973586	4	963968	DGKQ	-1.5111	-1.54964	15.6271	-1.75058	-1.2002	15.6271	CD8.T.cells	0.0047	0.0014	3.35	0.0008	0.0261
cg18994606	10	111827966	ADD3	9.76895	-2.42153	-0.633775	-0.374343	-0.657519	9.76895	B.cells	0.0024	0.0005	4.58	4.6e-06	0.0004
cg19005210	6	41168960	TREML2	-0.251553	-0.442031	7.67789	-3.29646	-3.60163	7.67789	CD8.T.cells	0.0056	0.0011	5.03	4.8e-07	6.9e-05
cg19016062	10	5904561	ANKRD16	18.3453	-1.06183	-1.05741	-1.54614	-1.63734	18.3453	B.cells	-0.004	0.0007	-5.75	8.7e-09	2.3e-06
cg19034132	10	75692227		10.278	-0.729044	-0.76306	-1.94144	-0.654215	10.278	B.cells	-0.0022	0.0005	-4.13	3.7e-05	0.0024
cg19107469	20	55200445		9.61757	-2.54657	-0.0949595	-2.09909	-0.296712	9.61757	B.cells	0.0029	0.0007	3.95	8e-05	0.0044
cg19132462	11	10476608	AMPD3	11.3845	-0.996136	-1.36775	-3.33943	-0.24174	11.3845	B.cells	-0.0057	0.0013	-4.46	8.2e-06	0.0007
cg19144019	17	26875307	UNC119	7.77594	-0.0979261	-0.126316	-4.20968	-1.45003	7.77594	B.cells	0.0059	0.0018	3.32	0.0009	0.0283
cg19194373	20	57875703	EDN3	11.773	-1.43098	-0.0125045	-1.96717	-2.13955	11.773	B.cells	0.0039	0.001	4.06	4.9e-05	0.003
cg19235026	3	191047812	CCDC50;UTS2D	-2.29245	-1.41829	7.29608	0.0902108	-0.462138	7.29608	CD8.T.cells	-0.0053	0.0009	-5.7	1.2e-08	3e-06
cg19246761	1	1549799	MIB2	12.8389	-1.20122	-0.239676	-3.60238	-1.24652	12.8389	B.cells	-0.0055	0.0014	-3.87	0.0001	0.0056
cg19268652	6	12119552	HIVEP1	11.7552	-3.36906	-2.22008	-0.0484921	-0.141303	11.7552	B.cells	-0.0092	0.0022	-4.12	3.8e-05	0.0024
cg19286437	10	88428117	LDB3	17.4158	-2.29239	-0.370133	-2.29659	-0.817215	17.4158	B.cells	-0.005	0.0013	-3.96	7.4e-05	0.0042
cg19314352	17	38501397	RARA	7.56426	-1.30021	0.666214	-2.30859	-1.81774	7.56426	B.cells	0.0028	0.0008	3.69	0.0002	0.0098
cg19352830	8	141599356	EIF2C2	10.8451	-0.42259	-0.902124	-2.37369	-0.63517	10.8451	B.cells	-0.0053	0.0012	-4.4	1.1e-05	0.0009
cg19352832	8	42608976	CHRNA6	7.71835	-4.37578	-0.0297344	-0.182158	-0.632024	7.71835	B.cells	-0.0061	0.0017	-3.61	0.0003	0.0127
cg19374752	12	52404151	GRASP	8.94079	-2.77246	-1.81351	-0.435066	-0.0418422	8.94079	B.cells	0.0024	0.0007	3.38	0.0007	0.0244
cg19390934	2	242027520	MTERFD2;SNED1	8.56806	-0.057948	1.28707	-5.34159	-2.56545	8.56806	B.cells	-0.0051	0.0011	-4.48	7.4e-06	0.0007
cg19402236	13	28982820	FLT1	7.58502	0.657809	-0.091346	-3.95213	-2.95519	7.58502	B.cells	0.0062	0.0013	4.93	8.1e-07	0.0001
cg19426731	19	49992527	RPL13AP5;SNORD33;SNORD32A;RPL13A	8.67458	-2.4536	-2.36956	-0.796828	0.619651	8.67458	B.cells	-0.0066	0.001	-6.33	2.5e-10	1e-07
cg19449565	2	240230892	HDAC4	-0.539342	-1.47944	-0.83425	-1.081	11.0389	11.0389	Monocytes	0.0042	0.0012	3.59	0.0003	0.0133
cg19464252	16	30675233	FBRS	11.0095	-0.225179	-0.100661	-3.62517	-3.43139	11.0095	B.cells	-0.0047	0.0015	-3.19	0.0014	0.0395
cg19478111	11	73359987	PLEKHB1	9.89556	-1.03141	-0.297214	-2.18413	-0.952138	9.89556	B.cells	-0.0071	0.0016	-4.34	1.4e-05	0.0011
cg19487819	7	1923537	MAD1L1	-1.15455	-0.710185	-1.98748	10.697	-0.437537	10.697	Granulocytes	-0.003	0.0008	-3.82	0.0001	0.0066
cg19503640	5	1503763	LPCAT1	-3.20136	3.41378	7.36965	-2.38929	-2.40939	7.36965	CD8.T.cells	0.0084	0.0022	3.9	9.7e-05	0.0052
cg19506253	2	158301839	CYTIP	13.0762	-2.01473	-0.488456	-1.82886	-0.481492	13.0762	B.cells	-0.008	0.0012	-6.47	1e-10	4.7e-08
cg19513004	6	34206683	HMGA1	7.09359	-1.15696	2.08564	-2.86334	-2.52345	7.09359	B.cells	-0.0034	0.0011	-3.2	0.0014	0.0391
cg19536407	17	79431331	BAHCC1	15.3445	-0.955529	-1.11312	-1.80961	-1.47305	15.3445	B.cells	-0.0028	0.0008	-3.47	0.0005	0.0192
cg19563107	14	53418879	FERMT2	-0.549496	-0.464401	10.787	-1.19107	-1.96435	10.787	CD8.T.cells	0.002	0.0006	3.52	0.0004	0.0163
cg19564512	19	51874939	NKG7	-0.840105	-2.06563	8.94479	-1.02063	-0.22192	8.94479	CD8.T.cells	0.0077	0.0022	3.5	0.0005	0.0173
cg19594305	19	34112991	CHST8	16.8908	-2.32723	-0.69645	-3.13316	-2.24479	16.8908	B.cells	0.0036	0.0009	3.88	0.0001	0.0055
cg19595505	7	155596322	SHH	7.99874	-2.36444	-0.588609	-2.53782	0.244016	7.99874	B.cells	0.0023	0.0005	4.49	7e-06	0.0006
cg19618279	17	40715228	COASY	15.819	-1.52453	-1.57266	-0.245492	-2.90597	15.819	B.cells	-0.0057	0.001	-6.02	1.8e-09	5.7e-07
cg19635644	13	100007277	UBAC2;MIR623	10.2433	-0.130843	0.170935	-3.4062	-3.59585	10.2433	B.cells	-0.0062	0.0009	-6.99	2.7e-12	1.9e-09
cg19650157	13	78493297	EDNRB	9.00043	-1.13567	-0.670347	-1.57418	-0.347057	9.00043	B.cells	0.0018	0.0005	3.32	0.0009	0.0285
cg19654195	20	24450361	TMEM90B	8.18492	-1.63306	-0.176076	-2.11294	-0.895364	8.18492	B.cells	0.0025	0.0006	3.87	0.0001	0.0056
cg19654743	17	75446592	2009-09-01	12.829	-3.78366	0.415256	-1.96393	-1.09291	12.829	B.cells	-0.0077	0.0017	-4.57	4.9e-06	0.0005
cg19696012	8	128745037		-0.674808	-0.44082	12.6023	-2.26519	-2.2277	12.6023	CD8.T.cells	0.0063	0.002	3.16	0.0016	0.0435
cg19730887	3	15085146	NR2C2	8.55648	-0.00108222	-0.813106	-1.59631	-1.80215	8.55648	B.cells	-0.0065	0.0013	-4.95	7.3e-07	9.8e-05
cg19755435	14	88473001	GPR65	9.55749	-2.86101	-2.3974	-0.380993	-0.416577	9.55749	B.cells	0.0073	0.0015	5.05	4.5e-07	6.5e-05
cg19815340	3	27770391		-0.3798	-1.13493	9.71863	-2.07289	-0.342622	9.71863	CD8.T.cells	-0.0041	0.001	-3.93	8.4e-05	0.0046
cg19825182	13	99948367	GPR183;UBAC2	8.1884	-0.122784	-0.726845	-2.92337	-1.21369	8.1884	B.cells	-0.0028	0.0009	-3.19	0.0014	0.04
cg19825898	1	2949651		-1.09495	2.39035	9.00755	-4.35382	-3.24267	9.00755	CD8.T.cells	-0.0039	0.0012	-3.26	0.0011	0.0338
cg19864758	20	17206720	PCSK2	7.56601	-1.10685	-0.00765045	-0.924708	-1.50674	7.56601	B.cells	0.0037	0.0008	4.67	3e-06	0.0003
cg19870512	12	4919081	KCNA6	-4.14345	8.3375	8.99057	-5.50259	-5.17307	8.99057	CD8.T.cells	0.009	0.0026	3.45	0.0006	0.0197
cg19872095	1	37941263	ZC3H12A	9.68267	-0.627771	-0.0598218	-1.88609	-2.19004	9.68267	B.cells	-0.0078	0.001	-7.49	6.7e-14	7.4e-11
cg19880947	17	1510000	SLC43A2	11.0463	-0.745662	-0.921169	-2.25124	-0.363676	11.0463	B.cells	-0.0034	0.0009	-3.87	0.0001	0.0056
cg19884262	10	129535968	FOXI2	14.0051	-1.27397	-0.113268	-2.44385	-2.01955	14.0051	B.cells	0.0033	0.0009	3.61	0.0003	0.0125
cg19898258	12	52399891	GRASP	-0.35845	0.495017	7.45279	-3.63674	-3.28443	7.45279	CD8.T.cells	0.003	0.0009	3.44	0.0006	0.0208
cg19901005	19	50869007	NAPSA	7.91566	-0.0920649	0.884387	-3.48104	-3.75383	7.91566	B.cells	0.0037	0.001	3.69	0.0002	0.0099
cg19912142	10	119494671		9.93538	-1.6577	-0.0442056	-1.99507	-0.640295	9.93538	B.cells	0.003	0.0008	3.7	0.0002	0.0095
cg19937513	8	33457226	DUSP26	15.5672	-0.788785	-0.190945	-3.357	-2.74606	15.5672	B.cells	0.0021	0.0007	3.13	0.0017	0.0461
cg19945554	15	100913842		10.9546	-1.58803	0.932727	-2.36157	-2.55245	10.9546	B.cells	0.0035	0.0008	4.42	1e-05	0.0008
cg19949550	14	94423704	ASB2	8.05379	-0.575076	0.783213	-2.07783	-2.76802	8.05379	B.cells	-0.0081	0.0016	-5.17	2.3e-07	3.7e-05
cg19965589	15	52043121	TMOD2;LYSMD2	9.76373	-2.38601	-0.994539	-0.824204	-1.00544	9.76373	B.cells	-0.0058	0.0016	-3.74	0.0002	0.0086
cg20031397	3	138153832	ESYT3	7.61466	-1.98877	-0.519004	-2.10637	0.231401	7.61466	B.cells	0.002	0.0005	3.93	8.5e-05	0.0047
cg20032789	10	30336565	KIAA1462	13.1604	-0.668742	-0.301359	-2.83713	-2.51744	13.1604	B.cells	-0.0016	0.0005	-3.13	0.0018	0.0469
cg20070768	15	74285128	STOML1	-2.28436	20.7415	-1.08639	-1.24084	-1.23676	20.7415	CD4.T.cells	-0.0055	0.0016	-3.34	0.0008	0.027
cg20071670	11	73661895	DNAJB13	7.92336	-0.399329	-0.205686	-1.98351	-1.12596	7.92336	B.cells	-0.0044	0.0014	-3.11	0.0019	0.0485
cg20137312	11	36616246	C11orf74;RAG2	15.6291	-1.74456	-0.584757	-2.29222	-2.20244	15.6291	B.cells	0.002	0.0006	3.5	0.0005	0.0175
cg20168230	1	37499649	GRIK3	8.85927	-1.04164	0.283096	-2.19604	-1.62913	8.85927	B.cells	0.0041	0.001	4.25	2.1e-05	0.0016
cg20169988	1	153330776	S100A9	10.4205	0.418986	-0.474959	-4.2057	-4.77308	10.4205	B.cells	0.0046	0.0012	3.76	0.0002	0.008
cg20250250	14	100479169		2.37164	-1.02753	7.18651	-3.70705	-2.52103	7.18651	CD8.T.cells	-0.0052	0.001	-4.99	6.2e-07	8.5e-05
cg20282814	1	43423072	SLC2A1	7.62221	0.45217	-0.19136	-3.74822	-2.90916	7.62221	B.cells	-0.0065	0.0014	-4.77	1.9e-06	0.0002
cg20300794	2	234359705	DGKD	-4.1462	-0.93363	-1.1039	9.30121	0.329677	9.30121	Granulocytes	0.0026	0.0007	3.69	0.0002	0.01
cg20317748	15	40633124	C15orf52	9.35888	0.528842	1.08296	-5.52927	-5.03371	9.35888	B.cells	0.0039	0.001	3.82	0.0001	0.0067
cg20340302	20	55841149	BMP7	9.20911	-0.951717	0.597057	-2.55894	-1.84233	9.20911	B.cells	0.0042	0.0013	3.16	0.0016	0.0427
cg20348189	2	36595352	CRIM1	8.90357	-0.981545	-0.647097	-0.630874	-1.27996	8.90357	B.cells	-0.004	0.0012	-3.44	0.0006	0.0206
cg20357538	15	101777761	CHSY1	-0.700776	-0.875137	11.6676	-2.05752	-1.76854	11.6676	CD8.T.cells	0.0068	0.0017	4.07	4.7e-05	0.0029
cg20375342	3	68981895	FAM19A4	7.96493	-1.68337	-0.383726	-1.46727	-0.499805	7.96493	B.cells	0.0023	0.0005	4.26	2e-05	0.0015
cg20387258	15	96960392		9.56679	-1.20852	-0.166635	-1.53898	-1.3069	9.56679	B.cells	0.0028	0.0006	4.65	3.4e-06	0.0003
cg20399871	7	27204663	HOXA9	10.8062	-2.07397	-0.0344448	-2.3963	-0.737239	10.8062	B.cells	0.0023	0.0007	3.37	0.0007	0.0248
cg20403541	4	3387290	RGS12	10.7585	-0.0520839	0.813299	-4.20165	-4.21934	10.7585	B.cells	0.0037	0.0009	4.07	4.8e-05	0.003
cg20460771	1	28521540	PTAFR	-0.715076	-0.168771	14.4412	-2.56557	-1.8819	14.4412	CD8.T.cells	0.0096	0.0024	3.98	6.8e-05	0.0039
cg20489453	7	128845217	SMO	24.5798	-1.76531	-1.81732	-1.99265	-1.35612	24.5798	B.cells	-0.002	0.0005	-4.08	4.5e-05	0.0028
cg20493718	17	80202979	CSNK1D	-1.59547	-1.62745	-1.88445	11.4018	-0.291941	11.4018	Granulocytes	0.0035	0.0008	4.16	3.2e-05	0.0021
cg20513976	20	62367893	LIME1	-1.58781	-2.62782	-2.44888	1.17957	10.6002	10.6002	Monocytes	0.0089	0.0013	6.98	2.9e-12	2e-09
cg20539752	2	176994305	HOXD8	18.2612	-1.70536	-0.348632	-2.32641	-1.2774	18.2612	B.cells	0.0023	0.0006	4	6.3e-05	0.0036
cg20541178	8	143858627	LYNX1	8.42188	-2.49517	-0.0565928	-1.61141	-0.281304	8.42188	B.cells	0.0047	0.0013	3.6	0.0003	0.0131
cg20552903	6	33289678	DAXX	8.10698	-0.274457	-0.842938	-1.55343	-0.701977	8.10698	B.cells	-0.0045	0.001	-4.52	6.3e-06	0.0006
cg20596329	11	67895842		8.36126	-0.855969	3.72266	-4.92104	-4.74804	8.36126	B.cells	0.0046	0.0014	3.18	0.0015	0.0412
cg20657709	2	28509570	BRE	-1.34537	-1.64917	17.4122	-1.41154	-1.35682	17.4122	CD8.T.cells	0.0067	0.0015	4.33	1.5e-05	0.0012
cg20664238	15	88798877	NTRK3	15.2531	-1.98033	-0.739853	-1.41365	-0.740129	15.2531	B.cells	0.0019	0.0006	3.53	0.0004	0.0161
cg20671068	22	20748810	ZNF74	8.21398	-1.34278	-0.228932	-3.47465	-0.199556	8.21398	B.cells	0.0015	0.0005	3.23	0.0012	0.036
cg20682981	17	1962627	HIC1	-1.91071	-0.0339584	10.2284	-2.3326	-0.83674	10.2284	CD8.T.cells	0.0061	0.0013	4.69	2.7e-06	0.0003
cg20690125	17	74476978	RHBDF2	-2.96769	0.695159	10.0144	-0.947336	-1.97153	10.0144	CD8.T.cells	0.0027	0.0007	3.63	0.0003	0.012
cg20707774	1	203149828	CHI3L1	13.8984	-0.30213	-2.14661	-1.13772	-1.56949	13.8984	B.cells	-0.0023	0.0007	-3.28	0.001	0.0317
cg20714487	11	64918439		9.14218	-0.44872	0.869932	-3.85576	-2.67403	9.14218	B.cells	0.0033	0.0005	6.23	4.7e-10	1.8e-07
cg20732076	6	42335231	TRERF1	18.936	-0.327542	-1.96046	-2.88104	-0.997546	18.936	B.cells	-0.0063	0.0015	-4.35	1.4e-05	0.0011
cg20744437	1	154298919	ATP8B2	-0.623135	-0.14031	8.84201	-1.64425	-1.42569	8.84201	CD8.T.cells	-0.002	0.0005	-4.43	9.5e-06	0.0008
cg20750832	5	170742345		11.461	-1.24756	-0.101734	-2.35064	-1.44487	11.461	B.cells	0.0038	0.0012	3.13	0.0017	0.0466
cg20754844	5	149462180	CSF1R	7.76537	-0.630754	1.09743	-2.50866	-2.60628	7.76537	B.cells	0.003	0.0008	3.74	0.0002	0.0085
cg20780811	5	170289021	RANBP17	7.13621	-1.93719	0.268574	-1.55894	-0.740218	7.13621	B.cells	0.0032	0.0009	3.45	0.0006	0.0198
cg20793665	2	232549224		9.14797	-2.232	0.517459	-1.54605	-1.24712	9.14797	B.cells	-0.0052	0.0016	-3.33	0.0009	0.0275
cg20806180	22	39852862	MGAT3	10.3265	-2.58571	-2.40791	-0.0624016	-0.0814223	10.3265	B.cells	-0.0045	0.0012	-3.62	0.0003	0.0122
cg20870000	8	38584896	TACC1	11.459	-0.28512	-0.242633	-2.70014	-2.13613	11.459	B.cells	-0.004	0.0011	-3.49	0.0005	0.0178
cg20872937	18	74961968	GALR1	11.3173	-1.04511	-0.631491	-1.73335	-1.09806	11.3173	B.cells	0.0025	0.0006	4.07	4.7e-05	0.0029
cg20881910	11	131780332	NTM	9.03283	-1.03257	0.381626	-1.84911	-2.00223	9.03283	B.cells	0.0025	0.0008	3.25	0.0012	0.0345
cg20892260	8	23564025	NKX2-6	13.019	-1.59735	-0.507545	-1.09415	-1.20416	13.019	B.cells	0.0047	0.0008	6.01	1.9e-09	6e-07
cg20912770	11	2292428	ASCL2	9.17312	-0.772727	-0.994453	-0.937922	-1.02481	9.17312	B.cells	0.0028	0.0006	4.68	2.9e-06	0.0003
cg20923498	2	99096920	INPP4A	-0.152817	-1.9729	9.3711	-0.812016	-1.51232	9.3711	CD8.T.cells	-0.0068	0.0017	-4.07	4.6e-05	0.0029
cg20937139	4	157892758	PDGFC	13.0903	-2.77439	-0.0480827	-2.5409	-2.12606	13.0903	B.cells	0.0029	0.0009	3.23	0.0013	0.0365
cg20949306	2	135926634	RAB3GAP1	-1.68028	-0.775479	11.2058	-2.37299	-0.209111	11.2058	CD8.T.cells	0.0028	0.0006	4.43	9.3e-06	0.0008
cg20950011	18	12254377	CIDEA	8.86601	-0.831823	-0.110502	-3.71063	-0.428626	8.86601	B.cells	0.0025	0.0007	3.39	0.0007	0.0239
cg20950843	22	43044387	CYB5R3	11.0741	-2.59941	-1.7616	-0.493362	-0.512476	11.0741	B.cells	-0.0042	0.0013	-3.29	0.001	0.0306
cg20955688	8	133772889	TMEM71	10.8272	-2.908	-1.70041	-0.934295	0.127019	10.8272	B.cells	0.0008	0.0003	3.28	0.001	0.0317
cg20974724	7	121944450	FEZF1	13.9441	-1.30085	-0.437345	-2.22783	-3.14834	13.9441	B.cells	0.0035	0.0011	3.21	0.0013	0.0379
cg20976977	1	31406174	PUM1	23.9577	-1.84031	-1.23508	-1.66342	-1.37767	23.9577	B.cells	-0.0014	0.0004	-3.18	0.0014	0.0405
cg21025494	7	23502744	IGF2BP3	12.5604	-0.161942	0.20721	-3.86973	-2.93857	12.5604	B.cells	0.0035	0.0006	5.48	4.2e-08	8.8e-06
cg21031128	8	21771278	DOK2	20.9998	-1.95009	-2.08028	-0.654308	-1.35581	20.9998	B.cells	0.0019	0.0004	4.5	6.9e-06	0.0006
cg21063758	15	74422761	ISLR2;LOC283731	12.0574	-1.45688	-0.31007	-3.78671	-1.7637	12.0574	B.cells	0.004	0.0007	5.57	2.5e-08	5.6e-06
cg21073212	20	30866501	KIF3B	8.68452	-0.244564	-0.456925	-3.59785	-0.266142	8.68452	B.cells	-0.0064	0.0013	-4.85	1.2e-06	0.0001
cg21090033	3	196065357	TM4SF19	-0.0126213	-1.08947	-0.0368697	-4.24743	8.55759	8.55759	Monocytes	0.0064	0.0013	5.09	3.7e-07	5.5e-05
cg21147648	15	68118964	LBXCOR1	9.2552	-0.403911	-0.0447837	-3.23251	-1.57748	9.2552	B.cells	0.0023	0.0007	3.24	0.0012	0.0352
cg21152177	21	38072150	SIM2	7.42238	-1.53704	-0.0567021	-2.14796	0.402905	7.42238	B.cells	0.0037	0.0009	3.87	0.0001	0.0056
cg21158528	1	211501629	TRAF5	8.78892	-0.265275	-0.0915748	-2.96277	-1.59893	8.78892	B.cells	-0.0071	0.0014	-5.12	3.1e-07	4.7e-05
cg21179618	9	139424642	NOTCH1	7.49163	-0.183818	1.25525	-4.88963	-2.23765	7.49163	B.cells	0.0043	0.0012	3.54	0.0004	0.0154
cg21188610	9	132786258	FNBP1	10.6878	-1.15956	0.419542	-2.87607	-1.5067	10.6878	B.cells	-0.0041	0.0012	-3.59	0.0003	0.0135
cg21189438	9	38622559	C9orf122	12.8774	-0.279332	-0.593054	-4.17366	-3.98338	12.8774	B.cells	0.0028	0.0008	3.69	0.0002	0.0098
cg21217270	1	25238271	RUNX3	-1.20976	-0.0927987	10.0854	-3.2268	-0.895062	10.0854	CD8.T.cells	0.0056	0.0017	3.27	0.0011	0.0325
cg21229268	21	34442350	OLIG1	13.3995	-1.14242	0.511972	-2.89713	-2.58415	13.3995	B.cells	0.0031	0.0007	4.27	1.9e-05	0.0014
cg21235334	20	31351171	DNMT3B	-2.8458	2.27151	14.4608	-3.5485	-3.05277	14.4608	CD8.T.cells	0.0033	0.0009	3.72	0.0002	0.0092
cg21236860	7	66766855	PMS2L4;STAG3L4	15.7161	-1.45208	-1.80865	-1.2578	-0.508927	15.7161	B.cells	-0.0064	0.0012	-5.22	1.8e-07	3e-05
cg21240640	2	27799388	C2orf16	-1.27506	-1.18247	18.8353	-1.81244	-1.75472	18.8353	CD8.T.cells	0.0033	0.001	3.21	0.0013	0.0381
cg21292909	19	50059937	NOSIP	-3.20022	7.20105	7.5833	-4.2683	-3.80733	7.5833	CD8.T.cells	-0.0023	0.0007	-3.14	0.0017	0.0456
cg21328643	3	37258149		-3.30506	5.52034	7.6889	-3.37687	-2.98945	7.6889	CD8.T.cells	0.0051	0.0015	3.53	0.0004	0.0159
cg21331088	18	908290	ADCYAP1	14.4423	-1.99739	-0.209889	-3.17433	-1.99715	14.4423	B.cells	0.0023	0.0006	3.65	0.0003	0.0113
cg21333217	3	129277321	PLXND1	-1.26105	-0.849416	21.9938	-2.20067	-1.90845	21.9938	CD8.T.cells	0.0076	0.0019	4.05	5.2e-05	0.0031
cg21350575	21	19617439	CHODL	13.9579	-2.19474	-0.657736	-3.54911	-1.97269	13.9579	B.cells	0.0034	0.001	3.36	0.0008	0.0256
cg21364077	6	41394456		-0.290044	-0.884372	7.70333	-1.74876	-0.441896	7.70333	CD8.T.cells	0.0033	0.0007	4.65	3.3e-06	0.0003
cg21369801	17	80202961	CSNK1D	-2.50234	-2.1592	-1.81122	10.6372	0.672987	10.6372	Granulocytes	0.0055	0.0016	3.34	0.0008	0.0271
cg21376774	18	12254241	CIDEA	7.7138	-1.00002	1.41551	-3.25655	-2.42213	7.7138	B.cells	0.0036	0.001	3.48	0.0005	0.0186
cg21387604	1	218518468	TGFB2	-0.399477	-0.334535	11.9069	-3.72832	-2.40078	11.9069	CD8.T.cells	0.0041	0.0013	3.22	0.0013	0.0369
cg21387735	6	166908379	RPS6KA2	-2.07776	3.40048	8.28724	-2.75346	-3.15388	8.28724	CD8.T.cells	-0.003	0.0009	-3.21	0.0013	0.0381
cg21399778	2	242087883	PASK	8.75212	-0.124162	-1.19797	-1.16962	-1.84114	8.75212	B.cells	-0.005	0.0009	-5.27	1.4e-07	2.4e-05
cg21400896	17	47288569	ABI3	13.2127	-0.219063	-0.239275	-3.51282	-2.4942	13.2127	B.cells	-0.0025	0.0008	-3.1	0.0019	0.0495
cg21408581	1	220393319	RAB3GAP2	9.969	-0.110861	-0.0703188	-4.02371	-2.10512	9.969	B.cells	-0.0047	0.0012	-4.03	5.7e-05	0.0034
cg21466315	3	133294854	CDV3	7.13975	-2.51084	-0.59325	-0.781375	-0.336168	7.13975	B.cells	-0.0054	0.001	-5.12	3.1e-07	4.8e-05
cg21467365	2	197039306		-1.27252	-0.0348459	17.8658	-2.92636	-3.09519	17.8658	CD8.T.cells	-0.008	0.0018	-4.54	5.7e-06	0.0005
cg21474838	12	10460612	KLRD1	-0.930453	-0.768904	13.5328	-1.91897	-0.878588	13.5328	CD8.T.cells	0.004	0.0012	3.37	0.0008	0.0252
cg21522289	13	114307448	ATP4B	-1.15195	-0.906797	10.0738	-1.27847	-0.463728	10.0738	CD8.T.cells	0.0066	0.0019	3.54	0.0004	0.0154
cg21524538	20	1310846	SDCBP2	10.7185	-0.511057	-0.451243	-3.37934	-3.03029	10.7185	B.cells	-0.0095	0.0024	-3.97	7.3e-05	0.0041
cg21565496	13	40762150		-3.29657	2.08017	13.7525	-3.30019	-2.80914	13.7525	CD8.T.cells	-0.0101	0.0023	-4.33	1.5e-05	0.0012
cg21585138	3	50645106	CISH	-2.7434	7.16887	5.40829	-3.21561	-3.05989	7.16887	CD4.T.cells	-0.0079	0.0012	-6.74	1.5e-11	8.8e-09
cg21587469	12	56323816	DGKA	7.52254	-4.30351	-2.09328	-0.19429	1.05558	7.52254	B.cells	-0.0063	0.0015	-4.15	3.3e-05	0.0022
cg21590264	5	37834850	GDNF	9.86334	-0.957334	-0.0691723	-2.49757	-1.24451	9.86334	B.cells	0.0026	0.0008	3.42	0.0006	0.0217
cg21605283	17	30615925	RHBDL3	7.55053	-0.0677162	2.17514	-5.44702	-4.27638	7.55053	B.cells	0.0039	0.0012	3.25	0.0011	0.034
cg21618017	12	124016861	RILPL1	-1.2801	-0.434367	10.1288	-1.50451	-0.696337	10.1288	CD8.T.cells	-0.0026	0.0008	-3.36	0.0008	0.0255
cg21619637	7	979643	ADAP1	-1.11795	-0.801188	13.3283	-1.30509	-1.35081	13.3283	CD8.T.cells	0.0058	0.0015	3.83	0.0001	0.0064
cg21644856	17	80693292	FN3K	12.6218	-1.73252	0.497077	-3.86534	-0.936672	12.6218	B.cells	0.0039	0.0009	4.42	1e-05	0.0008
cg21645089	6	39072458	C6orf64	-0.825404	-0.99386	11.0647	-1.30036	-1.47909	11.0647	CD8.T.cells	0.0075	0.0024	3.11	0.0019	0.0488
cg21683390	18	13259088	C18orf1	-0.0505964	-1.403	-1.53161	12.2604	-2.97819	12.2604	Granulocytes	0.0054	0.0014	3.73	0.0002	0.0087
cg21718267	12	113916473		9.4139	-0.308411	-0.647803	-1.16322	-1.52147	9.4139	B.cells	0.0026	0.0008	3.1	0.0019	0.0499
cg21719344	6	30647128	KIAA1949	12.4957	-2.55249	-2.08461	-0.0361653	-0.547497	12.4957	B.cells	-0.0056	0.0013	-4.41	1e-05	0.0009
cg21723559	20	44048174	PIGT	17.0554	-0.333441	-0.833422	-2.74098	-1.7302	17.0554	B.cells	-0.0038	0.0008	-4.86	1.2e-06	0.0001
cg21807215	14	35868281		11.4935	-0.10941	-1.29063	-2.54554	-0.744551	11.4935	B.cells	-0.0027	0.0008	-3.3	0.001	0.0302
cg21818891	11	35310917	SLC1A2	7.56885	-1.0167	-0.775473	-2.43734	-0.123646	7.56885	B.cells	-0.0032	0.0009	-3.47	0.0005	0.0188
cg21820873	11	64138719	RPS6KA4	10.7966	-2.35637	-3.19679	-0.224267	-0.282975	10.7966	B.cells	-0.0045	0.0015	-3.13	0.0017	0.0464
cg21824343	17	1633714	WDR81	-1.82752	-1.01751	-1.8853	12.9956	-0.176244	12.9956	Granulocytes	0.0024	0.0007	3.47	0.0005	0.019
cg21836358	1	63790202	FOXD3	8.02175	-1.35492	0.545734	-2.74384	-1.20525	8.02175	B.cells	0.0047	0.0014	3.37	0.0008	0.0251
cg21837189	1	226085836		-0.461587	-0.682196	17.0585	-2.73667	-1.79594	17.0585	CD8.T.cells	-0.0041	0.0011	-3.71	0.0002	0.0094
cg21859019	1	24882153	C1orf130	9.83333	-0.0916263	-0.12994	-3.06614	-2.19174	9.83333	B.cells	0.0041	0.0008	4.81	1.5e-06	0.0002
cg21887193	7	150786082	AGAP3	0.599843	0.248453	7.42815	-3.81963	-3.47037	7.42815	CD8.T.cells	0.0064	0.0019	3.33	0.0009	0.0279
cg21913886	1	15485346	TMEM51	-0.573118	-2.43671	-2.17096	0.275069	7.40754	7.40754	Monocytes	-0.015	0.0024	-6.26	3.9e-10	1.5e-07
cg21928701	19	822086	LPPR3	11.7851	-1.9183	-0.244167	-2.51751	-2.2228	11.7851	B.cells	0.0033	0.0009	3.6	0.0003	0.0131
cg21935742	21	43491238	UMODL1	14.0053	-1.65142	-1.27489	-1.27739	-0.747638	14.0053	B.cells	0.002	0.0006	3.32	0.0009	0.0285
cg21937128	1	150971889	FAM63A	9.58923	-0.250645	0.759838	-2.5451	-3.83098	9.58923	B.cells	0.0039	0.0012	3.33	0.0009	0.0279
cg21949194	2	39355435		10.012	-2.1029	-0.629193	-0.641269	-0.5573	10.012	B.cells	-0.0078	0.002	-3.94	8.2e-05	0.0045
cg21949830	17	1510041	SLC43A2	12.6924	-0.0352977	-0.912273	-2.72279	-1.85782	12.6924	B.cells	-0.0067	0.0012	-5.55	2.9e-08	6.3e-06
cg21969395	4	155664998	LRAT	8.18568	-1.54479	-0.25295	-1.81414	-0.253201	8.18568	B.cells	0.0031	0.0007	4.11	3.9e-05	0.0025
cg21999229	6	31540014	LTA	-2.32352	-0.320268	13.6454	-2.33132	-1.55529	13.6454	CD8.T.cells	-0.0038	0.001	-3.93	8.5e-05	0.0047
cg22010052	5	115298704	LVRN	7.60348	-0.113355	1.48521	-4.17334	-3.5057	7.60348	B.cells	0.0054	0.0012	4.65	3.3e-06	0.0003
cg22014398	5	179230866	MGAT4B	-0.0301085	-0.788125	10.9026	-3.03015	-0.960238	10.9026	CD8.T.cells	-0.0048	0.0013	-3.65	0.0003	0.0112
cg22014430	1	24077973	TCEB3	12.4302	-0.971794	-0.979261	-2.87245	-0.944572	12.4302	B.cells	-0.0052	0.0008	-6.13	8.7e-10	3e-07
cg22014887	4	2749539	TNIP2	7.47653	-0.553378	-0.852495	-2.07888	-1.67586	7.47653	B.cells	-0.0034	0.0007	-5.26	1.5e-07	2.6e-05
cg22035959	19	951681	ARID3A	15.6096	-0.0308443	-2.3834	-2.64632	-1.0339	15.6096	B.cells	-0.0057	0.001	-6.04	1.6e-09	5.1e-07
cg22054164	1	21617504	ECE1	-1.32887	-0.140859	10.2208	-2.11379	-0.752745	10.2208	CD8.T.cells	-0.0042	0.0013	-3.19	0.0014	0.0395
cg22065614	4	157997360	GLRB	13.9885	-2.60797	1.27322	-2.25031	-3.27793	13.9885	B.cells	0.0034	0.0009	3.97	7.3e-05	0.0041
cg22103736	5	373887	AHRR	17.208	-2.44655	-0.142902	-2.51881	-0.84247	17.208	B.cells	-0.0045	0.0008	-5.32	1e-07	1.9e-05
cg22117188	3	52347940		-3.03108	-0.465858	7.17008	-0.283006	-2.44481	7.17008	CD8.T.cells	-0.0051	0.0011	-4.42	1e-05	0.0008
cg22125805	12	119212248		7.66365	-0.596816	1.35543	-3.20056	-2.43452	7.66365	B.cells	0.0061	0.0017	3.54	0.0004	0.0156
cg22158051	5	143172092		-1.79967	-0.389562	7.91879	-1.28047	-1.68251	7.91879	CD8.T.cells	0.0062	0.0008	7.69	1.5e-14	2e-11
cg22159815	1	207975264	MIR29C	7.60329	-1.39038	0.121861	-2.26095	-0.469026	7.60329	B.cells	0.0065	0.0016	4.16	3.2e-05	0.0021
cg22169990	7	150786051	AGAP3	0.653004	-0.00877697	8.50822	-3.50701	-3.07525	8.50822	CD8.T.cells	0.0052	0.0017	3.14	0.0017	0.0453
cg22176018	2	242867611		-1.23311	0.50383	7.1166	-3.17266	-0.515791	7.1166	CD8.T.cells	0.0104	0.0023	4.59	4.5e-06	0.0004
cg22193912	17	79881523	MAFG	21.0948	-0.518311	-0.966554	-2.2569	-2.77285	21.0948	B.cells	0.0045	0.0014	3.32	0.0009	0.0283
cg22229594	17	15165803	PMP22	8.56685	-2.58153	-0.450638	-2.09383	-0.538144	8.56685	B.cells	0.0026	0.0008	3.4	0.0007	0.0229
cg22230912	3	16331335	OXNAD1	-0.670946	-1.11546	9.08969	-0.628021	-1.94199	9.08969	CD8.T.cells	-0.0075	0.0023	-3.25	0.0012	0.0344
cg22245494	15	99669982	SYNM	27.7	-1.88147	-1.9753	-2.25298	-0.791771	27.7	B.cells	-0.0011	0.0003	-3.37	0.0008	0.0252
cg22249612	12	56121485	CD63	-2.22109	-1.40051	-1.01859	-0.101399	10.0385	10.0385	Monocytes	-0.0066	0.0016	-4.1	4.1e-05	0.0026
cg22274234	12	109888858	KCTD10	-1.73794	-0.23563	9.23215	-2.62815	-0.0222181	9.23215	CD8.T.cells	0.0076	0.0019	4.06	4.9e-05	0.003
cg22283754	8	128999428	PVT1	16.5829	-0.736337	-0.58754	-3.46225	-2.4466	16.5829	B.cells	-0.0033	0.0006	-5.87	4.3e-09	1.3e-06
cg22327175	11	121323934	SORL1	0.832734	-0.983863	7.22901	-3.08643	-1.42243	7.22901	CD8.T.cells	-0.0085	0.0015	-5.73	1e-08	2.6e-06
cg22335340	12	7055153	PTPN6;C12orf57	9.18033	-1.11793	-0.352349	-0.897362	-1.16742	9.18033	B.cells	-0.009	0.0013	-6.72	1.8e-11	1e-08
cg22353329	17	77814357	CBX4	15.6026	-2.68651	-2.02717	-0.957588	-0.143943	15.6026	B.cells	0.0041	0.001	4.03	5.5e-05	0.0033
cg22353551	1	156357839		10.2519	-1.3569	0.874023	-4.01892	-1.1624	10.2519	B.cells	0.0029	0.0008	3.6	0.0003	0.0131
cg22354132	1	55273637	C1orf177	-1.3067	-1.02561	7.37432	-1.49412	-0.596814	7.37432	CD8.T.cells	0.0064	0.0016	4.13	3.7e-05	0.0024
cg22355517	12	20522674	PDE3A	9.89736	-1.36015	0.619496	-3.2179	-2.06092	9.89736	B.cells	0.0037	0.001	3.67	0.0002	0.0105
cg22377389	13	20805679	GJB6	7.91374	-1.24669	0.0223659	-2.41513	-0.457553	7.91374	B.cells	0.0018	0.0005	3.34	0.0008	0.0272
cg22383924	1	3590479	TP73	7.77247	-0.180582	0.151863	-3.63483	-1.15207	7.77247	B.cells	-0.007	0.0014	-4.92	8.7e-07	0.0001
cg22413209	2	112917281	FBLN7	22.4802	-1.22789	-1.60459	-2.64435	-0.740338	22.4802	B.cells	-0.0027	0.0008	-3.28	0.001	0.0319
cg22428147	7	137531791	DGKI	8.26047	-2.33879	0.369276	-2.7343	-0.271771	8.26047	B.cells	0.0036	0.0008	4.59	4.5e-06	0.0004
cg22444102	18	74175208	ZNF516	8.28763	-0.265902	-1.22469	-2.5969	-0.10125	8.28763	B.cells	-0.0046	0.0011	-3.98	7e-05	0.004
cg22488891	13	40762452		-3.34381	1.4426	15.1574	-2.46348	-2.68852	15.1574	CD8.T.cells	-0.0113	0.0031	-3.67	0.0002	0.0106
cg22528123	15	67417964	SMAD3	8.33074	-1.52661	-0.933976	-1.64954	-0.136143	8.33074	B.cells	-0.0065	0.0018	-3.59	0.0003	0.0134
cg22563987	17	76130496	TMC8	-1.0451	-4.65313	-3.47986	7.14607	3.92618	7.14607	Granulocytes	0.0041	0.0013	3.11	0.0019	0.0495
cg22571654	3	150805388	MED12L	11.4149	-1.10201	-1.04666	-0.756101	-1.13956	11.4149	B.cells	0.0097	0.0011	8.92	4.7e-19	1.7e-15
cg22574825	13	29068987	FLT1	11.1332	-1.7422	-0.0139769	-1.49439	-1.47405	11.1332	B.cells	0.0015	0.0005	3.37	0.0007	0.0247
cg22642777	5	146256943	PPP2R2B	8.1471	-0.0680621	-0.749856	-1.71497	-1.59556	8.1471	B.cells	0.0054	0.0013	4.21	2.6e-05	0.0018
cg22643811	22	48885446	FAM19A5	7.08588	-0.669889	0.514336	-2.84556	-1.32546	7.08588	B.cells	0.0032	0.0009	3.49	0.0005	0.0179
cg22674717	16	51185394	SALL1	9.09385	-1.94685	0.406508	-3.0752	-0.661706	9.09385	B.cells	0.0021	0.0005	4.27	1.9e-05	0.0014
cg22694749	19	814917	LPPR3	-0.881266	-2.25788	-1.4984	10.8215	-0.0730766	10.8215	Granulocytes	0.0021	0.0004	5.26	1.4e-07	2.5e-05
cg22700848	12	124990942	NCOR2	7.45274	-0.473007	1.79268	-4.79086	-2.11921	7.45274	B.cells	0.0045	0.0011	4	6.4e-05	0.0037
cg22702328	17	50235965	CA10	11.5575	-1.69042	0.0643949	-1.84762	-1.40021	11.5575	B.cells	0.0022	0.0007	3.1	0.0019	0.0499
cg22707397	19	49020528		13.7922	-0.506322	-0.145128	-2.30181	-2.4514	13.7922	B.cells	-0.0075	0.0018	-4.1	4.1e-05	0.0026
cg22729539	12	122519119	MLXIP	-0.10866	-0.40682	12.0938	-3.41269	-2.22749	12.0938	CD8.T.cells	-0.0054	0.0017	-3.23	0.0012	0.0359
cg22747746	8	23564193	NKX2-6	10.9965	-1.22387	-0.0380864	-1.38147	-1.96484	10.9965	B.cells	0.003	0.0007	4.33	1.5e-05	0.0012
cg22752023	10	100174935	PYROXD2	12.4592	-1.52625	-0.35503	-1.8483	-2.23526	12.4592	B.cells	0.0018	0.0004	4.68	2.9e-06	0.0003
cg22763680	17	33815432	SLFN12L	0.0767316	-0.0674127	8.33668	-3.37255	-2.44736	8.33668	CD8.T.cells	0.0057	0.0013	4.5	6.7e-06	0.0006
cg22768358	11	113947148	ZBTB16	-1.34706	-0.817133	13.368	-1.24344	-0.960433	13.368	CD8.T.cells	0.0051	0.0012	4.3	1.7e-05	0.0013
cg22791932	16	88537374	ZFPM1	-1.1043	0.733601	9.08457	-3.36781	-1.4842	9.08457	CD8.T.cells	0.0052	0.0014	3.85	0.0001	0.0061
cg22801799	8	134072526	SLA;TG	8.53738	-2.07162	-0.985431	-0.274383	-0.508066	8.53738	B.cells	0.0013	0.0003	4.88	1e-06	0.0001
cg22821289	11	115581830		-1.91307	-1.92966	-2.52387	21.5752	-0.240233	21.5752	Granulocytes	0.0035	0.0009	3.9	9.7e-05	0.0052
cg22843803	11	65196125		10.2066	-4.64943	-1.68867	-0.990889	0.932591	10.2066	B.cells	-0.006	0.0016	-3.63	0.0003	0.0119
cg22846067	15	75252565		10.1857	-0.972898	-0.0240902	-2.59332	-1.31993	10.1857	B.cells	-0.0041	0.0012	-3.52	0.0004	0.0165
cg22859061	5	180018503	SCGB3A1	13.1774	-0.484299	-1.27103	-2.12122	-0.764212	13.1774	B.cells	0.0017	0.0005	3.67	0.0002	0.0106
cg22874893	6	17281624	RBM24	14.4429	-1.1214	-0.112067	-2.34817	-1.8112	14.4429	B.cells	0.0017	0.0005	3.12	0.0018	0.0475
cg22876908	12	56325149	DGKA	10.0604	-3.28183	-1.49677	-0.0804253	-0.75373	10.0604	B.cells	-0.0073	0.0013	-5.54	3.1e-08	6.8e-06
cg22881914	14	52536147	NID2	13.9201	-1.26488	-0.261896	-1.65836	-1.98609	13.9201	B.cells	0.0038	0.0011	3.29	0.001	0.0313
cg22917487	3	39322103	CX3CR1	-1.24564	-1.02909	8.93899	-2.10321	-1.04656	8.93899	CD8.T.cells	0.0081	0.0016	5.05	4.3e-07	6.3e-05
cg22927788	12	20521984	PDE3A	12.0966	-2.61563	1.21212	-3.12733	-1.80011	12.0966	B.cells	0.0017	0.0005	3.51	0.0004	0.0167
cg22946150	15	84116107	SH3GL3	12.1227	-2.75635	-0.21642	-1.97493	-0.760116	12.1227	B.cells	0.0035	0.0008	4.25	2.1e-05	0.0015
cg22963164	20	24940490	CST7	-1.6947	-1.35583	15.6892	-1.96681	-0.741824	15.6892	CD8.T.cells	0.0065	0.0018	3.55	0.0004	0.015
cg23005797	2	10302462	C2orf48	-1.50074	18.9887	-0.819159	-1.79806	-1.58953	18.9887	CD4.T.cells	-0.0025	0.0008	-3.1	0.0019	0.05
cg23009067	7	2775923	GNA12	8.44979	-1.71753	-2.16323	0.131711	-0.486505	8.44979	B.cells	-0.0053	0.0016	-3.34	0.0008	0.0269
cg23018755	17	79881529	MAFG	15.1933	-0.275892	-0.375424	-2.19037	-2.85638	15.1933	B.cells	0.0059	0.0012	4.96	7.1e-07	9.5e-05
cg23048001	7	2026167	MAD1L1	-0.418274	-0.0321279	11.0808	-2.78262	-2.29657	11.0808	CD8.T.cells	0.0034	0.0009	3.71	0.0002	0.0093
cg23060465	8	141625545	EIF2C2	-0.411829	-0.0757688	8.09183	-1.85553	-1.31306	8.09183	CD8.T.cells	0.0027	0.0007	4.04	5.4e-05	0.0033
cg23092823	1	53528612	PODN	8.26402	-0.745464	-1.20437	-1.61658	0.245139	8.26402	B.cells	0.0025	0.0006	4.43	9.5e-06	0.0008
cg23093589	7	20824932	SP8	15.2064	-2.25971	-0.29464	-3.22968	-1.12399	15.2064	B.cells	0.0048	0.0015	3.12	0.0018	0.0478
cg23097534	5	37836748	GDNF	11.4421	-2.62825	0.143808	-2.08575	-0.748114	11.4421	B.cells	0.0017	0.0005	3.31	0.0009	0.0296
cg23099587	4	74570525		-0.300392	1.09792	7.541	-3.30151	-2.58918	7.541	CD8.T.cells	0.0027	0.0007	3.9	9.7e-05	0.0052
cg23104539	7	50861535	GRB10	10.0758	-0.566937	0.156232	-2.9019	-1.58547	10.0758	B.cells	0.0033	0.0009	3.48	0.0005	0.0182
cg23204396	6	31548107		7.18531	-0.623005	0.971256	-3.8172	-1.48542	7.18531	B.cells	-0.0095	0.0015	-6.55	5.8e-11	2.9e-08
cg23217983	1	67018825	SGIP1	17.4111	-3.90218	-0.166004	-1.00227	-1.33723	17.4111	B.cells	-0.0036	0.0012	-3.12	0.0018	0.0477
cg23261171	13	42848367	AKAP11	9.61764	-0.42585	0.620037	-3.34179	-2.87391	9.61764	B.cells	-0.0072	0.0017	-4.18	3e-05	0.002
cg23267759	18	19751335	GATA6	13.2922	-1.80396	-0.107653	-2.06137	-1.19284	13.2922	B.cells	0.0036	0.0011	3.27	0.0011	0.0326
cg23297413	5	10636139	ANKRD33B	8.08538	-0.927565	0.671869	-2.61002	-2.19735	8.08538	B.cells	-0.0045	0.0013	-3.34	0.0008	0.0274
cg23300732	4	5053496	STK32B	9.44108	-1.376	-1.08645	-0.68725	-1.10464	9.44108	B.cells	0.0015	0.0005	3.23	0.0013	0.0366
cg23304647	7	2778058	GNA12	9.29199	-0.111208	1.79823	-4.777	-4.60236	9.29199	B.cells	0.0049	0.0013	3.82	0.0001	0.0066
cg23323203	11	117688338		11.0228	-1.19191	-0.0493833	-1.62404	-2.13886	11.0228	B.cells	-0.0064	0.0013	-4.95	7.5e-07	0.0001
cg23330450	6	31548285		9.94199	-3.7315	-1.2132	-0.482049	-0.147711	9.94199	B.cells	-0.0074	0.0021	-3.57	0.0004	0.0143
cg23333915	13	95365509	SOX21	7.51934	-2.67558	0.224604	-3.23083	-0.103513	7.51934	B.cells	0.0026	0.0007	3.86	0.0001	0.0059
cg23344780	19	48829487	EMP3	9.23602	-1.3555	-1.0297	-0.142736	-1.947	9.23602	B.cells	-0.0018	0.0006	-3.18	0.0015	0.0413
cg23346237	22	46685655	TTC38	-0.115294	-0.948702	8.72857	-2.76543	-0.760264	8.72857	CD8.T.cells	0.0091	0.002	4.51	6.4e-06	0.0006
cg23349798	6	148841330	SASH1	12.8073	-1.42984	-1.4424	-1.23968	-0.791831	12.8073	B.cells	-0.0023	0.0007	-3.47	0.0005	0.0191
cg23352722	8	22089501	PHYHIP	-0.157801	0.29473	7.72137	-3.49201	-1.52426	7.72137	CD8.T.cells	0.0046	0.0011	4.14	3.5e-05	0.0023
cg23359665	6	32120907	PPT2;PRRT1	16.1149	-2.41286	-2.42323	-0.485506	-0.605729	16.1149	B.cells	-0.0131	0.0028	-4.66	3.1e-06	0.0003
cg23417875	2	102313069	MAP4K4	-0.0186947	-0.10086	8.09494	-3.37133	-1.56834	8.09494	CD8.T.cells	0.0035	0.0011	3.12	0.0018	0.0481
cg23420260	2	177053285	HOXD1	9.20684	-0.975254	1.43029	-2.86541	-2.92548	9.20684	B.cells	0.0037	0.001	3.53	0.0004	0.0159
cg23441441	12	81331486	LIN7A	11.4252	-1.39264	-0.279858	-2.02267	-1.8347	11.4252	B.cells	0.0028	0.0008	3.28	0.0011	0.0321
cg23474501	10	134902168	GPR123	9.09775	-0.919485	0.697475	-2.7531	-2.53968	9.09775	B.cells	0.0077	0.0016	4.83	1.3e-06	0.0002
cg23482747	19	18113604	ARRDC2	-2.06112	-1.0845	14.3756	-0.900902	-0.771248	14.3756	CD8.T.cells	-0.0019	0.0005	-3.76	0.0002	0.008
cg23485307	3	30706645	TGFBR2	17.6184	-2.16741	-0.786406	-1.96861	-0.720582	17.6184	B.cells	0.0036	0.0007	4.9	9.5e-07	0.0001
cg23500132	12	53730163	SP7	-0.406617	0.127146	8.14221	-3.49188	-0.872288	8.14221	CD8.T.cells	0.0037	0.0012	3.16	0.0016	0.0434
cg23525051	15	38852680	RASGRP1	-0.211808	1.13272	7.11351	-2.94435	-3.34717	7.11351	CD8.T.cells	-0.0032	0.0008	-3.88	0.0001	0.0055
cg23539261	12	48228889		11.6659	-2.31394	-3.51515	-0.251782	-0.18043	11.6659	B.cells	0.0065	0.0012	5.22	1.8e-07	3e-05
cg23541422	2	8714363		16.3282	-2.39885	-1.00772	-1.34321	-0.538034	16.3282	B.cells	-0.0065	0.001	-6.39	1.7e-10	7.3e-08
cg23559689	11	105481292	GRIA4	11.0391	-2.30302	-0.244084	-0.782851	-1.48369	11.0391	B.cells	0.0025	0.0007	3.51	0.0004	0.0168
cg23575275	6	36653973	CDKN1A	7.13494	-0.203234	0.853993	-5.08754	-1.45907	7.13494	B.cells	0.0035	0.0008	4.61	4.1e-06	0.0004
cg23580038	11	45201741	PRDM11	7.89693	-0.602874	-0.0224373	-2.32493	-0.81618	7.89693	B.cells	-0.0067	0.0014	-4.92	8.8e-07	0.0001
cg23596233	11	134281663	B3GAT1	11.1017	-2.62579	-0.477585	-1.79861	-0.262711	11.1017	B.cells	0.0055	0.0011	4.82	1.4e-06	0.0002
cg23599820	17	73456199	KIAA0195	9.9972	-1.37698	0.440587	-2.95036	-1.57913	9.9972	B.cells	0.0038	0.0011	3.48	0.0005	0.0181
cg23621097	17	1962236	HIC1	-2.26633	1.81642	8.16765	-2.208	-2.47351	8.16765	CD8.T.cells	0.0153	0.0022	7.01	2.4e-12	1.7e-09
cg23629998	7	123672780	TMEM229A	8.39309	-0.714627	-0.168176	-2.78424	-1.02624	8.39309	B.cells	0.0024	0.0007	3.44	0.0006	0.0204
cg23641237	14	106321870		7.46181	-1.4155	-0.0689778	-0.931899	-1.21143	7.46181	B.cells	-0.0048	0.0012	-3.92	8.8e-05	0.0048
cg23644624	22	21386989	SLC7A4	7.65542	-0.936102	-0.400417	-1.18798	-0.598738	7.65542	B.cells	0.0023	0.0007	3.33	0.0009	0.0282
cg23646614	11	48083100	PTPRJ	7.73639	1.60909	-0.147611	-4.73932	-4.01675	7.73639	B.cells	-0.0045	0.0013	-3.51	0.0004	0.0167
cg23666378	1	3663164	KIAA0495	9.64502	-1.75572	-0.152813	-1.08191	-1.70659	9.64502	B.cells	-0.0058	0.0018	-3.25	0.0012	0.0347
cg23667734	17	34998374		9.19732	-1.73279	1.39708	-2.63525	-1.93324	9.19732	B.cells	0.0034	0.0011	3.17	0.0015	0.042
cg23669611	17	1901684	RTN4RL1	9.35135	-1.18112	-0.443223	-1.36747	-0.904735	9.35135	B.cells	0.0016	0.0005	3.1	0.0019	0.0495
cg23670794	3	111313065	ZBED2;CD96	10.6569	-0.202628	0.38684	-3.23065	-3.05274	10.6569	B.cells	-0.0047	0.0009	-5.03	4.9e-07	7e-05
cg23673974	17	45785206	TBKBP1	-2.08105	-0.207574	10.1663	-1.13681	-1.41419	10.1663	CD8.T.cells	0.0102	0.0022	4.59	4.3e-06	0.0004
cg23679724	20	57581478	CTSZ	12.682	-1.76713	-1.75643	-0.855069	-0.293427	12.682	B.cells	-0.0064	0.0016	-4.07	4.6e-05	0.0029
cg23709528	10	102416292		25.3857	-1.22531	-0.285292	-4.69751	-3.31087	25.3857	B.cells	0.0033	0.0009	3.9	9.5e-05	0.0051
cg23712594	1	226591890	PARP1	7.59027	-3.36622	-1.56289	-0.0980716	-0.258364	7.59027	B.cells	-0.0038	0.0012	-3.29	0.001	0.0313
cg23726537	1	152488000	CRCT1	7.09648	-1.19388	-0.113746	-2.99784	-0.030045	7.09648	B.cells	0.0028	0.0009	3.1	0.0019	0.0497
cg23731742	1	879958	NOC2L;SAMD11	7.08643	-0.383071	-0.45697	-1.47131	-3.03985	7.08643	B.cells	-0.0048	0.0012	-4.08	4.6e-05	0.0029
cg23739862	12	3600666	PRMT8	9.92219	-1.56043	-0.413483	-0.60872	-1.45126	9.92219	B.cells	0.0029	0.0008	3.71	0.0002	0.0093
cg23746574	4	2839781	SH3BP2	18.7726	-0.131652	-1.57314	-2.10446	-2.67151	18.7726	B.cells	0.0029	0.0007	3.87	0.0001	0.0057
cg23779626	6	33864747		8.4859	-3.7548	-1.60665	-0.165931	-0.155565	8.4859	B.cells	0.0037	0.001	3.63	0.0003	0.0118
cg23785790	12	107713049	BTBD11	7.53348	-0.926133	-0.826404	-0.680644	-1.02671	7.53348	B.cells	0.0011	0.0003	3.17	0.0015	0.0426
cg23797439	20	8113355	PLCB1	9.4907	-3.62444	-0.115717	-2.60951	0.331809	9.4907	B.cells	0.0023	0.0007	3.17	0.0015	0.0426
cg23832814	10	72269044	KIAA1274	7.34501	-0.00231824	0.66206	-2.2346	-3.75413	7.34501	B.cells	0.0026	0.0008	3.3	0.001	0.0302
cg23840027	1	29225533	EPB41	10.1842	-1.6745	-2.14668	-0.934685	-0.167264	10.1842	B.cells	0.0072	0.0018	4.02	5.7e-05	0.0034
cg23847712	4	9783196	DRD5	9.32334	-1.08198	0.0368528	-1.83295	-1.32327	9.32334	B.cells	0.0054	0.0016	3.37	0.0008	0.0249
cg23850277	22	24114770	MMP11	7.45631	-2.24862	-0.697608	-0.554297	-0.18045	7.45631	B.cells	-0.005	0.0012	-4.09	4.3e-05	0.0027
cg23906738	14	36987301	NKX2-1	16.7961	-1.49291	-0.0146896	-2.40168	-2.09482	16.7961	B.cells	0.0051	0.0014	3.71	0.0002	0.0093
cg23912454	4	156588387	GUCY1A3	8.20312	-1.41987	-0.103308	-1.53154	-0.642594	8.20312	B.cells	0.0016	0.0005	3.25	0.0012	0.0347
cg23913995	20	21490665		15.0177	-1.51493	-0.505689	-2.09097	-0.945049	15.0177	B.cells	0.0018	0.0006	3.22	0.0013	0.037
cg23930945	11	15136376	INSC	7.51196	-2.13266	1.58172	-2.9285	-1.44845	7.51196	B.cells	0.003	0.0009	3.19	0.0014	0.0405
cg23966795	2	160068465	TANC1	8.53038	-1.69706	-1.65357	-2.95797	1.30858	8.53038	B.cells	0.0059	0.0015	3.95	7.9e-05	0.0044
cg23982212	17	33566512		-0.97732	-0.0736079	9.75059	-2.17221	-1.39779	9.75059	CD8.T.cells	-0.0079	0.0024	-3.27	0.0011	0.0322
cg23996349	8	22831506		-1.68606	-0.198534	8.73844	-1.73554	-0.882487	8.73844	CD8.T.cells	0.0035	0.0011	3.15	0.0016	0.0445
cg24020152	4	154419554	KIAA0922	14.1003	-0.903891	-0.0328778	-3.03295	-2.16842	14.1003	B.cells	-0.0053	0.0016	-3.27	0.0011	0.0326
cg24051242	11	68096138	LRP5	8.02742	-0.302753	0.376147	-4.7193	-2.8037	8.02742	B.cells	0.0069	0.0013	5.33	9.8e-08	1.8e-05
cg24074448	19	18768688	KLHL26	18.2927	-1.12117	-0.443648	-2.45036	-1.79472	18.2927	B.cells	-0.003	0.0009	-3.18	0.0015	0.0411
cg24100636	12	3600087	PRMT8	11.7256	-1.57261	-0.394991	-2.03398	-0.647098	11.7256	B.cells	0.0046	0.0011	4.36	1.3e-05	0.001
cg24101492	14	96343119		8.50653	-1.36171	1.80818	-2.79137	-2.95901	8.50653	B.cells	0.0035	0.001	3.39	0.0007	0.0238
cg24105081	12	1947479	CACNA2D4	-2.87842	-2.25366	-3.11268	7.51346	4.14869	7.51346	Granulocytes	-0.0138	0.0023	-6.1	1.1e-09	3.6e-07
cg24131595	18	56887310	GRP	13.9256	-1.25595	-0.319476	-1.35378	-2.17748	13.9256	B.cells	0.0018	0.0006	3.26	0.0011	0.0339
cg24135615	17	37042201	LASP1	-1.02136	0.533417	7.84187	-2.81266	-1.20764	7.84187	CD8.T.cells	0.0029	0.0007	3.96	7.6e-05	0.0042
cg24137511	19	18260330	MAST3	-1.84853	-1.41524	14.2463	-2.03723	-2.00533	14.2463	CD8.T.cells	0.0082	0.0022	3.81	0.0001	0.0068
cg24142464	1	40040489	PABPC4	15.5332	-2.9654	-0.37822	-2.69397	-0.107039	15.5332	B.cells	-0.007	0.0012	-6	1.9e-09	6.1e-07
cg24148817	6	37461033	C6orf129	-2.36358	13.4458	0.193986	-2.30506	-1.31783	13.4458	CD4.T.cells	-0.0032	0.001	-3.16	0.0016	0.0429
cg24150662	1	2949673		-1.39612	3.63508	8.75176	-3.95517	-3.73333	8.75176	CD8.T.cells	-0.0049	0.0011	-4.45	8.6e-06	0.0007
cg24155427	1	31242051		7.91467	0.54671	-0.207249	-5.36171	-1.86023	7.91467	B.cells	0.0037	0.0008	4.65	3.3e-06	0.0003
cg24160243	6	167185027	RPS6KA2	-1.62441	-1.72351	-0.953406	13.2626	-0.576176	13.2626	Granulocytes	0.0099	0.002	5.05	4.5e-07	6.5e-05
cg24163242	8	48648813		-0.675351	-0.56071	11.8116	-2.2675	-1.17464	11.8116	CD8.T.cells	0.008	0.0014	5.82	5.9e-09	1.6e-06
cg24201362	6	467681		-2.05653	14.1464	-0.0288198	-1.86195	-1.44983	14.1464	CD4.T.cells	-0.0031	0.0007	-4.33	1.5e-05	0.0012
cg24203758	17	43507018	SH3D20	-0.615509	-2.21739	-3.93313	0.832806	10.5309	10.5309	Monocytes	-0.0023	0.0007	-3.48	0.0005	0.0186
cg24211406	13	46919477	C13orf18	-0.00353431	-1.44047	9.12655	-2.22202	-0.707547	9.12655	CD8.T.cells	0.0028	0.0006	4.82	1.4e-06	0.0002
cg24213719	18	60263646		14.6252	-0.69998	-0.0261974	-3.15198	-3.02062	14.6252	B.cells	0.0032	0.0009	3.71	0.0002	0.0094
cg24219128	12	6898149	CD4	-0.250134	10.218	-1.06626	-1.30294	-1.24731	10.218	CD4.T.cells	-0.0025	0.0007	-3.71	0.0002	0.0094
cg24228819	7	136553868	CHRM2	7.42331	-0.866969	0.302178	-2.605	-0.939679	7.42331	B.cells	0.0024	0.0006	4.07	4.7e-05	0.0029
cg24232444	13	99545448	DOCK9	0.160938	-0.67468	7.29659	-3.92521	-3.11203	7.29659	CD8.T.cells	0.0031	0.001	3.21	0.0013	0.0378
cg24239148	10	63422841	C10orf107	7.56788	-0.203995	-0.00734219	-2.55786	-3.06506	7.56788	B.cells	0.0045	0.0013	3.42	0.0006	0.0219
cg24262469	3	156391694	TIPARP;LOC100287227	11.127	-4.4567	-3.31454	-0.759101	1.70753	11.127	B.cells	0.0061	0.0019	3.26	0.0011	0.0335
cg24269863	2	242027434	MTERFD2;SNED1	18.3978	-1.13823	-0.55493	-1.71207	-2.33786	18.3978	B.cells	-0.0023	0.0006	-3.7	0.0002	0.0096
cg24280540	8	69243510		8.26471	-1.2831	-0.05436	-1.92176	-0.983111	8.26471	B.cells	0.0018	0.0005	3.5	0.0005	0.0173
cg24313303	1	27113219	PIGV	8.81844	-0.160298	-0.00749455	-2.81642	-2.55868	8.81844	B.cells	0.0045	0.0011	3.92	8.9e-05	0.0048
cg24314474	3	40627134		11.1457	-0.850031	-0.86974	-2.08371	-0.562996	11.1457	B.cells	-0.0016	0.0005	-3.4	0.0007	0.0232
cg24319902	8	41166990	SFRP1	14.0359	-1.11701	-0.590352	-3.73031	-2.85628	14.0359	B.cells	0.0049	0.0011	4.29	1.8e-05	0.0014
cg24327132	15	72520632	PKM2	-4.02009	-0.205987	7.51772	-1.92493	0.665069	7.51772	CD8.T.cells	-0.0096	0.0017	-5.63	1.8e-08	4.3e-06
cg24375215	17	72462559	CD300A	-1.23894	-1.14586	33.2204	-2.80298	-2.372	33.2204	CD8.T.cells	0.0066	0.0019	3.51	0.0005	0.0171
cg24399212	10	133593587		7.67201	-0.995778	-0.237257	-1.97077	-0.284826	7.67201	B.cells	-0.0036	0.0011	-3.16	0.0016	0.0435
cg24430034	13	110386176		-1.3571	-0.797108	23.4888	-2.94634	-1.46356	23.4888	CD8.T.cells	0.0068	0.0015	4.49	7.2e-06	0.0006
cg24446586	7	27225078	HOXA11AS;HOXA11	17.6059	-1.88478	-0.0633452	-3.1194	-2.03847	17.6059	B.cells	0.0035	0.0011	3.25	0.0011	0.0342
cg24465943	1	161185061	FCER1G	7.24354	-0.031255	0.965031	-5.24378	-2.133	7.24354	B.cells	0.0049	0.001	4.8	1.6e-06	0.0002
cg24475171	9	132598886	C9orf78;USP20	-1.79323	-0.0791858	8.40243	-1.26204	-1.44857	8.40243	CD8.T.cells	-0.0042	0.0008	-5.01	5.3e-07	7.5e-05
cg24495643	8	29230953		0.50856	0.703473	8.68921	-5.85189	-3.14109	8.68921	CD8.T.cells	0.0033	0.0008	4.2	2.7e-05	0.0019
cg24527008	5	177870233	COL23A1	-2.64678	-4.02926	-2.07005	1.90431	11.0305	11.0305	Monocytes	0.0119	0.0026	4.52	6.3e-06	0.0006
cg24543759	5	134784137	C5orf20	8.22836	-0.205884	-0.0654759	-3.11773	-2.81812	8.22836	B.cells	-0.0037	0.0011	-3.22	0.0013	0.037
cg24562819	20	23029806	THBD	7.98037	-2.69787	-0.176955	-1.85731	-0.109557	7.98037	B.cells	0.0026	0.0005	4.72	2.3e-06	0.0003
cg24594504	6	13455261	GFOD1	13.3064	-1.6083	-0.480736	-2.06473	-1.01774	13.3064	B.cells	0.0017	0.0004	3.9	9.6e-05	0.0051
cg24610854	5	130510020	LYRM7	9.59383	-1.42183	-0.192058	-4.4358	0.0620916	9.59383	B.cells	0.0037	0.0011	3.47	0.0005	0.0191
cg24620635	2	85921963	GNLY	-0.99457	-0.301787	8.65749	-1.55418	-0.76274	8.65749	CD8.T.cells	0.0073	0.0019	3.77	0.0002	0.0078
cg24623694	19	40919760	PRX	12.8227	-1.22162	-0.380983	-1.98254	-1.19996	12.8227	B.cells	0.0028	0.0008	3.6	0.0003	0.0129
cg24632241	2	80530431	CTNNA2;LRRTM1	15.8814	-1.64798	-0.138804	-2.26296	-1.76125	15.8814	B.cells	0.0025	0.0005	4.59	4.5e-06	0.0004
cg24655262	17	8092054	C17orf59	10.3662	-1.0998	-0.763311	-0.916867	-0.923307	10.3662	B.cells	-0.0032	0.0009	-3.69	0.0002	0.0099
cg24663971	14	106410668		9.1364	-0.983382	-0.0477739	-1.50238	-1.61599	9.1364	B.cells	-0.0063	0.0017	-3.75	0.0002	0.0083
cg24672624	1	24239771	CNR2	-4.19198	7.16733	0.694363	-3.14367	-0.0201627	7.16733	CD4.T.cells	0.0052	0.0013	4.1	4.2e-05	0.0027
cg24673600	14	76005929	BATF	10.9682	-0.0566362	-0.133254	-3.91455	-3.07711	10.9682	B.cells	-0.0047	0.0013	-3.51	0.0004	0.0166
cg24674269	13	52093016		-0.713269	0.146844	7.241	-1.87806	-1.16561	7.241	CD8.T.cells	0.0048	0.0015	3.27	0.0011	0.0323
cg24707889	21	46341304	ITGB2	-0.1082	-1.66913	7.4944	-1.46767	-1.48323	7.4944	CD8.T.cells	0.0051	0.0014	3.79	0.0002	0.0073
cg24727290	6	30850868	DDR1	16.0475	-2.0855	-1.06499	-0.863927	-1.26998	16.0475	B.cells	-0.0039	0.0012	-3.19	0.0014	0.04
cg24728949	5	106820169	EFNA5	9.79207	-1.28915	-0.469819	-1.60347	-1.40904	9.79207	B.cells	-0.0033	0.0009	-3.55	0.0004	0.0149
cg24742520	1	19506481	UBR4	-1.48543	-0.0620513	8.95847	-3.71289	-0.0531168	8.95847	CD8.T.cells	0.0114	0.0025	4.59	4.5e-06	0.0004
cg24743237	2	242702932	D2HGDH	-2.44796	-0.153431	11.8308	-0.739814	-1.32658	11.8308	CD8.T.cells	0.0058	0.0017	3.47	0.0005	0.0188
cg24753662	22	19746984	TBX1	7.2613	-1.47091	1.86547	-2.64583	-2.45078	7.2613	B.cells	0.0042	0.0009	4.51	6.6e-06	0.0006
cg24767956	3	137487770		10.7072	-2.70037	0.267451	-3.04251	-0.331772	10.7072	B.cells	0.0026	0.0008	3.19	0.0014	0.04
cg24771152	6	31760608	VARS	-0.45969	-2.52147	-3.29001	0.836365	8.29242	8.29242	Monocytes	0.0068	0.001	6.46	1.1e-10	4.9e-08
cg24791428	6	17102310		8.48312	-1.90476	0.133342	-2.28121	-0.729446	8.48312	B.cells	0.0027	0.0005	4.96	7.1e-07	9.5e-05
cg24807547	6	37504484		-0.0105429	0.569291	9.73353	-4.47703	-2.84589	9.73353	CD8.T.cells	0.0072	0.0013	5.43	5.7e-08	1.2e-05
cg24812167	9	139293358	SNAPC4	7.16196	-0.308442	-0.176818	-2.71867	-0.691913	7.16196	B.cells	-0.0047	0.001	-4.62	3.8e-06	0.0004
cg24834659	19	22805803		8.45908	-1.45245	2.33643	-4.05415	-2.13144	8.45908	B.cells	0.005	0.001	4.94	7.7e-07	0.0001
cg24838825	10	111693923		8.59346	-0.0599105	0.354569	-2.07504	-2.12831	8.59346	B.cells	0.0078	0.0011	7.09	1.3e-12	1e-09
cg24859352	6	22147383	FLJ22536	7.5514	-2.40271	-0.40469	-0.722568	-0.245921	7.5514	B.cells	0.0024	0.0006	3.86	0.0001	0.0058
cg24882551	4	85403032		7.41367	-1.87007	-0.190103	-0.960358	-0.504978	7.41367	B.cells	0.0018	0.0005	3.71	0.0002	0.0093
cg24930218	17	38418866	WIPF2	14.5605	-0.171561	-0.800107	-2.35601	-1.96685	14.5605	B.cells	-0.0054	0.0009	-6.37	1.9e-10	8.3e-08
cg24952640	12	3108225	TEAD4	9.16458	-1.23863	-0.101133	-2.34157	-1.72011	9.16458	B.cells	-0.0027	0.0009	-3.1	0.0019	0.0497
cg24955845	17	33775779	SLFN13	-2.18396	-0.997004	11.4233	-2.98344	-1.5175	11.4233	CD8.T.cells	0.0033	0.0009	3.55	0.0004	0.0151
cg24966702	6	168720476	DACT2	17.8752	-1.38046	-0.711043	-1.67652	-1.79664	17.8752	B.cells	0.0028	0.0008	3.67	0.0002	0.0106
cg24981097	13	99224694	STK24	8.90029	-0.289531	-0.370384	-2.33434	-1.6681	8.90029	B.cells	-0.0056	0.001	-5.58	2.4e-08	5.4e-06
cg24989962	14	52734286	PTGDR	7.06329	-0.0928792	1.05889	-3.97399	-2.28574	7.06329	B.cells	0.0077	0.0015	5.06	4.1e-07	6e-05
cg24990317	12	124908617	NCOR2	-1.20135	-1.81881	7.62014	-0.804762	-0.0802833	7.62014	CD8.T.cells	0.0055	0.0014	4.04	5.4e-05	0.0033
cg24994127	20	20433328	RALGAPA2	-2.09515	-0.287439	8.83089	-1.37325	-0.476283	8.83089	CD8.T.cells	0.0032	0.001	3.23	0.0013	0.0365
cg25012185	2	225890792	DOCK10	-0.783818	0.497541	7.21498	-2.20969	-1.53856	7.21498	CD8.T.cells	0.0037	0.0008	4.46	8.1e-06	0.0007
cg25013095	2	231809672		7.946	-0.0646666	-0.894722	-2.1791	-1.03974	7.946	B.cells	-0.0055	0.0008	-7.19	6.5e-13	5.4e-10
cg25019722	6	37503610		-1.45407	3.21007	8.28018	-3.49493	-3.02863	8.28018	CD8.T.cells	0.0092	0.0022	4.24	2.2e-05	0.0016
cg25029657	1	6355008	ACOT7	-0.901527	-1.46651	11.4746	-1.04145	-1.31223	11.4746	CD8.T.cells	0.0071	0.0014	5.15	2.6e-07	4.2e-05
cg25042789	6	32819964	TAP1	12.7133	-0.509197	-3.22693	-1.47545	-0.18971	12.7133	B.cells	-0.0046	0.0014	-3.3	0.001	0.0302
cg25046651	8	67345006	ADHFE1	18.0483	-2.40474	-0.0279167	-2.65174	-1.50977	18.0483	B.cells	0.0031	0.0007	4.38	1.2e-05	0.001
cg25047056	10	30347964	KIAA1462	8.84195	-0.862132	-0.327959	-2.52786	-2.28132	8.84195	B.cells	0.0021	0.0006	3.51	0.0005	0.017
cg25057743	2	209271505	PTH2R	7.59244	-1.97249	-0.0609312	-1.09063	-0.437184	7.59244	B.cells	0.0031	0.0007	4.3	1.7e-05	0.0013
cg25067242	1	115881259	NGF	16.2167	-1.71035	-0.186326	-2.06641	-1.8959	16.2167	B.cells	0.0033	0.001	3.38	0.0007	0.0243
cg25089903	12	772982	NINJ2	-0.371271	9.51687	-0.6343	-1.78096	-1.35858	9.51687	CD4.T.cells	-0.0033	0.0009	-3.51	0.0004	0.0166
cg25094569	11	32448769	WT1	12.6732	-2.44024	-0.306212	-1.67903	-0.770945	12.6732	B.cells	0.0032	0.0008	3.97	7.2e-05	0.0041
cg25095518	2	98329337	ZAP70	9.12057	-4.79314	-4.68112	-0.097127	1.02664	9.12057	B.cells	0.0063	0.0019	3.23	0.0012	0.0361
cg25104621	11	1569812	HCCA2	-1.93171	-0.0772	11.3506	-2.46696	-1.63596	11.3506	CD8.T.cells	0.0021	0.0006	3.32	0.0009	0.0288
cg25110782	12	57624371	SHMT2	8.11954	-0.556378	-0.567971	-1.77881	-0.626789	8.11954	B.cells	-0.0033	0.0008	-4.01	6.1e-05	0.0036
cg25117600	4	10023201	SLC2A9	11.1287	-0.518352	-0.567838	-3.51349	-2.93319	11.1287	B.cells	0.0027	0.0009	3.14	0.0017	0.0458
cg25127315	6	109169227	ARMC2	-1.33182	1.7722	7.28691	-2.75931	-2.16668	7.28691	CD8.T.cells	0.003	0.0007	4.14	3.5e-05	0.0023
cg25135457	17	40715244	COASY	17.2759	-0.942545	-1.19374	-0.84577	-2.41	17.2759	B.cells	-0.0042	0.0011	-3.85	0.0001	0.006
cg25170017	11	64644487	EHD1	17.8629	-1.98367	-1.40121	-1.09537	-1.56592	17.8629	B.cells	-0.0057	0.0014	-4.18	2.9e-05	0.002
cg25174412	12	105803653		1.47905	-0.0463913	7.85115	-4.80493	-3.28245	7.85115	CD8.T.cells	0.0062	0.001	6.17	6.6e-10	2.4e-07
cg25191628	1	50886949	DMRTA2	13.1306	-1.53104	-0.458647	-1.3368	-1.11745	13.1306	B.cells	0.0036	0.0011	3.3	0.001	0.0303
cg25201101	12	131355465	RAN	7.62812	-1.14167	0.727546	-1.83111	-2.38271	7.62812	B.cells	-0.007	0.0017	-4.13	3.6e-05	0.0023
cg25217842	17	76950852		9.47686	-0.186981	-0.240363	-3.36206	-2.63049	9.47686	B.cells	-0.0025	0.0007	-3.87	0.0001	0.0057
cg25302957	6	17282284	RBM24	7.49281	-1.53712	0.330839	-2.01477	-1.38829	7.49281	B.cells	0.004	0.0009	4.26	2.1e-05	0.0015
cg25317585	13	102568886	FGF14	7.93776	-1.15429	-0.0266602	-1.63755	-1.15161	7.93776	B.cells	0.0034	0.001	3.34	0.0009	0.0274
cg25345520	7	116210196		9.895	-0.274096	-0.223963	-3.91565	-1.57976	9.895	B.cells	-0.0047	0.0012	-3.87	0.0001	0.0056
cg25417766	19	52191468		9.23266	-1.14071	-0.0967364	-1.86279	-1.69028	9.23266	B.cells	0.0054	0.0011	5.17	2.4e-07	3.8e-05
cg25422405	17	3674611	ITGAE	-1.98925	-0.549801	9.83366	-1.24905	-0.523243	9.83366	CD8.T.cells	0.0049	0.0015	3.35	0.0008	0.0267
cg25426302	6	32120826	PPT2;PRRT1	15.2211	-3.02288	-1.10846	-0.435645	-0.804593	15.2211	B.cells	-0.005	0.0015	-3.4	0.0007	0.0229
cg25479708	17	8067759	VAMP2	25.1656	-2.1574	-2.16558	-1.72157	-0.715776	25.1656	B.cells	0.0022	0.0005	4.16	3.2e-05	0.0021
cg25496678	10	118899407		11.4137	-1.14679	0.794074	-4.00091	-1.53819	11.4137	B.cells	0.003	0.0009	3.23	0.0012	0.0357
cg25508319	11	128778506	KCNJ5	-0.510756	-0.731356	8.53252	-3.75309	-1.77044	8.53252	CD8.T.cells	0.003	0.0007	4.12	3.8e-05	0.0024
cg25508605	15	92706125	SLCO3A1	-2.89188	3.38867	7.98912	-2.59291	-2.6013	7.98912	CD8.T.cells	0.0031	0.0009	3.5	0.0005	0.0174
cg25512107	17	78831167	RPTOR	17.86	-0.985292	-1.66423	-1.87893	-1.47442	17.86	B.cells	-0.0026	0.0005	-4.88	1e-06	0.0001
cg25563456	11	32456069	WT1;WIT1	9.10929	-1.99274	-0.454058	-1.67809	-0.10555	9.10929	B.cells	0.0019	0.0004	4.39	1.1e-05	0.0009
cg25577489	11	113950061	ZBTB16	-0.746346	-1.19074	9.98909	-1.3658	-0.400898	9.98909	CD8.T.cells	0.005	0.0011	4.37	1.3e-05	0.001
cg25587091	15	66125463		16.8563	-1.69239	-0.228249	-2.93377	-1.37606	16.8563	B.cells	0.0029	0.0005	5.36	8.2e-08	1.6e-05
cg25597784	22	37865644	MFNG	13.384	-1.1023	-0.428247	-2.31169	-1.00269	13.384	B.cells	-0.0021	0.0006	-3.56	0.0004	0.0146
cg25616043	1	3547534	WDR8	0.422739	-2.28642	-1.23532	-1.32891	7.09162	7.09162	Monocytes	0.002	0.0006	3.35	0.0008	0.0263
cg25625146	22	37213081	PVALB	18.849	-2.81981	-0.181286	-4.0635	-0.802204	18.849	B.cells	0.0021	0.0006	3.25	0.0012	0.0343
cg25636159	22	40743859	ADSL	-0.32033	-0.184198	10.8413	-2.54387	-1.63814	10.8413	CD8.T.cells	-0.0066	0.0013	-5.06	4.1e-07	6e-05
cg25636556	4	3505128		-1.59615	7.12962	-0.302079	-1.2706	-0.229831	7.12962	CD4.T.cells	-0.0055	0.0012	-4.75	2e-06	0.0002
cg25652701	7	105348517	ATXN7L1	16.047	-2.27972	0.155255	-2.20469	-2.95706	16.047	B.cells	0.0056	0.0011	5.11	3.3e-07	5e-05
cg25662428	19	2047261	MKNK2	12.3591	-0.00460938	-0.818372	-3.43684	-1.11057	12.3591	B.cells	-0.0038	0.001	-3.85	0.0001	0.006
cg25663823	15	101568217	LRRK1	-1.45592	0.77343	9.54112	-2.3362	-1.94315	9.54112	CD8.T.cells	-0.0041	0.0011	-3.78	0.0002	0.0075
cg25684999	10	23480803	PTF1A	13.4708	-0.832231	0.256184	-3.26662	-2.08105	13.4708	B.cells	0.0051	0.0014	3.69	0.0002	0.0098
cg25700533	15	41062088	DNAJC17;C15orf62	-2.32641	0.766965	11.8539	-2.29432	-1.75292	11.8539	CD8.T.cells	0.0059	0.0016	3.8	0.0001	0.0071
cg25801622	12	123596413	PITPNM2	-0.89818	-0.409699	14.2227	-2.46126	-1.12836	14.2227	CD8.T.cells	0.0067	0.0015	4.54	5.7e-06	0.0005
cg25801976	8	48648112	KIAA0146	1.18584	-0.0210482	9.30643	-3.8316	-4.70001	9.30643	CD8.T.cells	0.0062	0.0015	4.22	2.4e-05	0.0017
cg25814293	7	1883251	MAD1L1	-0.0582136	-4.98282	-3.96148	7.37385	1.58158	7.37385	Granulocytes	-0.0142	0.0035	-4.09	4.2e-05	0.0027
cg25852095	11	68866783		-1.09573	-4.5804	-6.56965	6.72851	8.57027	8.57027	Monocytes	0.013	0.003	4.33	1.5e-05	0.0012
cg25898192	15	33418895		1.27653	-1.21076	8.23392	-5.17884	-0.891761	8.23392	CD8.T.cells	0.0025	0.0007	3.44	0.0006	0.0208
cg25912911	12	20523121	PDE3A	11.183	-2.30522	0.0419377	-2.59084	-0.543237	11.183	B.cells	0.0017	0.0005	3.16	0.0016	0.0427
cg25938530	3	52812367	ITIH1	8.12097	-0.740304	-0.352742	-2.89784	-0.0963943	8.12097	B.cells	0.0105	0.0025	4.21	2.6e-05	0.0018
cg25951210	2	177016619	HOXD4	12.7845	-1.48019	0.740604	-2.74949	-2.64648	12.7845	B.cells	0.0036	0.001	3.47	0.0005	0.0188
cg26004235	6	30656582	KIAA1949;NRM	-4.3291	0.407492	8.74205	-1.09217	-0.538211	8.74205	CD8.T.cells	-0.0046	0.0013	-3.63	0.0003	0.0118
cg26033526	6	32819858	TAP1	15.1589	-2.19841	-2.17613	-0.835698	-0.421891	15.1589	B.cells	-0.0051	0.0014	-3.69	0.0002	0.0099
cg26034811	14	105208219	ADSSL1	8.1529	-1.34208	0.740481	-3.10861	-1.71071	8.1529	B.cells	-0.0043	0.0011	-3.84	0.0001	0.0063
cg26060489	6	1604990		7.56769	-0.825121	0.565119	-4.09533	-0.630628	7.56769	B.cells	0.0039	0.0012	3.24	0.0012	0.035
cg26106948	3	27766284		-0.111757	-1.55806	15.1429	-2.96209	-1.78708	15.1429	CD8.T.cells	-0.0048	0.0015	-3.3	0.001	0.0301
cg26133399	12	62583974	FAM19A2	7.23589	2.03222	-0.128004	-5.06938	-3.74383	7.23589	B.cells	0.0035	0.001	3.57	0.0004	0.0141
cg26143577	20	30778628	TSPYL3	8.34221	-0.10458	-1.10176	-1.49886	-1.44146	8.34221	B.cells	-0.0025	0.0007	-3.6	0.0003	0.0131
cg26161997	4	124281050		-0.811848	-1.64237	-1.24036	8.67599	-0.141218	8.67599	Granulocytes	0.0041	0.0012	3.35	0.0008	0.0266
cg26164773	10	121357476	TIAL1	14.0586	-1.02057	-1.42279	-1.74068	-0.691845	14.0586	B.cells	-0.0018	0.0005	-4.06	5e-05	0.003
cg26170604	7	8482614	NXPH1	10.8074	-2.54448	-0.109103	-0.893361	-1.36927	10.8074	B.cells	0.0012	0.0004	3.22	0.0013	0.0368
cg26187080	8	144542863	ZC3H3	-1.66864	-0.104389	12.5223	-2.59873	-0.732589	12.5223	CD8.T.cells	-0.0026	0.0006	-4.15	3.4e-05	0.0022
cg26214074	2	27799207	C2orf16	-0.970558	-0.832649	11.1874	-1.84398	-1.28021	11.1874	CD8.T.cells	0.0053	0.001	5.35	8.7e-08	1.6e-05
cg26234900	6	32820214	TAP1	7.59458	1.3978	-3.51865	-2.42075	-0.493725	7.59458	B.cells	-0.0034	0.0008	-4.29	1.7e-05	0.0013
cg26262442	12	10183220	CLEC9A	-1.3043	-0.963591	-0.255098	7.28528	-0.736763	7.28528	Granulocytes	0.0068	0.0014	4.95	7.6e-07	0.0001
cg26263675	17	72743191	RAB37	0.496591	-1.6343	15.2294	-2.71446	-4.07608	15.2294	CD8.T.cells	-0.0046	0.0014	-3.18	0.0015	0.0408
cg26295057	5	37839829	GDNF	15.0493	-1.90349	-1.41546	-2.46533	-0.257071	15.0493	B.cells	0.0036	0.0007	4.85	1.3e-06	0.0002
cg26296488	4	9783192	DRD5	14.3316	-1.52378	0.381673	-2.69702	-2.57689	14.3316	B.cells	0.0046	0.0014	3.36	0.0008	0.0257
cg26300652	12	33593004	SYT10	9.75836	-2.91506	0.468615	-3.26175	-0.21897	9.75836	B.cells	0.0021	0.0007	3.22	0.0013	0.0373
cg26314722	1	234867300		12.9711	-3.90469	-0.292037	-0.0367773	-2.39489	12.9711	B.cells	-0.0057	0.0017	-3.41	0.0006	0.0223
cg26325791	19	18234711	MAST3	-2.71568	-2.72921	-2.6767	25.5166	-0.0135465	25.5166	Granulocytes	0.0074	0.0015	4.89	9.9e-07	0.0001
cg26332488	1	2230640	SKI	-0.464785	-1.12374	-0.366614	-1.26105	7.48453	7.48453	Monocytes	0.0077	0.0016	4.68	2.9e-06	0.0003
cg26348226	1	21617442	ECE1	-2.24595	-0.0635912	16.9969	-2.33186	-1.59411	16.9969	CD8.T.cells	-0.0101	0.0018	-5.5	3.8e-08	8.1e-06
cg26354128	14	93897195	KIAA1409	9.73163	-1.45248	1.53724	-3.36857	-2.54328	9.73163	B.cells	0.0034	0.001	3.29	0.001	0.0307
cg26392708	10	6170926		-0.160152	-0.00290495	8.29372	-2.32254	-1.76078	8.29372	CD8.T.cells	0.0039	0.0012	3.22	0.0013	0.0374
cg26405020	15	91427363	FES	9.05495	-0.359313	1.76729	-5.14697	-3.3088	9.05495	B.cells	0.0052	0.0009	5.5	3.7e-08	8e-06
cg26416971	5	80529100	RNU5E;RNU5D;CKMT2	-0.738941	0.859909	10.4247	-3.21574	-2.63224	10.4247	CD8.T.cells	0.0074	0.002	3.8	0.0001	0.0071
cg26426437	12	121686502	CAMKK2	18.4037	-0.843884	-1.1012	-1.82906	-1.54136	18.4037	B.cells	-0.0035	0.0009	-3.69	0.0002	0.01
cg26427498	7	105987258		8.51662	-0.97305	-0.0386679	-0.869032	-2.0378	8.51662	B.cells	-0.0073	0.002	-3.67	0.0002	0.0106
cg26452056	10	131770909		10.3386	-1.74256	-0.0927689	-2.4785	0.834213	10.3386	B.cells	0.0038	0.0007	5.1	3.4e-07	5.2e-05
cg26460530	22	39919067		8.82815	-4.57856	-3.49262	-0.179351	0.53232	8.82815	B.cells	-0.0094	0.0017	-5.41	6.4e-08	1.3e-05
cg26468007	7	4998714	MMD2	9.25051	-1.96019	-0.50674	-1.99627	0.0497896	9.25051	B.cells	0.0025	0.0007	3.83	0.0001	0.0065
cg26477488	5	153858936	HAND1	12.8214	-1.01296	-0.108362	-2.39607	-1.87231	12.8214	B.cells	0.0027	0.0008	3.52	0.0004	0.0166
cg26477856	12	56324915	DGKA	8.93007	-5.25492	-2.10281	-0.168469	-0.522953	8.93007	B.cells	-0.0096	0.001	-9.21	3.2e-20	1.4e-16
cg26486070	22	25003675	GGT1	-1.19525	7.76536	-0.0206314	-0.735956	-1.82385	7.76536	CD4.T.cells	-0.0155	0.003	-5.24	1.6e-07	2.7e-05
cg26517714	5	170736245	TLX3	9.80897	-1.65174	0.916444	-2.58905	-1.9896	9.80897	B.cells	0.0031	0.0007	4.28	1.9e-05	0.0014
cg26521448	16	11876426	ZC3H7A	17.7648	-1.83386	-0.78548	-1.78924	-1.00253	17.7648	B.cells	-0.0022	0.0006	-3.99	6.6e-05	0.0038
cg26525121	6	14129370	CD83	16.0108	-1.10331	-1.06114	-1.27392	-1.67602	16.0108	B.cells	-0.0023	0.0007	-3.17	0.0015	0.0421
cg26548883	17	34329899	CCL14-CCL15;CCL15	9.58997	-0.321203	-0.269603	-3.42364	-1.14492	9.58997	B.cells	-0.0052	0.0011	-4.93	8.4e-07	0.0001
cg26554592	10	108924398	SORCS1	10.2722	-1.35208	-0.0153121	-1.99521	-1.63065	10.2722	B.cells	0.0041	0.0013	3.15	0.0016	0.0438
cg26559209	10	13570012		8.94412	-0.199927	0.463935	-2.6754	-3.34783	8.94412	B.cells	0.0038	0.0008	4.48	7.6e-06	0.0007
cg26572992	19	18876246	CRTC1	10.1138	-0.0548478	-0.07149	-3.17178	-3.6306	10.1138	B.cells	0.0029	0.0009	3.12	0.0018	0.0475
cg26573274	13	110386152		-0.522202	-0.784246	15.0542	-2.00158	-1.70707	15.0542	CD8.T.cells	0.0042	0.0011	3.76	0.0002	0.0081
cg26573704	5	33892223	ADAMTS12	7.75351	-0.593702	-0.206108	-1.80041	-1.07894	7.75351	B.cells	0.0028	0.0005	5.28	1.3e-07	2.3e-05
cg26579578	11	69707303		25.492	-1.68448	-1.46953	-2.02789	-1.75009	25.492	B.cells	-0.004	0.0008	-5.09	3.6e-07	5.4e-05
cg26584120	7	2152705	MAD1L1	1.09947	-0.00778455	7.57647	-5.81595	-1.94749	7.57647	CD8.T.cells	0.0066	0.0014	4.82	1.4e-06	0.0002
cg26585452	13	50702914		7.21655	-1.00762	2.16796	-4.38026	-1.63175	7.21655	B.cells	-0.0063	0.0014	-4.42	9.8e-06	0.0008
cg26585724	15	90208739	PLIN1	-3.37756	0.5281	7.26771	-1.48642	-0.413398	7.26771	CD8.T.cells	0.0022	0.0006	3.55	0.0004	0.0151
cg26618903	10	100175079	PYROXD2	18.9203	-2.37083	-0.91434	-1.10438	-1.41937	18.9203	B.cells	0.0022	0.0007	3.13	0.0018	0.0469
cg26620147	12	58210716	AVIL	8.58826	-0.0365736	0.571394	-3.37295	-3.208	8.58826	B.cells	0.0028	0.0009	3.2	0.0014	0.0392
cg26648185	21	32927013	TIAM1	16.8102	-4.31374	-1.75915	-0.446163	-0.23148	16.8102	B.cells	-0.0047	0.0011	-4.31	1.6e-05	0.0012
cg26648465	16	85676412	KIAA0182	-2.69868	-3.09283	-1.35243	10.9907	1.28363	10.9907	Granulocytes	0.005	0.0013	3.91	9e-05	0.0049
cg26675329	2	103033753	IL18RAP	-0.638874	-0.206522	8.697	-2.16198	-1.31591	8.697	CD8.T.cells	0.0077	0.0015	5.12	3.1e-07	4.8e-05
cg26675379	5	1501640	LPCAT1	-1.8878	-2.09676	-1.68516	15.2661	-0.0341186	15.2661	Granulocytes	0.004	0.001	4.17	3e-05	0.002
cg26678978	11	6280531	CCKBR	10.8177	-1.28665	-0.0163513	-1.62801	-1.8251	10.8177	B.cells	0.002	0.0006	3.13	0.0017	0.0461
cg26681770	20	56247302	PMEPA1	8.11184	-0.237728	2.54714	-5.01748	-4.99345	8.11184	B.cells	0.0091	0.0022	4.09	4.4e-05	0.0027
cg26683398	5	179220589	LTC4S	14.4532	-0.570965	-0.440441	-2.03659	-2.31055	14.4532	B.cells	0.0054	0.001	5.25	1.6e-07	2.7e-05
cg26691434	16	29675160	SPN	23.7327	-2.14648	-1.92341	-1.91796	-0.478092	23.7327	B.cells	0.0038	0.0008	5.1	3.5e-07	5.3e-05
cg26701785	6	158448455	SYNJ2	9.38569	-3.71916	-4.32321	-0.0880835	-0.632161	9.38569	B.cells	0.0137	0.0029	4.69	2.7e-06	0.0003
cg26716839	12	121146848	UNC119B	-0.932281	-1.53852	10.2986	-0.413241	-0.963945	10.2986	CD8.T.cells	0.003	0.0005	5.79	7e-09	1.9e-06
cg26723847	11	134095652	VPS26B;NCAPD3	16.4788	-3.0564	-0.0679129	-2.15582	-1.24199	16.4788	B.cells	-0.0026	0.0007	-3.93	8.7e-05	0.0047
cg26769927	16	29674972	SPN	26.7999	-1.57169	-1.80261	-1.73798	-1.52137	26.7999	B.cells	0.0028	0.0008	3.44	0.0006	0.0203
cg26780125	8	125388806		10.8853	-0.279788	0.438507	-3.97387	-2.26789	10.8853	B.cells	0.0043	0.0009	4.73	2.2e-06	0.0002
cg26810767	16	79303841		8.87123	-2.04243	0.839486	-2.18252	-1.31677	8.87123	B.cells	-0.0047	0.0013	-3.68	0.0002	0.0103
cg26812615	12	116996773	MAP1LC3B2	11.381	-0.209308	-0.811871	-2.29961	-1.43194	11.381	B.cells	-0.0047	0.0015	-3.17	0.0015	0.0418
cg26827394	16	1362626	UBE2I	13.6135	-2.20813	-0.53092	-2.46397	-2.1198	13.6135	B.cells	-0.0016	0.0004	-4.18	2.9e-05	0.002
cg26837477	8	23313438	ENTPD4	10.0612	-0.698197	-0.0191163	-3.38117	-0.77366	10.0612	B.cells	-0.0055	0.0008	-6.83	8.4e-12	5.1e-09
cg26859016	1	206643375	IKBKE	8.76177	-0.0687217	0.294	-3.65013	-2.04386	8.76177	B.cells	-0.005	0.0014	-3.46	0.0005	0.0197
cg26863864	16	57849138		-1.33343	-0.0475997	10.0054	-2.21006	-0.694338	10.0054	CD8.T.cells	0.0061	0.0015	3.96	7.4e-05	0.0042
cg26872137	8	35092870	UNC5D	11.7484	-0.586792	1.62228	-4.41114	-4.69837	11.7484	B.cells	0.0043	0.0012	3.46	0.0005	0.0196
cg26878947	6	15658832	DTNBP1	-4.01426	0.951452	9.51466	-1.02895	-1.74106	9.51466	CD8.T.cells	0.0064	0.0015	4.29	1.8e-05	0.0014
cg26888012	6	31091383	PSORS1C1	7.24	-0.168519	0.577	-3.64735	-3.45645	7.24	B.cells	-0.0046	0.0011	-4.01	6e-05	0.0035
cg26893816	5	33997223	AMACR	0.00177716	-1.61692	-1.47291	8.84638	-0.855707	8.84638	Granulocytes	-0.005	0.0016	-3.12	0.0018	0.0478
cg26894288	15	89447626	MFGE8	-1.15247	-0.267971	7.62273	-1.06041	-0.764728	7.62273	CD8.T.cells	-0.0034	0.001	-3.53	0.0004	0.016
cg26904702	1	153746899	SLC27A3	7.24156	-1.75863	-0.822875	-0.396661	-0.419318	7.24156	B.cells	0.0044	0.0011	4.03	5.6e-05	0.0033
cg26909981	19	49377294	PPP1R15A	-0.449895	-1.49146	-0.642697	-0.839375	8.5642	8.5642	Monocytes	-0.0023	0.0006	-3.73	0.0002	0.0089
cg26912602	1	206644843	IKBKE	10.4067	-0.656982	-0.414006	-2.73018	-1.02429	10.4067	B.cells	-0.0051	0.001	-5.13	2.9e-07	4.5e-05
cg26923863	4	1221838	CTBP1	10.9914	-1.47224	2.44376	-3.94718	-3.49686	10.9914	B.cells	0.0049	0.0011	4.45	8.8e-06	0.0008
cg26946905	16	89441595	ANKRD11	17.4565	-1.27907	-1.06766	-2.05321	-0.923616	17.4565	B.cells	-0.0021	0.0005	-4.39	1.1e-05	0.0009
cg26963271	1	66259081	PDE4B	8.36631	-1.42321	0.481685	-1.96371	-1.88071	8.36631	B.cells	0.002	0.0005	3.77	0.0002	0.0077
cg26963277	11	2722407	KCNQ1OT1;KCNQ1	14.4596	-2.31111	-2.26631	-0.263756	-0.535202	14.4596	B.cells	-0.0241	0.0038	-6.27	3.6e-10	1.4e-07
cg26971042	15	70387217	TLE3	-0.917666	-1.01719	10.6339	-1.40159	-0.66688	10.6339	CD8.T.cells	-0.0084	0.0019	-4.51	6.3e-06	0.0006
cg26982601	8	48677407		7.23333	-0.517381	-0.417405	-0.862736	-1.28039	7.23333	B.cells	-0.0049	0.0014	-3.42	0.0006	0.0218
cg27009703	7	27204894	HOXA9	19.4756	-1.51053	-0.131969	-2.65901	-1.96381	19.4756	B.cells	0.0065	0.0013	5.1	3.4e-07	5.1e-05
cg27018424	6	33173425	HSD17B8	7.56425	-1.2808	0.95436	-2.29391	-1.72778	7.56425	B.cells	-0.0063	0.0016	-3.99	6.7e-05	0.0039
cg27063372	16	616857	NHLRC4	-3.07386	-0.441953	8.52642	-1.4604	-1.24382	8.52642	CD8.T.cells	-0.0073	0.0019	-3.85	0.0001	0.0061
cg27064708	14	69030612	RAD51L1	7.82641	-0.392105	0.430911	-2.97249	-1.65212	7.82641	B.cells	0.0029	0.0009	3.13	0.0017	0.0461
cg27083614	19	3778090	MATK	7.35071	-0.193629	-0.267478	-1.29993	-2.15055	7.35071	B.cells	-0.0038	0.0011	-3.34	0.0008	0.027
cg27096144	5	174151779	MSX2	11.307	-2.241	1.53643	-3.86849	-1.68978	11.307	B.cells	0.0037	0.001	3.77	0.0002	0.0078
cg27113059	18	47088248	LIPG	13.6141	-0.943307	-0.959895	-1.38449	-1.16362	13.6141	B.cells	0.0022	0.0004	4.96	7.2e-07	9.6e-05
cg27125849	17	59473674		8.01915	-0.889266	-0.247947	-1.95098	-1.57059	8.01915	B.cells	0.0046	0.0011	4.22	2.5e-05	0.0017
cg27141509	10	5886111		-2.93752	1.04542	7.78516	-1.51835	-1.07494	7.78516	CD8.T.cells	-0.0067	0.0018	-3.8	0.0001	0.007
cg27159979	2	60763331	BCL11A	15.5818	-0.646801	0.766422	-4.76634	-3.29055	15.5818	B.cells	-0.0042	0.0011	-3.93	8.5e-05	0.0047
cg27169073	12	106394991		7.81259	-1.22631	-0.210625	-1.42354	-0.52065	7.81259	B.cells	-0.0072	0.0022	-3.24	0.0012	0.0356
cg27205928	7	1062652	C7orf50;MIR339	22.2192	-1.2514	-1.61668	-1.57014	-1.38777	22.2192	B.cells	-0.004	0.0009	-4.38	1.2e-05	0.001
cg27215033	2	177001380		8.35336	-1.8782	-0.104393	-3.14211	0.0408447	8.35336	B.cells	0.0026	0.0007	3.79	0.0002	0.0073
cg27228168	16	54320674	IRX3	18.3306	-2.85095	-0.597761	-1.33883	-1.10899	18.3306	B.cells	0.0021	0.0006	3.65	0.0003	0.0113
cg27228578	17	11502093	DNAH9	9.60837	-1.02305	0.157336	-2.42069	-1.40445	9.60837	B.cells	0.0037	0.0011	3.24	0.0012	0.0355
cg27231441	10	126281138	LHPP	9.24789	-1.26992	-0.352674	-2.0082	-0.347863	9.24789	B.cells	-0.0019	0.0006	-3.19	0.0014	0.0399
cg27232145	12	130647289	FZD10	8.80256	-1.36314	0.959707	-2.85488	-1.5003	8.80256	B.cells	0.0038	0.0009	4.32	1.6e-05	0.0012
cg27252164	11	2292373	ASCL2	7.72486	-0.284655	-0.0500328	-2.51758	-2.52489	7.72486	B.cells	0.0049	0.001	4.68	2.9e-06	0.0003
cg27256528	16	6533667	A2BP1	7.87321	-0.63912	-0.281264	-1.92647	-1.1613	7.87321	B.cells	0.0024	0.0007	3.4	0.0007	0.0229
cg27280904	21	34443601	OLIG1	8.64623	-2.34231	-0.823126	-2.04374	0.276741	8.64623	B.cells	0.0017	0.0005	3.58	0.0003	0.0137
cg27287951	7	961322	ADAP1	3.57253	-2.94894	7.81017	-3.06737	-2.37462	7.81017	CD8.T.cells	0.01	0.0022	4.52	6.3e-06	0.0006
cg27308982	18	77196450	NFATC1	9.35485	-0.492948	-0.995789	-1.4824	-0.548514	9.35485	B.cells	-0.0019	0.0006	-3.2	0.0014	0.0386
cg27309702	16	57792310	KIFC3	-1.60238	-0.319444	12.8395	-2.28652	-2.00437	12.8395	CD8.T.cells	0.0045	0.0014	3.18	0.0014	0.0406
cg27386431	1	200990482	KIF21B	12.0151	-0.0425704	0.486583	-5.07791	-2.91626	12.0151	B.cells	-0.0046	0.0013	-3.53	0.0004	0.0161
cg27395200	6	32942710	BRD2	8.77533	-3.48411	-1.47513	-0.628547	0.605178	8.77533	B.cells	-0.0057	0.0012	-4.75	2e-06	0.0002
cg27403406	20	48325721	B4GALT5	11.8353	-2.97235	-0.942423	-0.827627	-0.209948	11.8353	B.cells	-0.0085	0.0027	-3.12	0.0018	0.0472
cg27408540	10	25465171	LOC100128811;GPR158	9.90396	-2.38793	0.42701	-1.7184	-1.19407	9.90396	B.cells	0.0027	0.0006	4.65	3.4e-06	0.0003
cg27426287	10	30025782	SVIL	13.8131	-1.80896	-0.795432	-1.73442	-0.628475	13.8131	B.cells	0.0038	0.0008	4.88	1e-06	0.0001
cg27450867	22	42335021	CENPM	7.90816	-0.156844	-1.05109	-2.09092	-1.17585	7.90816	B.cells	-0.0027	0.0008	-3.55	0.0004	0.0152
cg27457201	17	78854232	RPTOR	-2.57395	-2.49065	-2.43783	9.89195	2.04843	9.89195	Granulocytes	0.0068	0.0013	5.32	1e-07	1.9e-05
cg27470486	17	40073688	ACLY	7.30323	-0.610253	0.527498	-2.13158	-2.30677	7.30323	B.cells	-0.0042	0.0012	-3.63	0.0003	0.0118
cg27510041	1	32048964	TINAGL1	9.14035	-0.489076	-0.505305	-1.72203	-1.83324	9.14035	B.cells	-0.0023	0.0005	-5.01	5.4e-07	7.6e-05
cg27528222	1	2138953	C1orf86	8.63583	-0.383036	-0.880208	-2.76688	-2.41237	8.63583	B.cells	-0.0042	0.0008	-5.51	3.5e-08	7.6e-06
cg27529037	20	44575021	PCIF1	-1.28132	-3.01931	-0.0249129	-0.422853	9.74743	9.74743	Monocytes	0.0065	0.0017	3.73	0.0002	0.0087
cg27535502	15	91395896		11.0599	-0.275401	-0.62557	-2.42533	-0.992359	11.0599	B.cells	-0.0031	0.001	-3.17	0.0016	0.0426
cg27571769	4	185704063	ACSL1	-0.336046	1.28568	7.36108	-4.92393	-4.33985	7.36108	CD8.T.cells	0.0046	0.0009	5.25	1.5e-07	2.6e-05
cg27587780	5	131817482	IRF1	-0.475432	-0.700068	7.34709	-2.06605	-0.421503	7.34709	CD8.T.cells	0.0074	0.0018	4.1	4.2e-05	0.0027
cg27634876	14	52735485	PTGDR	10.6908	-0.899783	-2.05144	-1.47398	-0.0899832	10.6908	B.cells	0.0021	0.0007	3.3	0.001	0.0305
ch.12.4168779F	12	4298518		-2.00159	-0.316716	8.80738	-0.733887	-0.67036	8.80738	CD8.T.cells	-0.0013	0.0004	-3.69	0.0002	0.0098
