# Supplementary material for: Assessing the co-variability of DNA methylation across peripheral cells and tissues: Implications for the interpretation of findings in epigenetic epidemiology
Source: PLoS Genet. 2021 Mar 19;17(3):e1009443. doi: 10.1371/journal.pgen.1009443 (PMC8011804; doi:10.1371/journal.pgen.1009443)
Supplement: S7 Table — (XLSX) [file pgen.1009443.s031.xlsx]

## Sheet: Sheet1
CpG	Location	Chr	Pos	Gene	Type	Trait	EFO	Beta	SE	P	Details	CharacteristicBloodCellType	Author	Consortium	PMID	Date	Analysis	Source	Outcome	Exposure	Covariates	Outcome_Units	Exposure_Units	Methylation_Array	Tissue	Further_Details	N	N_Cohorts	Categories	Age	N_Males	N_Females	N_EUR	N_EAS	N_SAS	N_AFR	N_AMR	N_OTH
cg00725635	chr1:193155806	1	193155806	B3GALT2;CDC73	Open sea	Rheumatoid arthritis	EFO_0000685	0.01477	0.0021	4.43e-12	-	CD8.T.cells	Liu Y	-	23334450	2013-01-20	-	Table S3	DNA methylation	Rheumatoid arthritis	Age, sex, smoking and cell counts	Beta values	-	Illumina HumanMethylation450	Whole blood	-	691	1	354 cases, 337 controls	51.9	197	494	691	-	-	-	-	-
cg00887511	chr1:112281073	1	112281073	C1orf183	Island	Rheumatoid arthritis	EFO_0000685	0.01306	0.0021	3.22e-10	-	CD8.T.cells	Liu Y	-	23334450	2013-01-20	-	Table S3	DNA methylation	Rheumatoid arthritis	Age, sex, smoking and cell counts	Beta values	-	Illumina HumanMethylation450	Whole blood	-	691	1	354 cases, 337 controls	51.9	197	494	691	-	-	-	-	-
cg02305590	chr1:161678601	1	161678601	FCRLA	Open sea	Rheumatoid arthritis	EFO_0000685	-0.02107	0.0035	1.49e-09	-	B.cells	Liu Y	-	23334450	2013-01-20	-	Table S3	DNA methylation	Rheumatoid arthritis	Age, sex, smoking and cell counts	Beta values	-	Illumina HumanMethylation450	Whole blood	-	691	1	354 cases, 337 controls	51.9	197	494	691	-	-	-	-	-
cg02661372	chr1:181056912	1	181056912	IER5	North shore	Rheumatoid arthritis	EFO_0000685	0.01755	0.0028	4.64e-10	-	B.cells	Liu Y	-	23334450	2013-01-20	-	Table S3	DNA methylation	Rheumatoid arthritis	Age, sex, smoking and cell counts	Beta values	-	Illumina HumanMethylation450	Whole blood	-	691	1	354 cases, 337 controls	51.9	197	494	691	-	-	-	-	-
cg03343063	chr1:16023706	1	16023706	PLEKHM2	Open sea	Rheumatoid arthritis	EFO_0000685	0.01071	0.0019	3.63e-08	-	CD8.T.cells	Liu Y	-	23334450	2013-01-20	-	Table S3	DNA methylation	Rheumatoid arthritis	Age, sex, smoking and cell counts	Beta values	-	Illumina HumanMethylation450	Whole blood	-	691	1	354 cases, 337 controls	51.9	197	494	691	-	-	-	-	-
cg04287259	chr1:9730401	1	9730401	PIK3CD	Open sea	Rheumatoid arthritis	EFO_0000685	0.01921	0.0031	5.26e-10	-	B.cells	Liu Y	-	23334450	2013-01-20	-	Table S3	DNA methylation	Rheumatoid arthritis	Age, sex, smoking and cell counts	Beta values	-	Illumina HumanMethylation450	Whole blood	-	691	1	354 cases, 337 controls	51.9	197	494	691	-	-	-	-	-
cg04935522	chr1:53712544	1	53712544	LRP8	Open sea	Rheumatoid arthritis	EFO_0000685	-0.01015	0.0018	9.28e-09	-	B.cells	Liu Y	-	23334450	2013-01-20	-	Table S3	DNA methylation	Rheumatoid arthritis	Age, sex, smoking and cell counts	Beta values	-	Illumina HumanMethylation450	Whole blood	-	691	1	354 cases, 337 controls	51.9	197	494	691	-	-	-	-	-
cg05365960	chr1:160313050	1	160313050	COPA;NCSTN	Island	Rheumatoid arthritis	EFO_0000685	0.00481	0.0009	8.16e-08	-	Monocytes	Liu Y	-	23334450	2013-01-20	-	Table S3	DNA methylation	Rheumatoid arthritis	Age, sex, smoking and cell counts	Beta values	-	Illumina HumanMethylation450	Whole blood	-	691	1	354 cases, 337 controls	51.9	197	494	691	-	-	-	-	-
cg07313373	chr1:247579131	1	247579131	NLRP3	Open sea	Rheumatoid arthritis	EFO_0000685	0.0126	0.0017	4.86e-14	-	CD8.T.cells	Liu Y	-	23334450	2013-01-20	-	Table S3	DNA methylation	Rheumatoid arthritis	Age, sex, smoking and cell counts	Beta values	-	Illumina HumanMethylation450	Whole blood	-	691	1	354 cases, 337 controls	51.9	197	494	691	-	-	-	-	-
cg09173681	chr1:183549694	1	183549694	NCF2	Open sea	Rheumatoid arthritis	EFO_0000685	0.01568	0.0026	9.23e-10	-	CD8.T.cells	Liu Y	-	23334450	2013-01-20	-	Table S3	DNA methylation	Rheumatoid arthritis	Age, sex, smoking and cell counts	Beta values	-	Illumina HumanMethylation450	Whole blood	-	691	1	354 cases, 337 controls	51.9	197	494	691	-	-	-	-	-
cg10118093	chr1:204462855	1	204462855	-	North shore	Rheumatoid arthritis	EFO_0000685	0.01388	0.002	3.03e-12	-	CD8.T.cells	Liu Y	-	23334450	2013-01-20	-	Table S3	DNA methylation	Rheumatoid arthritis	Age, sex, smoking and cell counts	Beta values	-	Illumina HumanMethylation450	Whole blood	-	691	1	354 cases, 337 controls	51.9	197	494	691	-	-	-	-	-
cg10511249	chr1:43533955	1	43533955	-	Island	Rheumatoid arthritis	EFO_0000685	0.00557	0.0009	1.58e-10	-	B.cells	Liu Y	-	23334450	2013-01-20	-	Table S3	DNA methylation	Rheumatoid arthritis	Age, sex, smoking and cell counts	Beta values	-	Illumina HumanMethylation450	Whole blood	-	691	1	354 cases, 337 controls	51.9	197	494	691	-	-	-	-	-
cg11754402	chr1:147012719	1	147012719	BCL9	Open sea	Rheumatoid arthritis	EFO_0000685	0.01318	0.0016	1.28e-15	-	CD8.T.cells	Liu Y	-	23334450	2013-01-20	-	Table S3	DNA methylation	Rheumatoid arthritis	Age, sex, smoking and cell counts	Beta values	-	Illumina HumanMethylation450	Whole blood	-	691	1	354 cases, 337 controls	51.9	197	494	691	-	-	-	-	-
cg13429555	chr1:203002234	1	203002234	-	Open sea	Rheumatoid arthritis	EFO_0000685	-0.01832	0.0033	2.64e-08	-	B.cells	Liu Y	-	23334450	2013-01-20	-	Table S3	DNA methylation	Rheumatoid arthritis	Age, sex, smoking and cell counts	Beta values	-	Illumina HumanMethylation450	Whole blood	-	691	1	354 cases, 337 controls	51.9	197	494	691	-	-	-	-	-
cg14849855	chr1:67807960	1	67807960	IL12RB2	Open sea	Rheumatoid arthritis	EFO_0000685	0.01395	0.0026	6.94e-08	-	B.cells	Liu Y	-	23334450	2013-01-20	-	Table S3	DNA methylation	Rheumatoid arthritis	Age, sex, smoking and cell counts	Beta values	-	Illumina HumanMethylation450	Whole blood	-	691	1	354 cases, 337 controls	51.9	197	494	691	-	-	-	-	-
cg15833565	chr1:44741190	1	44741190	ERI3	Open sea	Rheumatoid arthritis	EFO_0000685	-0.00962	0.0018	8.07e-08	-	B.cells	Liu Y	-	23334450	2013-01-20	-	Table S3	DNA methylation	Rheumatoid arthritis	Age, sex, smoking and cell counts	Beta values	-	Illumina HumanMethylation450	Whole blood	-	691	1	354 cases, 337 controls	51.9	197	494	691	-	-	-	-	-
cg15985891	chr1:66323190	1	66323190	PDE4B	Open sea	Rheumatoid arthritis	EFO_0000685	-0.01022	0.0018	1.54e-08	-	B.cells	Liu Y	-	23334450	2013-01-20	-	Table S3	DNA methylation	Rheumatoid arthritis	Age, sex, smoking and cell counts	Beta values	-	Illumina HumanMethylation450	Whole blood	-	691	1	354 cases, 337 controls	51.9	197	494	691	-	-	-	-	-
cg16030011	chr1:92075595	1	92075595	-	Open sea	Rheumatoid arthritis	EFO_0000685	-0.01464	0.0026	2.28e-08	-	B.cells	Liu Y	-	23334450	2013-01-20	-	Table S3	DNA methylation	Rheumatoid arthritis	Age, sex, smoking and cell counts	Beta values	-	Illumina HumanMethylation450	Whole blood	-	691	1	354 cases, 337 controls	51.9	197	494	691	-	-	-	-	-
cg16240480	chr1:236557473	1	236557473	EDARADD	North shore	Rheumatoid arthritis	EFO_0000685	0.01167	0.0019	1.87e-09	-	CD8.T.cells	Liu Y	-	23334450	2013-01-20	-	Table S3	DNA methylation	Rheumatoid arthritis	Age, sex, smoking and cell counts	Beta values	-	Illumina HumanMethylation450	Whole blood	-	691	1	354 cases, 337 controls	51.9	197	494	691	-	-	-	-	-
cg16360971	chr1:171454651	1	171454651	BAT2L2	Island	Rheumatoid arthritis	EFO_0000685	0.00617	0.001	1.57e-09	-	Monocytes	Liu Y	-	23334450	2013-01-20	-	Table S3	DNA methylation	Rheumatoid arthritis	Age, sex, smoking and cell counts	Beta values	-	Illumina HumanMethylation450	Whole blood	-	691	1	354 cases, 337 controls	51.9	197	494	691	-	-	-	-	-
cg16370586	chr1:181287636	1	181287636	-	Island	Rheumatoid arthritis	EFO_0000685	0.00559	0.001	2.39e-08	-	B.cells	Liu Y	-	23334450	2013-01-20	-	Table S3	DNA methylation	Rheumatoid arthritis	Age, sex, smoking and cell counts	Beta values	-	Illumina HumanMethylation450	Whole blood	-	691	1	354 cases, 337 controls	51.9	197	494	691	-	-	-	-	-
cg16399365	chr1:244213577	1	244213577	ZNF238	Island	Rheumatoid arthritis	EFO_0000685	0.01932	0.0032	2.4e-09	-	CD8.T.cells	Liu Y	-	23334450	2013-01-20	-	Table S3	DNA methylation	Rheumatoid arthritis	Age, sex, smoking and cell counts	Beta values	-	Illumina HumanMethylation450	Whole blood	-	691	1	354 cases, 337 controls	51.9	197	494	691	-	-	-	-	-
cg17142722	chr1:1363280	1	1363280	-	Island	Rheumatoid arthritis	EFO_0000685	0.01056	0.0015	9.7e-12	-	B.cells	Liu Y	-	23334450	2013-01-20	-	Table S3	DNA methylation	Rheumatoid arthritis	Age, sex, smoking and cell counts	Beta values	-	Illumina HumanMethylation450	Whole blood	-	691	1	354 cases, 337 controls	51.9	197	494	691	-	-	-	-	-
cg18060199	chr1:94146495	1	94146495	BCAR3	Island	Rheumatoid arthritis	EFO_0000685	0.01477	0.0022	3.68e-11	-	CD8.T.cells	Liu Y	-	23334450	2013-01-20	-	Table S3	DNA methylation	Rheumatoid arthritis	Age, sex, smoking and cell counts	Beta values	-	Illumina HumanMethylation450	Whole blood	-	691	1	354 cases, 337 controls	51.9	197	494	691	-	-	-	-	-
cg19275091	chr1:119860821	1	119860821	-	Open sea	Rheumatoid arthritis	EFO_0000685	-0.01814	0.0028	8.42e-11	-	CD8.T.cells	Liu Y	-	23334450	2013-01-20	-	Table S3	DNA methylation	Rheumatoid arthritis	Age, sex, smoking and cell counts	Beta values	-	Illumina HumanMethylation450	Whole blood	-	691	1	354 cases, 337 controls	51.9	197	494	691	-	-	-	-	-
cg19321695	chr1:46646158	1	46646158	TSPAN1	Open sea	Rheumatoid arthritis	EFO_0000685	0.01451	0.0021	3.45e-12	-	B.cells	Liu Y	-	23334450	2013-01-20	-	Table S3	DNA methylation	Rheumatoid arthritis	Age, sex, smoking and cell counts	Beta values	-	Illumina HumanMethylation450	Whole blood	-	691	1	354 cases, 337 controls	51.9	197	494	691	-	-	-	-	-
cg19359071	chr1:14030010	1	14030010	PRDM2	South shelf	Rheumatoid arthritis	EFO_0000685	-0.02173	0.0038	1.39e-08	-	B.cells	Liu Y	-	23334450	2013-01-20	-	Table S3	DNA methylation	Rheumatoid arthritis	Age, sex, smoking and cell counts	Beta values	-	Illumina HumanMethylation450	Whole blood	-	691	1	354 cases, 337 controls	51.9	197	494	691	-	-	-	-	-
cg19413693	chr1:108442921	1	108442921	VAV3	Open sea	Rheumatoid arthritis	EFO_0000685	0.01868	0.0029	6.76e-11	-	CD8.T.cells	Liu Y	-	23334450	2013-01-20	-	Table S3	DNA methylation	Rheumatoid arthritis	Age, sex, smoking and cell counts	Beta values	-	Illumina HumanMethylation450	Whole blood	-	691	1	354 cases, 337 controls	51.9	197	494	691	-	-	-	-	-
cg20744437	chr1:154298919	1	154298919	ATP8B2	South shore	Rheumatoid arthritis	EFO_0000685	0.0102	0.0016	1.45e-10	-	CD8.T.cells	Liu Y	-	23334450	2013-01-20	-	Table S3	DNA methylation	Rheumatoid arthritis	Age, sex, smoking and cell counts	Beta values	-	Illumina HumanMethylation450	Whole blood	-	691	1	354 cases, 337 controls	51.9	197	494	691	-	-	-	-	-
cg21199093	chr1:35836009	1	35836009	ZMYM4	Open sea	Rheumatoid arthritis	EFO_0000685	-0.01494	0.0022	2.67e-11	-	B.cells	Liu Y	-	23334450	2013-01-20	-	Table S3	DNA methylation	Rheumatoid arthritis	Age, sex, smoking and cell counts	Beta values	-	Illumina HumanMethylation450	Whole blood	-	691	1	354 cases, 337 controls	51.9	197	494	691	-	-	-	-	-
cg21279510	chr1:8277627	1	8277627	-	Island	Rheumatoid arthritis	EFO_0000685	0.01528	0.0026	7.09e-09	-	B.cells	Liu Y	-	23334450	2013-01-20	-	Table S3	DNA methylation	Rheumatoid arthritis	Age, sex, smoking and cell counts	Beta values	-	Illumina HumanMethylation450	Whole blood	-	691	1	354 cases, 337 controls	51.9	197	494	691	-	-	-	-	-
cg22628512	chr1:200348658	1	200348658	-	Open sea	Rheumatoid arthritis	EFO_0000685	-0.01543	0.0027	5.79e-09	-	B.cells	Liu Y	-	23334450	2013-01-20	-	Table S3	DNA methylation	Rheumatoid arthritis	Age, sex, smoking and cell counts	Beta values	-	Illumina HumanMethylation450	Whole blood	-	691	1	354 cases, 337 controls	51.9	197	494	691	-	-	-	-	-
cg23114435	chr1:167442612	1	167442612	CD247	Open sea	Rheumatoid arthritis	EFO_0000685	0.01483	0.0026	9.03e-09	-	B.cells	Liu Y	-	23334450	2013-01-20	-	Table S3	DNA methylation	Rheumatoid arthritis	Age, sex, smoking and cell counts	Beta values	-	Illumina HumanMethylation450	Whole blood	-	691	1	354 cases, 337 controls	51.9	197	494	691	-	-	-	-	-
cg24346686	chr1:154377364	1	154377364	IL6R	North shore	Rheumatoid arthritis	EFO_0000685	0.01335	0.002	7.13e-11	-	CD8.T.cells	Liu Y	-	23334450	2013-01-20	-	Table S3	DNA methylation	Rheumatoid arthritis	Age, sex, smoking and cell counts	Beta values	-	Illumina HumanMethylation450	Whole blood	-	691	1	354 cases, 337 controls	51.9	197	494	691	-	-	-	-	-
cg24659295	chr1:51680516	1	51680516	-	Open sea	Rheumatoid arthritis	EFO_0000685	0.01119	0.0015	1.45e-13	-	CD8.T.cells	Liu Y	-	23334450	2013-01-20	-	Table S3	DNA methylation	Rheumatoid arthritis	Age, sex, smoking and cell counts	Beta values	-	Illumina HumanMethylation450	Whole blood	-	691	1	354 cases, 337 controls	51.9	197	494	691	-	-	-	-	-
cg27446570	chr1:3809532	1	3809532	C1orf174	South shore	Rheumatoid arthritis	EFO_0000685	-0.01078	0.0019	1.75e-08	-	B.cells	Liu Y	-	23334450	2013-01-20	-	Table S3	DNA methylation	Rheumatoid arthritis	Age, sex, smoking and cell counts	Beta values	-	Illumina HumanMethylation450	Whole blood	-	691	1	354 cases, 337 controls	51.9	197	494	691	-	-	-	-	-
ch.1.58573617F	chr1:58801029	1	58801029	-	Open sea	Rheumatoid arthritis	EFO_0000685	0.00714	0.0011	1.84e-10	-	CD8.T.cells	Liu Y	-	23334450	2013-01-20	-	Table S3	DNA methylation	Rheumatoid arthritis	Age, sex, smoking and cell counts	Beta values	-	Illumina HumanMethylation450	Whole blood	-	691	1	354 cases, 337 controls	51.9	197	494	691	-	-	-	-	-
ch.1.224314189F	chr1:226247566	1	226247566	-	North shore	Rheumatoid arthritis	EFO_0000685	0.02833	0.0043	5.61e-11	-	Monocytes	Liu Y	-	23334450	2013-01-20	-	Table S3	DNA methylation	Rheumatoid arthritis	Age, sex, smoking and cell counts	Beta values	-	Illumina HumanMethylation450	Whole blood	-	691	1	354 cases, 337 controls	51.9	197	494	691	-	-	-	-	-
cg00118342	chr2:106777038	2	106777038	UXS1	Open sea	Rheumatoid arthritis	EFO_0000685	0.01204	0.0016	2.61e-13	-	B.cells	Liu Y	-	23334450	2013-01-20	-	Table S3	DNA methylation	Rheumatoid arthritis	Age, sex, smoking and cell counts	Beta values	-	Illumina HumanMethylation450	Whole blood	-	691	1	354 cases, 337 controls	51.9	197	494	691	-	-	-	-	-
cg00893471	chr2:177029921	2	177029921	HOXD3	Island	Rheumatoid arthritis	EFO_0000685	0.0091	0.0017	4.7e-08	-	B.cells	Liu Y	-	23334450	2013-01-20	-	Table S3	DNA methylation	Rheumatoid arthritis	Age, sex, smoking and cell counts	Beta values	-	Illumina HumanMethylation450	Whole blood	-	691	1	354 cases, 337 controls	51.9	197	494	691	-	-	-	-	-
cg01075095	chr2:97192622	2	97192622	-	North shore	Rheumatoid arthritis	EFO_0000685	-0.01234	0.0023	9.44e-08	-	B.cells	Liu Y	-	23334450	2013-01-20	-	Table S3	DNA methylation	Rheumatoid arthritis	Age, sex, smoking and cell counts	Beta values	-	Illumina HumanMethylation450	Whole blood	-	691	1	354 cases, 337 controls	51.9	197	494	691	-	-	-	-	-
cg01127312	chr2:234261725	2	234261725	DGKD	Open sea	Rheumatoid arthritis	EFO_0000685	-0.01529	0.0023	1.25e-11	-	B.cells	Liu Y	-	23334450	2013-01-20	-	Table S3	DNA methylation	Rheumatoid arthritis	Age, sex, smoking and cell counts	Beta values	-	Illumina HumanMethylation450	Whole blood	-	691	1	354 cases, 337 controls	51.9	197	494	691	-	-	-	-	-
cg01129641	chr2:241561237	2	241561237	-	North shore	Rheumatoid arthritis	EFO_0000685	0.01711	0.0028	7.69e-10	-	B.cells	Liu Y	-	23334450	2013-01-20	-	Table S3	DNA methylation	Rheumatoid arthritis	Age, sex, smoking and cell counts	Beta values	-	Illumina HumanMethylation450	Whole blood	-	691	1	354 cases, 337 controls	51.9	197	494	691	-	-	-	-	-
cg01172899	chr2:230933751	2	230933751	SLC16A14	South shore	Rheumatoid arthritis	EFO_0000685	0.0157	0.0028	1.33e-08	-	CD8.T.cells	Liu Y	-	23334450	2013-01-20	-	Table S3	DNA methylation	Rheumatoid arthritis	Age, sex, smoking and cell counts	Beta values	-	Illumina HumanMethylation450	Whole blood	-	691	1	354 cases, 337 controls	51.9	197	494	691	-	-	-	-	-
cg02606840	chr2:99280930	2	99280930	MGAT4A	Open sea	Rheumatoid arthritis	EFO_0000685	0.01591	0.0022	2.26e-13	-	B.cells	Liu Y	-	23334450	2013-01-20	-	Table S3	DNA methylation	Rheumatoid arthritis	Age, sex, smoking and cell counts	Beta values	-	Illumina HumanMethylation450	Whole blood	-	691	1	354 cases, 337 controls	51.9	197	494	691	-	-	-	-	-
cg02879423	chr2:224806760	2	224806760	WDFY1	North shelf	Rheumatoid arthritis	EFO_0000685	0.0223	0.0039	7.06e-09	-	B.cells	Liu Y	-	23334450	2013-01-20	-	Table S3	DNA methylation	Rheumatoid arthritis	Age, sex, smoking and cell counts	Beta values	-	Illumina HumanMethylation450	Whole blood	-	691	1	354 cases, 337 controls	51.9	197	494	691	-	-	-	-	-
cg03429643	chr2:99280963	2	99280963	MGAT4A	Open sea	Rheumatoid arthritis	EFO_0000685	0.01725	0.0025	9.19e-12	-	B.cells	Liu Y	-	23334450	2013-01-20	-	Table S3	DNA methylation	Rheumatoid arthritis	Age, sex, smoking and cell counts	Beta values	-	Illumina HumanMethylation450	Whole blood	-	691	1	354 cases, 337 controls	51.9	197	494	691	-	-	-	-	-
cg03801871	chr2:30453395	2	30453395	LBH	North shore	Rheumatoid arthritis	EFO_0000685	0.01824	0.0022	2.07e-16	-	CD8.T.cells	Liu Y	-	23334450	2013-01-20	-	Table S3	DNA methylation	Rheumatoid arthritis	Age, sex, smoking and cell counts	Beta values	-	Illumina HumanMethylation450	Whole blood	-	691	1	354 cases, 337 controls	51.9	197	494	691	-	-	-	-	-
cg04051565	chr2:171211176	2	171211176	MYO3B	Open sea	Rheumatoid arthritis	EFO_0000685	0.01145	0.0019	8.57e-10	-	CD8.T.cells	Liu Y	-	23334450	2013-01-20	-	Table S3	DNA methylation	Rheumatoid arthritis	Age, sex, smoking and cell counts	Beta values	-	Illumina HumanMethylation450	Whole blood	-	691	1	354 cases, 337 controls	51.9	197	494	691	-	-	-	-	-
cg04408104	chr2:160106670	2	160106670	WDSUB1	Open sea	Rheumatoid arthritis	EFO_0000685	0.01413	0.0026	6.25e-08	-	CD8.T.cells	Liu Y	-	23334450	2013-01-20	-	Table S3	DNA methylation	Rheumatoid arthritis	Age, sex, smoking and cell counts	Beta values	-	Illumina HumanMethylation450	Whole blood	-	691	1	354 cases, 337 controls	51.9	197	494	691	-	-	-	-	-
cg04722215	chr2:97205147	2	97205147	ARID5A	South shore	Rheumatoid arthritis	EFO_0000685	0.01473	0.0023	1.78e-10	-	B.cells	Liu Y	-	23334450	2013-01-20	-	Table S3	DNA methylation	Rheumatoid arthritis	Age, sex, smoking and cell counts	Beta values	-	Illumina HumanMethylation450	Whole blood	-	691	1	354 cases, 337 controls	51.9	197	494	691	-	-	-	-	-
cg05172061	chr2:54340934	2	54340934	ACYP2	North shore	Rheumatoid arthritis	EFO_0000685	-0.01551	0.0023	2.34e-11	-	B.cells	Liu Y	-	23334450	2013-01-20	-	Table S3	DNA methylation	Rheumatoid arthritis	Age, sex, smoking and cell counts	Beta values	-	Illumina HumanMethylation450	Whole blood	-	691	1	354 cases, 337 controls	51.9	197	494	691	-	-	-	-	-
cg05364508	chr2:203242417	2	203242417	BMPR2	Island	Rheumatoid arthritis	EFO_0000685	0.01753	0.0021	8.49e-17	-	CD8.T.cells	Liu Y	-	23334450	2013-01-20	-	Table S3	DNA methylation	Rheumatoid arthritis	Age, sex, smoking and cell counts	Beta values	-	Illumina HumanMethylation450	Whole blood	-	691	1	354 cases, 337 controls	51.9	197	494	691	-	-	-	-	-
cg06272543	chr2:171571716	2	171571716	LOC440925;SP5	Island	Rheumatoid arthritis	EFO_0000685	0.01291	0.0017	7.64e-15	-	B.cells	Liu Y	-	23334450	2013-01-20	-	Table S3	DNA methylation	Rheumatoid arthritis	Age, sex, smoking and cell counts	Beta values	-	Illumina HumanMethylation450	Whole blood	-	691	1	354 cases, 337 controls	51.9	197	494	691	-	-	-	-	-
cg07065759	chr2:198017462	2	198017462	ANKRD44	Open sea	Rheumatoid arthritis	EFO_0000685	0.0247	0.0035	2.2e-12	-	CD8.T.cells	Liu Y	-	23334450	2013-01-20	-	Table S3	DNA methylation	Rheumatoid arthritis	Age, sex, smoking and cell counts	Beta values	-	Illumina HumanMethylation450	Whole blood	-	691	1	354 cases, 337 controls	51.9	197	494	691	-	-	-	-	-
cg07689503	chr2:74426200	2	74426200	MTHFD2	Island	Rheumatoid arthritis	EFO_0000685	0.00655	0.001	3.5e-11	-	Monocytes	Liu Y	-	23334450	2013-01-20	-	Table S3	DNA methylation	Rheumatoid arthritis	Age, sex, smoking and cell counts	Beta values	-	Illumina HumanMethylation450	Whole blood	-	691	1	354 cases, 337 controls	51.9	197	494	691	-	-	-	-	-
cg07754492	chr2:202047754	2	202047754	CASP10	Open sea	Rheumatoid arthritis	EFO_0000685	0.02026	0.0027	3.58e-14	-	CD8.T.cells	Liu Y	-	23334450	2013-01-20	-	Table S3	DNA methylation	Rheumatoid arthritis	Age, sex, smoking and cell counts	Beta values	-	Illumina HumanMethylation450	Whole blood	-	691	1	354 cases, 337 controls	51.9	197	494	691	-	-	-	-	-
cg07859439	chr2:197792757	2	197792757	PGAP1	South shore	Rheumatoid arthritis	EFO_0000685	0.01421	0.0025	9.15e-09	-	B.cells	Liu Y	-	23334450	2013-01-20	-	Table S3	DNA methylation	Rheumatoid arthritis	Age, sex, smoking and cell counts	Beta values	-	Illumina HumanMethylation450	Whole blood	-	691	1	354 cases, 337 controls	51.9	197	494	691	-	-	-	-	-
cg08264638	chr2:55747775	2	55747775	CCDC104	South shore	Rheumatoid arthritis	EFO_0000685	0.00876	0.0014	5.58e-10	-	CD8.T.cells	Liu Y	-	23334450	2013-01-20	-	Table S3	DNA methylation	Rheumatoid arthritis	Age, sex, smoking and cell counts	Beta values	-	Illumina HumanMethylation450	Whole blood	-	691	1	354 cases, 337 controls	51.9	197	494	691	-	-	-	-	-
cg10563352	chr2:228028774	2	228028774	COL4A3;COL4A4	Island	Rheumatoid arthritis	EFO_0000685	0.0053	0.001	6.72e-08	-	Monocytes	Liu Y	-	23334450	2013-01-20	-	Table S3	DNA methylation	Rheumatoid arthritis	Age, sex, smoking and cell counts	Beta values	-	Illumina HumanMethylation450	Whole blood	-	691	1	354 cases, 337 controls	51.9	197	494	691	-	-	-	-	-
cg11714752	chr2:96926568	2	96926568	TMEM127	Open sea	Rheumatoid arthritis	EFO_0000685	0.02076	0.0028	5.99e-14	-	CD8.T.cells	Liu Y	-	23334450	2013-01-20	-	Table S3	DNA methylation	Rheumatoid arthritis	Age, sex, smoking and cell counts	Beta values	-	Illumina HumanMethylation450	Whole blood	-	691	1	354 cases, 337 controls	51.9	197	494	691	-	-	-	-	-
cg12105450	chr2:202048100	2	202048100	CASP10	Open sea	Rheumatoid arthritis	EFO_0000685	0.02428	0.0033	4.09e-13	-	CD8.T.cells	Liu Y	-	23334450	2013-01-20	-	Table S3	DNA methylation	Rheumatoid arthritis	Age, sex, smoking and cell counts	Beta values	-	Illumina HumanMethylation450	Whole blood	-	691	1	354 cases, 337 controls	51.9	197	494	691	-	-	-	-	-
cg12219570	chr2:174086439	2	174086439	ZAK	Open sea	Rheumatoid arthritis	EFO_0000685	-0.02932	0.004	1.59e-13	-	CD8.T.cells	Liu Y	-	23334450	2013-01-20	-	Table S3	DNA methylation	Rheumatoid arthritis	Age, sex, smoking and cell counts	Beta values	-	Illumina HumanMethylation450	Whole blood	-	691	1	354 cases, 337 controls	51.9	197	494	691	-	-	-	-	-
cg13424923	chr2:65258738	2	65258738	-	Open sea	Rheumatoid arthritis	EFO_0000685	0.00881	0.0017	9.92e-08	-	CD8.T.cells	Liu Y	-	23334450	2013-01-20	-	Table S3	DNA methylation	Rheumatoid arthritis	Age, sex, smoking and cell counts	Beta values	-	Illumina HumanMethylation450	Whole blood	-	691	1	354 cases, 337 controls	51.9	197	494	691	-	-	-	-	-
cg13522882	chr2:102316496	2	102316496	MAP4K4	South shelf	Rheumatoid arthritis	EFO_0000685	0.01572	0.0025	1.75e-10	-	B.cells	Liu Y	-	23334450	2013-01-20	-	Table S3	DNA methylation	Rheumatoid arthritis	Age, sex, smoking and cell counts	Beta values	-	Illumina HumanMethylation450	Whole blood	-	691	1	354 cases, 337 controls	51.9	197	494	691	-	-	-	-	-
cg13651908	chr2:204570033	2	204570033	CD28	Open sea	Rheumatoid arthritis	EFO_0000685	0.019	0.0024	2.67e-15	-	CD8.T.cells	Liu Y	-	23334450	2013-01-20	-	Table S3	DNA methylation	Rheumatoid arthritis	Age, sex, smoking and cell counts	Beta values	-	Illumina HumanMethylation450	Whole blood	-	691	1	354 cases, 337 controls	51.9	197	494	691	-	-	-	-	-
cg14101687	chr2:112917234	2	112917234	FBLN7	Island	Rheumatoid arthritis	EFO_0000685	-0.0175	0.003	5.88e-09	-	B.cells	Liu Y	-	23334450	2013-01-20	-	Table S3	DNA methylation	Rheumatoid arthritis	Age, sex, smoking and cell counts	Beta values	-	Illumina HumanMethylation450	Whole blood	-	691	1	354 cases, 337 controls	51.9	197	494	691	-	-	-	-	-
cg14675881	chr2:43396331	2	43396331	-	North shore	Rheumatoid arthritis	EFO_0000685	0.01892	0.0035	4.98e-08	-	CD4.T.cells	Liu Y	-	23334450	2013-01-20	-	Table S3	DNA methylation	Rheumatoid arthritis	Age, sex, smoking and cell counts	Beta values	-	Illumina HumanMethylation450	Whole blood	-	691	1	354 cases, 337 controls	51.9	197	494	691	-	-	-	-	-
cg15742737	chr2:64863651	2	64863651	SERTAD2	Open sea	Rheumatoid arthritis	EFO_0000685	0.01527	0.0026	7.57e-09	-	CD8.T.cells	Liu Y	-	23334450	2013-01-20	-	Table S3	DNA methylation	Rheumatoid arthritis	Age, sex, smoking and cell counts	Beta values	-	Illumina HumanMethylation450	Whole blood	-	691	1	354 cases, 337 controls	51.9	197	494	691	-	-	-	-	-
cg16667251	chr2:54697181	2	54697181	SPTBN1	Open sea	Rheumatoid arthritis	EFO_0000685	0.01782	0.003	4.52e-09	-	B.cells	Liu Y	-	23334450	2013-01-20	-	Table S3	DNA methylation	Rheumatoid arthritis	Age, sex, smoking and cell counts	Beta values	-	Illumina HumanMethylation450	Whole blood	-	691	1	354 cases, 337 controls	51.9	197	494	691	-	-	-	-	-
cg16844875	chr2:237476791	2	237476791	-	Island	Rheumatoid arthritis	EFO_0000685	0.01675	0.0025	4.77e-11	-	CD8.T.cells	Liu Y	-	23334450	2013-01-20	-	Table S3	DNA methylation	Rheumatoid arthritis	Age, sex, smoking and cell counts	Beta values	-	Illumina HumanMethylation450	Whole blood	-	691	1	354 cases, 337 controls	51.9	197	494	691	-	-	-	-	-
cg18969029	chr2:242169895	2	242169895	HDLBP	Open sea	Rheumatoid arthritis	EFO_0000685	-0.01086	0.002	4.55e-08	-	B.cells	Liu Y	-	23334450	2013-01-20	-	Table S3	DNA methylation	Rheumatoid arthritis	Age, sex, smoking and cell counts	Beta values	-	Illumina HumanMethylation450	Whole blood	-	691	1	354 cases, 337 controls	51.9	197	494	691	-	-	-	-	-
cg19286686	chr2:158731699	2	158731699	ACVR1	Open sea	Rheumatoid arthritis	EFO_0000685	0.01015	0.0018	1.22e-08	-	CD8.T.cells	Liu Y	-	23334450	2013-01-20	-	Table S3	DNA methylation	Rheumatoid arthritis	Age, sex, smoking and cell counts	Beta values	-	Illumina HumanMethylation450	Whole blood	-	691	1	354 cases, 337 controls	51.9	197	494	691	-	-	-	-	-
cg19868691	chr2:219744597	2	219744597	WNT10A	North shore	Rheumatoid arthritis	EFO_0000685	0.01419	0.0023	1.56e-09	-	CD8.T.cells	Liu Y	-	23334450	2013-01-20	-	Table S3	DNA methylation	Rheumatoid arthritis	Age, sex, smoking and cell counts	Beta values	-	Illumina HumanMethylation450	Whole blood	-	691	1	354 cases, 337 controls	51.9	197	494	691	-	-	-	-	-
cg19954537	chr2:97204401	2	97204401	ARID5A	South shore	Rheumatoid arthritis	EFO_0000685	0.00683	0.0012	4.59e-08	-	Monocytes	Liu Y	-	23334450	2013-01-20	-	Table S3	DNA methylation	Rheumatoid arthritis	Age, sex, smoking and cell counts	Beta values	-	Illumina HumanMethylation450	Whole blood	-	691	1	354 cases, 337 controls	51.9	197	494	691	-	-	-	-	-
cg20025658	chr2:219031640	2	219031640	CXCR1	Open sea	Rheumatoid arthritis	EFO_0000685	0.01717	0.0021	6.35e-16	-	B.cells	Liu Y	-	23334450	2013-01-20	-	Table S3	DNA methylation	Rheumatoid arthritis	Age, sex, smoking and cell counts	Beta values	-	Illumina HumanMethylation450	Whole blood	-	691	1	354 cases, 337 controls	51.9	197	494	691	-	-	-	-	-
cg21240640	chr2:27799388	2	27799388	C2orf16	Open sea	Rheumatoid arthritis	EFO_0000685	-0.01579	0.0029	5.34e-08	-	CD8.T.cells	Liu Y	-	23334450	2013-01-20	-	Table S3	DNA methylation	Rheumatoid arthritis	Age, sex, smoking and cell counts	Beta values	-	Illumina HumanMethylation450	Whole blood	-	691	1	354 cases, 337 controls	51.9	197	494	691	-	-	-	-	-
cg21663667	chr2:242169936	2	242169936	HDLBP	Open sea	Rheumatoid arthritis	EFO_0000685	-0.01176	0.0021	1.67e-08	-	B.cells	Liu Y	-	23334450	2013-01-20	-	Table S3	DNA methylation	Rheumatoid arthritis	Age, sex, smoking and cell counts	Beta values	-	Illumina HumanMethylation450	Whole blood	-	691	1	354 cases, 337 controls	51.9	197	494	691	-	-	-	-	-
cg22236375	chr2:100089996	2	100089996	REV1	Open sea	Rheumatoid arthritis	EFO_0000685	-0.01693	0.003	1.36e-08	-	CD4.T.cells	Liu Y	-	23334450	2013-01-20	-	Table S3	DNA methylation	Rheumatoid arthritis	Age, sex, smoking and cell counts	Beta values	-	Illumina HumanMethylation450	Whole blood	-	691	1	354 cases, 337 controls	51.9	197	494	691	-	-	-	-	-
cg23967461	chr2:158731736	2	158731736	ACVR1	Open sea	Rheumatoid arthritis	EFO_0000685	0.01188	0.0022	8.44e-08	-	CD8.T.cells	Liu Y	-	23334450	2013-01-20	-	Table S3	DNA methylation	Rheumatoid arthritis	Age, sex, smoking and cell counts	Beta values	-	Illumina HumanMethylation450	Whole blood	-	691	1	354 cases, 337 controls	51.9	197	494	691	-	-	-	-	-
cg23970275	chr2:208008052	2	208008052	KLF7	Open sea	Rheumatoid arthritis	EFO_0000685	0.02274	0.0033	2.9e-12	-	CD8.T.cells	Liu Y	-	23334450	2013-01-20	-	Table S3	DNA methylation	Rheumatoid arthritis	Age, sex, smoking and cell counts	Beta values	-	Illumina HumanMethylation450	Whole blood	-	691	1	354 cases, 337 controls	51.9	197	494	691	-	-	-	-	-
cg25099065	chr2:69994225	2	69994225	ANXA4	Open sea	Rheumatoid arthritis	EFO_0000685	-0.01709	0.003	9.53e-09	-	B.cells	Liu Y	-	23334450	2013-01-20	-	Table S3	DNA methylation	Rheumatoid arthritis	Age, sex, smoking and cell counts	Beta values	-	Illumina HumanMethylation450	Whole blood	-	691	1	354 cases, 337 controls	51.9	197	494	691	-	-	-	-	-
cg25252708	chr2:209360441	2	209360441	-	Open sea	Rheumatoid arthritis	EFO_0000685	-0.03212	0.0054	2.98e-09	-	B.cells	Liu Y	-	23334450	2013-01-20	-	Table S3	DNA methylation	Rheumatoid arthritis	Age, sex, smoking and cell counts	Beta values	-	Illumina HumanMethylation450	Whole blood	-	691	1	354 cases, 337 controls	51.9	197	494	691	-	-	-	-	-
cg25783099	chr2:42795486	2	42795486	MTA3	North shore	Rheumatoid arthritis	EFO_0000685	0.01546	0.0025	1.07e-09	-	B.cells	Liu Y	-	23334450	2013-01-20	-	Table S3	DNA methylation	Rheumatoid arthritis	Age, sex, smoking and cell counts	Beta values	-	Illumina HumanMethylation450	Whole blood	-	691	1	354 cases, 337 controls	51.9	197	494	691	-	-	-	-	-
cg26643047	chr2:46746850	2	46746850	ATP6V1E2	Open sea	Rheumatoid arthritis	EFO_0000685	-0.02274	0.0039	3.64e-09	-	B.cells	Liu Y	-	23334450	2013-01-20	-	Table S3	DNA methylation	Rheumatoid arthritis	Age, sex, smoking and cell counts	Beta values	-	Illumina HumanMethylation450	Whole blood	-	691	1	354 cases, 337 controls	51.9	197	494	691	-	-	-	-	-
cg26657648	chr2:102769711	2	102769711	IL1R1	Open sea	Rheumatoid arthritis	EFO_0000685	-0.01034	0.0018	1.75e-08	-	B.cells	Liu Y	-	23334450	2013-01-20	-	Table S3	DNA methylation	Rheumatoid arthritis	Age, sex, smoking and cell counts	Beta values	-	Illumina HumanMethylation450	Whole blood	-	691	1	354 cases, 337 controls	51.9	197	494	691	-	-	-	-	-
cg27060355	chr2:40590871	2	40590871	SLC8A1	Open sea	Rheumatoid arthritis	EFO_0000685	-0.0191	0.0028	7.32e-12	-	B.cells	Liu Y	-	23334450	2013-01-20	-	Table S3	DNA methylation	Rheumatoid arthritis	Age, sex, smoking and cell counts	Beta values	-	Illumina HumanMethylation450	Whole blood	-	691	1	354 cases, 337 controls	51.9	197	494	691	-	-	-	-	-
cg27239243	chr2:101945867	2	101945867	-	Open sea	Rheumatoid arthritis	EFO_0000685	0.01437	0.0023	6.73e-10	-	B.cells	Liu Y	-	23334450	2013-01-20	-	Table S3	DNA methylation	Rheumatoid arthritis	Age, sex, smoking and cell counts	Beta values	-	Illumina HumanMethylation450	Whole blood	-	691	1	354 cases, 337 controls	51.9	197	494	691	-	-	-	-	-
cg27416848	chr2:111977269	2	111977269	-	North shelf	Rheumatoid arthritis	EFO_0000685	-0.01899	0.0032	2.86e-09	-	B.cells	Liu Y	-	23334450	2013-01-20	-	Table S3	DNA methylation	Rheumatoid arthritis	Age, sex, smoking and cell counts	Beta values	-	Illumina HumanMethylation450	Whole blood	-	691	1	354 cases, 337 controls	51.9	197	494	691	-	-	-	-	-
ch.2.12395676F	chr2:12478225	2	12478225	-	Open sea	Rheumatoid arthritis	EFO_0000685	0.0084	0.0015	3.32e-08	-	CD8.T.cells	Liu Y	-	23334450	2013-01-20	-	Table S3	DNA methylation	Rheumatoid arthritis	Age, sex, smoking and cell counts	Beta values	-	Illumina HumanMethylation450	Whole blood	-	691	1	354 cases, 337 controls	51.9	197	494	691	-	-	-	-	-
ch.2.47286786F	chr2:47433282	2	47433282	-	Open sea	Rheumatoid arthritis	EFO_0000685	0.00833	0.0015	2.83e-08	-	CD8.T.cells	Liu Y	-	23334450	2013-01-20	-	Table S3	DNA methylation	Rheumatoid arthritis	Age, sex, smoking and cell counts	Beta values	-	Illumina HumanMethylation450	Whole blood	-	691	1	354 cases, 337 controls	51.9	197	494	691	-	-	-	-	-
cg00676660	chr3:64672609	3	64672609	ADAMTS9	Island	Rheumatoid arthritis	EFO_0000685	0.01455	0.0021	7.88e-12	-	B.cells	Liu Y	-	23334450	2013-01-20	-	Table S3	DNA methylation	Rheumatoid arthritis	Age, sex, smoking and cell counts	Beta values	-	Illumina HumanMethylation450	Whole blood	-	691	1	354 cases, 337 controls	51.9	197	494	691	-	-	-	-	-
cg01747263	chr3:156394028	3	156394028	TIPARP;LOC100287227	South shore	Rheumatoid arthritis	EFO_0000685	0.01359	0.0023	4.66e-09	-	B.cells	Liu Y	-	23334450	2013-01-20	-	Table S3	DNA methylation	Rheumatoid arthritis	Age, sex, smoking and cell counts	Beta values	-	Illumina HumanMethylation450	Whole blood	-	691	1	354 cases, 337 controls	51.9	197	494	691	-	-	-	-	-
cg01832712	chr3:4910674	3	4910674	-	South shore	Rheumatoid arthritis	EFO_0000685	0.0128	0.0018	7.25e-13	-	B.cells	Liu Y	-	23334450	2013-01-20	-	Table S3	DNA methylation	Rheumatoid arthritis	Age, sex, smoking and cell counts	Beta values	-	Illumina HumanMethylation450	Whole blood	-	691	1	354 cases, 337 controls	51.9	197	494	691	-	-	-	-	-
cg02522485	chr3:49531973	3	49531973	DAG1	Open sea	Rheumatoid arthritis	EFO_0000685	-0.02124	0.0028	5.72e-14	-	B.cells	Liu Y	-	23334450	2013-01-20	-	Table S3	DNA methylation	Rheumatoid arthritis	Age, sex, smoking and cell counts	Beta values	-	Illumina HumanMethylation450	Whole blood	-	691	1	354 cases, 337 controls	51.9	197	494	691	-	-	-	-	-
cg02820717	chr3:186131792	3	186131792	-	Open sea	Rheumatoid arthritis	EFO_0000685	0.01272	0.0019	1.04e-11	-	CD8.T.cells	Liu Y	-	23334450	2013-01-20	-	Table S3	DNA methylation	Rheumatoid arthritis	Age, sex, smoking and cell counts	Beta values	-	Illumina HumanMethylation450	Whole blood	-	691	1	354 cases, 337 controls	51.9	197	494	691	-	-	-	-	-
cg02981368	chr3:47821224	3	47821224	SMARCC1	North shore	Rheumatoid arthritis	EFO_0000685	-0.02368	0.0043	2.92e-08	-	B.cells	Liu Y	-	23334450	2013-01-20	-	Table S3	DNA methylation	Rheumatoid arthritis	Age, sex, smoking and cell counts	Beta values	-	Illumina HumanMethylation450	Whole blood	-	691	1	354 cases, 337 controls	51.9	197	494	691	-	-	-	-	-
cg05121480	chr3:187387601	3	187387601	SST	North shore	Rheumatoid arthritis	EFO_0000685	0.0146	0.0026	1.62e-08	-	B.cells	Liu Y	-	23334450	2013-01-20	-	Table S3	DNA methylation	Rheumatoid arthritis	Age, sex, smoking and cell counts	Beta values	-	Illumina HumanMethylation450	Whole blood	-	691	1	354 cases, 337 controls	51.9	197	494	691	-	-	-	-	-
cg06033488	chr3:71057560	3	71057560	FOXP1	Open sea	Rheumatoid arthritis	EFO_0000685	-0.01137	0.002	2.18e-08	-	B.cells	Liu Y	-	23334450	2013-01-20	-	Table S3	DNA methylation	Rheumatoid arthritis	Age, sex, smoking and cell counts	Beta values	-	Illumina HumanMethylation450	Whole blood	-	691	1	354 cases, 337 controls	51.9	197	494	691	-	-	-	-	-
cg07593852	chr3:67052055	3	67052055	KBTBD8	South shelf	Rheumatoid arthritis	EFO_0000685	-0.02198	0.0037	3.14e-09	-	B.cells	Liu Y	-	23334450	2013-01-20	-	Table S3	DNA methylation	Rheumatoid arthritis	Age, sex, smoking and cell counts	Beta values	-	Illumina HumanMethylation450	Whole blood	-	691	1	354 cases, 337 controls	51.9	197	494	691	-	-	-	-	-
cg07700837	chr3:196367487	3	196367487	LRRC33	South shore	Rheumatoid arthritis	EFO_0000685	0.01653	0.0027	1.32e-09	-	CD8.T.cells	Liu Y	-	23334450	2013-01-20	-	Table S3	DNA methylation	Rheumatoid arthritis	Age, sex, smoking and cell counts	Beta values	-	Illumina HumanMethylation450	Whole blood	-	691	1	354 cases, 337 controls	51.9	197	494	691	-	-	-	-	-
cg07832674	chr3:9943884	3	9943884	IL17RE	Open sea	Rheumatoid arthritis	EFO_0000685	0.01058	0.0019	3.12e-08	-	B.cells	Liu Y	-	23334450	2013-01-20	-	Table S3	DNA methylation	Rheumatoid arthritis	Age, sex, smoking and cell counts	Beta values	-	Illumina HumanMethylation450	Whole blood	-	691	1	354 cases, 337 controls	51.9	197	494	691	-	-	-	-	-
cg08091192	chr3:147114986	3	147114986	ZIC4	North shore	Rheumatoid arthritis	EFO_0000685	0.01544	0.0027	1.51e-08	-	B.cells	Liu Y	-	23334450	2013-01-20	-	Table S3	DNA methylation	Rheumatoid arthritis	Age, sex, smoking and cell counts	Beta values	-	Illumina HumanMethylation450	Whole blood	-	691	1	354 cases, 337 controls	51.9	197	494	691	-	-	-	-	-
cg09459774	chr3:71457237	3	71457237	FOXP1	Open sea	Rheumatoid arthritis	EFO_0000685	-0.01323	0.0023	1.15e-08	-	B.cells	Liu Y	-	23334450	2013-01-20	-	Table S3	DNA methylation	Rheumatoid arthritis	Age, sex, smoking and cell counts	Beta values	-	Illumina HumanMethylation450	Whole blood	-	691	1	354 cases, 337 controls	51.9	197	494	691	-	-	-	-	-
cg09670263	chr3:46558636	3	46558636	LRRC2	Open sea	Rheumatoid arthritis	EFO_0000685	-0.02504	0.004	3.38e-10	-	CD8.T.cells	Liu Y	-	23334450	2013-01-20	-	Table S3	DNA methylation	Rheumatoid arthritis	Age, sex, smoking and cell counts	Beta values	-	Illumina HumanMethylation450	Whole blood	-	691	1	354 cases, 337 controls	51.9	197	494	691	-	-	-	-	-
cg10148280	chr3:148846750	3	148846750	HPS3	North shore	Rheumatoid arthritis	EFO_0000685	0.01597	0.0026	3.84e-10	-	CD8.T.cells	Liu Y	-	23334450	2013-01-20	-	Table S3	DNA methylation	Rheumatoid arthritis	Age, sex, smoking and cell counts	Beta values	-	Illumina HumanMethylation450	Whole blood	-	691	1	354 cases, 337 controls	51.9	197	494	691	-	-	-	-	-
cg10431989	chr3:108021214	3	108021214	HHLA2	Open sea	Rheumatoid arthritis	EFO_0000685	-0.02181	0.0041	9.94e-08	-	CD8.T.cells	Liu Y	-	23334450	2013-01-20	-	Table S3	DNA methylation	Rheumatoid arthritis	Age, sex, smoking and cell counts	Beta values	-	Illumina HumanMethylation450	Whole blood	-	691	1	354 cases, 337 controls	51.9	197	494	691	-	-	-	-	-
cg10460643	chr3:53205536	3	53205536	PRKCD	Open sea	Rheumatoid arthritis	EFO_0000685	0.02063	0.003	4.17e-12	-	B.cells	Liu Y	-	23334450	2013-01-20	-	Table S3	DNA methylation	Rheumatoid arthritis	Age, sex, smoking and cell counts	Beta values	-	Illumina HumanMethylation450	Whole blood	-	691	1	354 cases, 337 controls	51.9	197	494	691	-	-	-	-	-
cg12219082	chr3:68981854	3	68981854	FAM19A4	Island	Rheumatoid arthritis	EFO_0000685	0.00877	0.0014	1.48e-10	-	B.cells	Liu Y	-	23334450	2013-01-20	-	Table S3	DNA methylation	Rheumatoid arthritis	Age, sex, smoking and cell counts	Beta values	-	Illumina HumanMethylation450	Whole blood	-	691	1	354 cases, 337 controls	51.9	197	494	691	-	-	-	-	-
cg12422199	chr3:101284166	3	101284166	RG9MTD1	South shelf	Rheumatoid arthritis	EFO_0000685	-0.02189	0.0037	2.7e-09	-	B.cells	Liu Y	-	23334450	2013-01-20	-	Table S3	DNA methylation	Rheumatoid arthritis	Age, sex, smoking and cell counts	Beta values	-	Illumina HumanMethylation450	Whole blood	-	691	1	354 cases, 337 controls	51.9	197	494	691	-	-	-	-	-
cg13051263	chr3:16883899	3	16883899	-	Open sea	Rheumatoid arthritis	EFO_0000685	0.00801	0.0014	5.81e-09	-	Monocytes	Liu Y	-	23334450	2013-01-20	-	Table S3	DNA methylation	Rheumatoid arthritis	Age, sex, smoking and cell counts	Beta values	-	Illumina HumanMethylation450	Whole blood	-	691	1	354 cases, 337 controls	51.9	197	494	691	-	-	-	-	-
cg15488194	chr3:152016872	3	152016872	MBNL1	Open sea	Rheumatoid arthritis	EFO_0000685	0.01751	0.0031	1.26e-08	-	B.cells	Liu Y	-	23334450	2013-01-20	-	Table S3	DNA methylation	Rheumatoid arthritis	Age, sex, smoking and cell counts	Beta values	-	Illumina HumanMethylation450	Whole blood	-	691	1	354 cases, 337 controls	51.9	197	494	691	-	-	-	-	-
cg15507690	chr3:176919597	3	176919597	-	South shelf	Rheumatoid arthritis	EFO_0000685	0.01774	0.0025	7.7e-13	-	B.cells	Liu Y	-	23334450	2013-01-20	-	Table S3	DNA methylation	Rheumatoid arthritis	Age, sex, smoking and cell counts	Beta values	-	Illumina HumanMethylation450	Whole blood	-	691	1	354 cases, 337 controls	51.9	197	494	691	-	-	-	-	-
cg15554421	chr3:99792561	3	99792561	C3orf26;FILIP1L	Open sea	Rheumatoid arthritis	EFO_0000685	0.02034	0.0029	2.94e-12	-	CD8.T.cells	Liu Y	-	23334450	2013-01-20	-	Table S3	DNA methylation	Rheumatoid arthritis	Age, sex, smoking and cell counts	Beta values	-	Illumina HumanMethylation450	Whole blood	-	691	1	354 cases, 337 controls	51.9	197	494	691	-	-	-	-	-
cg17638468	chr3:112694062	3	112694062	CD200R1	Open sea	Rheumatoid arthritis	EFO_0000685	0.01741	0.0028	2.91e-10	-	CD8.T.cells	Liu Y	-	23334450	2013-01-20	-	Table S3	DNA methylation	Rheumatoid arthritis	Age, sex, smoking and cell counts	Beta values	-	Illumina HumanMethylation450	Whole blood	-	691	1	354 cases, 337 controls	51.9	197	494	691	-	-	-	-	-
cg18151422	chr3:143148893	3	143148893	SLC9A9	Open sea	Rheumatoid arthritis	EFO_0000685	-0.01201	0.0021	1.69e-08	-	B.cells	Liu Y	-	23334450	2013-01-20	-	Table S3	DNA methylation	Rheumatoid arthritis	Age, sex, smoking and cell counts	Beta values	-	Illumina HumanMethylation450	Whole blood	-	691	1	354 cases, 337 controls	51.9	197	494	691	-	-	-	-	-
cg19084916	chr3:11759992	3	11759992	VGLL4	North shore	Rheumatoid arthritis	EFO_0000685	0.0143	0.0023	3.19e-10	-	CD8.T.cells	Liu Y	-	23334450	2013-01-20	-	Table S3	DNA methylation	Rheumatoid arthritis	Age, sex, smoking and cell counts	Beta values	-	Illumina HumanMethylation450	Whole blood	-	691	1	354 cases, 337 controls	51.9	197	494	691	-	-	-	-	-
cg19776833	chr3:71057616	3	71057616	FOXP1	Open sea	Rheumatoid arthritis	EFO_0000685	-0.01012	0.0017	9.73e-10	-	B.cells	Liu Y	-	23334450	2013-01-20	-	Table S3	DNA methylation	Rheumatoid arthritis	Age, sex, smoking and cell counts	Beta values	-	Illumina HumanMethylation450	Whole blood	-	691	1	354 cases, 337 controls	51.9	197	494	691	-	-	-	-	-
cg19818826	chr3:18467816	3	18467816	SATB1	South shore	Rheumatoid arthritis	EFO_0000685	0.02699	0.0038	1.55e-12	-	CD8.T.cells	Liu Y	-	23334450	2013-01-20	-	Table S3	DNA methylation	Rheumatoid arthritis	Age, sex, smoking and cell counts	Beta values	-	Illumina HumanMethylation450	Whole blood	-	691	1	354 cases, 337 controls	51.9	197	494	691	-	-	-	-	-
cg20085953	chr3:170073454	3	170073454	-	North shore	Rheumatoid arthritis	EFO_0000685	-0.02488	0.0041	1.73e-09	-	B.cells	Liu Y	-	23334450	2013-01-20	-	Table S3	DNA methylation	Rheumatoid arthritis	Age, sex, smoking and cell counts	Beta values	-	Illumina HumanMethylation450	Whole blood	-	691	1	354 cases, 337 controls	51.9	197	494	691	-	-	-	-	-
cg21903684	chr3:181556886	3	181556886	-	Open sea	Rheumatoid arthritis	EFO_0000685	-0.0188	0.0031	1.15e-09	-	B.cells	Liu Y	-	23334450	2013-01-20	-	Table S3	DNA methylation	Rheumatoid arthritis	Age, sex, smoking and cell counts	Beta values	-	Illumina HumanMethylation450	Whole blood	-	691	1	354 cases, 337 controls	51.9	197	494	691	-	-	-	-	-
cg22210627	chr3:158390671	3	158390671	LXN;GFM1	Open sea	Rheumatoid arthritis	EFO_0000685	0.01441	0.0026	2.03e-08	-	CD8.T.cells	Liu Y	-	23334450	2013-01-20	-	Table S3	DNA methylation	Rheumatoid arthritis	Age, sex, smoking and cell counts	Beta values	-	Illumina HumanMethylation450	Whole blood	-	691	1	354 cases, 337 controls	51.9	197	494	691	-	-	-	-	-
cg22987188	chr3:101559865	3	101559865	NFKBIZ	Open sea	Rheumatoid arthritis	EFO_0000685	-0.01995	0.0035	1.47e-08	-	B.cells	Liu Y	-	23334450	2013-01-20	-	Table S3	DNA methylation	Rheumatoid arthritis	Age, sex, smoking and cell counts	Beta values	-	Illumina HumanMethylation450	Whole blood	-	691	1	354 cases, 337 controls	51.9	197	494	691	-	-	-	-	-
cg25223700	chr3:71721381	3	71721381	-	Open sea	Rheumatoid arthritis	EFO_0000685	-0.02151	0.0039	2.43e-08	-	CD8.T.cells	Liu Y	-	23334450	2013-01-20	-	Table S3	DNA methylation	Rheumatoid arthritis	Age, sex, smoking and cell counts	Beta values	-	Illumina HumanMethylation450	Whole blood	-	691	1	354 cases, 337 controls	51.9	197	494	691	-	-	-	-	-
cg27096807	chr3:111442336	3	111442336	PLCXD2	Open sea	Rheumatoid arthritis	EFO_0000685	-0.01933	0.0032	2.6e-09	-	B.cells	Liu Y	-	23334450	2013-01-20	-	Table S3	DNA methylation	Rheumatoid arthritis	Age, sex, smoking and cell counts	Beta values	-	Illumina HumanMethylation450	Whole blood	-	691	1	354 cases, 337 controls	51.9	197	494	691	-	-	-	-	-
cg00070383	chr4:174429374	4	174429374	-	North shore	Rheumatoid arthritis	EFO_0000685	0.0158	0.0028	2.37e-08	-	CD8.T.cells	Liu Y	-	23334450	2013-01-20	-	Table S3	DNA methylation	Rheumatoid arthritis	Age, sex, smoking and cell counts	Beta values	-	Illumina HumanMethylation450	Whole blood	-	691	1	354 cases, 337 controls	51.9	197	494	691	-	-	-	-	-
cg01174264	chr4:80992999	4	80992999	ANTXR2	North shore	Rheumatoid arthritis	EFO_0000685	0.01602	0.0023	1.24e-12	-	CD8.T.cells	Liu Y	-	23334450	2013-01-20	-	Table S3	DNA methylation	Rheumatoid arthritis	Age, sex, smoking and cell counts	Beta values	-	Illumina HumanMethylation450	Whole blood	-	691	1	354 cases, 337 controls	51.9	197	494	691	-	-	-	-	-
cg05319305	chr4:101111927	4	101111927	DDIT4L	South shore	Rheumatoid arthritis	EFO_0000685	0.01082	0.002	3.14e-08	-	B.cells	Liu Y	-	23334450	2013-01-20	-	Table S3	DNA methylation	Rheumatoid arthritis	Age, sex, smoking and cell counts	Beta values	-	Illumina HumanMethylation450	Whole blood	-	691	1	354 cases, 337 controls	51.9	197	494	691	-	-	-	-	-
cg06436905	chr4:157997167	4	157997167	GLRB	Island	Rheumatoid arthritis	EFO_0000685	0.01166	0.0021	4.54e-08	-	B.cells	Liu Y	-	23334450	2013-01-20	-	Table S3	DNA methylation	Rheumatoid arthritis	Age, sex, smoking and cell counts	Beta values	-	Illumina HumanMethylation450	Whole blood	-	691	1	354 cases, 337 controls	51.9	197	494	691	-	-	-	-	-
cg07469700	chr4:115785488	4	115785488	NDST4	Open sea	Rheumatoid arthritis	EFO_0000685	-0.02606	0.0042	8.73e-10	-	B.cells	Liu Y	-	23334450	2013-01-20	-	Table S3	DNA methylation	Rheumatoid arthritis	Age, sex, smoking and cell counts	Beta values	-	Illumina HumanMethylation450	Whole blood	-	691	1	354 cases, 337 controls	51.9	197	494	691	-	-	-	-	-
cg10061361	chr4:122078167	4	122078167	TNIP3	Open sea	Rheumatoid arthritis	EFO_0000685	0.02247	0.0039	1.13e-08	-	CD8.T.cells	Liu Y	-	23334450	2013-01-20	-	Table S3	DNA methylation	Rheumatoid arthritis	Age, sex, smoking and cell counts	Beta values	-	Illumina HumanMethylation450	Whole blood	-	691	1	354 cases, 337 controls	51.9	197	494	691	-	-	-	-	-
cg10724791	chr4:140586921	4	140586921	MGST2	Open sea	Rheumatoid arthritis	EFO_0000685	0.01195	0.0016	3.21e-13	-	CD8.T.cells	Liu Y	-	23334450	2013-01-20	-	Table S3	DNA methylation	Rheumatoid arthritis	Age, sex, smoking and cell counts	Beta values	-	Illumina HumanMethylation450	Whole blood	-	691	1	354 cases, 337 controls	51.9	197	494	691	-	-	-	-	-
cg10839823	chr4:174429370	4	174429370	-	North shore	Rheumatoid arthritis	EFO_0000685	0.02003	0.0034	4.77e-09	-	CD8.T.cells	Liu Y	-	23334450	2013-01-20	-	Table S3	DNA methylation	Rheumatoid arthritis	Age, sex, smoking and cell counts	Beta values	-	Illumina HumanMethylation450	Whole blood	-	691	1	354 cases, 337 controls	51.9	197	494	691	-	-	-	-	-
cg11290265	chr4:15375866	4	15375866	C1QTNF7	Open sea	Rheumatoid arthritis	EFO_0000685	-0.02201	0.003	2.85e-13	-	CD4.T.cells	Liu Y	-	23334450	2013-01-20	-	Table S3	DNA methylation	Rheumatoid arthritis	Age, sex, smoking and cell counts	Beta values	-	Illumina HumanMethylation450	Whole blood	-	691	1	354 cases, 337 controls	51.9	197	494	691	-	-	-	-	-
cg11591520	chr4:123542400	4	123542400	IL21	Open sea	Rheumatoid arthritis	EFO_0000685	-0.02718	0.005	6.03e-08	-	B.cells	Liu Y	-	23334450	2013-01-20	-	Table S3	DNA methylation	Rheumatoid arthritis	Age, sex, smoking and cell counts	Beta values	-	Illumina HumanMethylation450	Whole blood	-	691	1	354 cases, 337 controls	51.9	197	494	691	-	-	-	-	-
cg13169863	chr4:108783348	4	108783348	SGMS2	Open sea	Rheumatoid arthritis	EFO_0000685	-0.01309	0.0022	2.18e-09	-	CD4.T.cells	Liu Y	-	23334450	2013-01-20	-	Table S3	DNA methylation	Rheumatoid arthritis	Age, sex, smoking and cell counts	Beta values	-	Illumina HumanMethylation450	Whole blood	-	691	1	354 cases, 337 controls	51.9	197	494	691	-	-	-	-	-
cg14955238	chr4:140251825	4	140251825	NAA15	Open sea	Rheumatoid arthritis	EFO_0000685	-0.01736	0.0029	2.25e-09	-	B.cells	Liu Y	-	23334450	2013-01-20	-	Table S3	DNA methylation	Rheumatoid arthritis	Age, sex, smoking and cell counts	Beta values	-	Illumina HumanMethylation450	Whole blood	-	691	1	354 cases, 337 controls	51.9	197	494	691	-	-	-	-	-
cg15525489	chr4:114374589	4	114374589	CAMK2D	Open sea	Rheumatoid arthritis	EFO_0000685	0.01692	0.0027	1.99e-10	-	CD8.T.cells	Liu Y	-	23334450	2013-01-20	-	Table S3	DNA methylation	Rheumatoid arthritis	Age, sex, smoking and cell counts	Beta values	-	Illumina HumanMethylation450	Whole blood	-	691	1	354 cases, 337 controls	51.9	197	494	691	-	-	-	-	-
cg16962557	chr4:153587387	4	153587387	TMEM154	Open sea	Rheumatoid arthritis	EFO_0000685	-0.01388	0.0024	1.31e-08	-	B.cells	Liu Y	-	23334450	2013-01-20	-	Table S3	DNA methylation	Rheumatoid arthritis	Age, sex, smoking and cell counts	Beta values	-	Illumina HumanMethylation450	Whole blood	-	691	1	354 cases, 337 controls	51.9	197	494	691	-	-	-	-	-
cg17031926	chr4:99830489	4	99830489	EIF4E	Open sea	Rheumatoid arthritis	EFO_0000685	-0.02374	0.0043	2.45e-08	-	B.cells	Liu Y	-	23334450	2013-01-20	-	Table S3	DNA methylation	Rheumatoid arthritis	Age, sex, smoking and cell counts	Beta values	-	Illumina HumanMethylation450	Whole blood	-	691	1	354 cases, 337 controls	51.9	197	494	691	-	-	-	-	-
cg17453767	chr4:144277796	4	144277796	GAB1	Open sea	Rheumatoid arthritis	EFO_0000685	-0.01767	0.003	5.87e-09	-	B.cells	Liu Y	-	23334450	2013-01-20	-	Table S3	DNA methylation	Rheumatoid arthritis	Age, sex, smoking and cell counts	Beta values	-	Illumina HumanMethylation450	Whole blood	-	691	1	354 cases, 337 controls	51.9	197	494	691	-	-	-	-	-
cg20437942	chr4:25868445	4	25868445	-	South shelf	Rheumatoid arthritis	EFO_0000685	-0.0163	0.0029	1.65e-08	-	B.cells	Liu Y	-	23334450	2013-01-20	-	Table S3	DNA methylation	Rheumatoid arthritis	Age, sex, smoking and cell counts	Beta values	-	Illumina HumanMethylation450	Whole blood	-	691	1	354 cases, 337 controls	51.9	197	494	691	-	-	-	-	-
cg21969395	chr4:155664998	4	155664998	LRAT	Island	Rheumatoid arthritis	EFO_0000685	0.01234	0.0018	1.5e-11	-	B.cells	Liu Y	-	23334450	2013-01-20	-	Table S3	DNA methylation	Rheumatoid arthritis	Age, sex, smoking and cell counts	Beta values	-	Illumina HumanMethylation450	Whole blood	-	691	1	354 cases, 337 controls	51.9	197	494	691	-	-	-	-	-
cg22117438	chr4:87269436	4	87269436	MAPK10	Open sea	Rheumatoid arthritis	EFO_0000685	-0.01496	0.0024	6.36e-10	-	B.cells	Liu Y	-	23334450	2013-01-20	-	Table S3	DNA methylation	Rheumatoid arthritis	Age, sex, smoking and cell counts	Beta values	-	Illumina HumanMethylation450	Whole blood	-	691	1	354 cases, 337 controls	51.9	197	494	691	-	-	-	-	-
cg22135105	chr4:121844192	4	121844192	PRDM5	Island	Rheumatoid arthritis	EFO_0000685	0.01047	0.0017	1.71e-09	-	B.cells	Liu Y	-	23334450	2013-01-20	-	Table S3	DNA methylation	Rheumatoid arthritis	Age, sex, smoking and cell counts	Beta values	-	Illumina HumanMethylation450	Whole blood	-	691	1	354 cases, 337 controls	51.9	197	494	691	-	-	-	-	-
cg23651614	chr4:39639327	4	39639327	C4orf34	North shore	Rheumatoid arthritis	EFO_0000685	0.01623	0.0021	8.31e-15	-	CD8.T.cells	Liu Y	-	23334450	2013-01-20	-	Table S3	DNA methylation	Rheumatoid arthritis	Age, sex, smoking and cell counts	Beta values	-	Illumina HumanMethylation450	Whole blood	-	691	1	354 cases, 337 controls	51.9	197	494	691	-	-	-	-	-
cg24510494	chr4:154144462	4	154144462	TRIM2	Island	Rheumatoid arthritis	EFO_0000685	0.01315	0.002	9.7e-11	-	CD8.T.cells	Liu Y	-	23334450	2013-01-20	-	Table S3	DNA methylation	Rheumatoid arthritis	Age, sex, smoking and cell counts	Beta values	-	Illumina HumanMethylation450	Whole blood	-	691	1	354 cases, 337 controls	51.9	197	494	691	-	-	-	-	-
cg24535910	chr4:164253470	4	164253470	NPY1R	Island	Rheumatoid arthritis	EFO_0000685	0.01165	0.002	1.14e-08	-	B.cells	Liu Y	-	23334450	2013-01-20	-	Table S3	DNA methylation	Rheumatoid arthritis	Age, sex, smoking and cell counts	Beta values	-	Illumina HumanMethylation450	Whole blood	-	691	1	354 cases, 337 controls	51.9	197	494	691	-	-	-	-	-
cg24750887	chr4:89534723	4	89534723	HERC3	Open sea	Rheumatoid arthritis	EFO_0000685	0.01986	0.0031	8.97e-11	-	B.cells	Liu Y	-	23334450	2013-01-20	-	Table S3	DNA methylation	Rheumatoid arthritis	Age, sex, smoking and cell counts	Beta values	-	Illumina HumanMethylation450	Whole blood	-	691	1	354 cases, 337 controls	51.9	197	494	691	-	-	-	-	-
cg02068388	chr5:107979173	5	107979173	-	Open sea	Rheumatoid arthritis	EFO_0000685	-0.02211	0.0037	3.24e-09	-	B.cells	Liu Y	-	23334450	2013-01-20	-	Table S3	DNA methylation	Rheumatoid arthritis	Age, sex, smoking and cell counts	Beta values	-	Illumina HumanMethylation450	Whole blood	-	691	1	354 cases, 337 controls	51.9	197	494	691	-	-	-	-	-
cg03220633	chr5:92957400	5	92957400	FAM172A;MIR2277	South shore	Rheumatoid arthritis	EFO_0000685	0.01168	0.0022	5.55e-08	-	CD8.T.cells	Liu Y	-	23334450	2013-01-20	-	Table S3	DNA methylation	Rheumatoid arthritis	Age, sex, smoking and cell counts	Beta values	-	Illumina HumanMethylation450	Whole blood	-	691	1	354 cases, 337 controls	51.9	197	494	691	-	-	-	-	-
cg03647778	chr5:156934938	5	156934938	ADAM19	Open sea	Rheumatoid arthritis	EFO_0000685	-0.01825	0.0033	2.3e-08	-	B.cells	Liu Y	-	23334450	2013-01-20	-	Table S3	DNA methylation	Rheumatoid arthritis	Age, sex, smoking and cell counts	Beta values	-	Illumina HumanMethylation450	Whole blood	-	691	1	354 cases, 337 controls	51.9	197	494	691	-	-	-	-	-
cg04180890	chr5:146614404	5	146614404	STK32A	Island	Rheumatoid arthritis	EFO_0000685	0.00661	0.0012	7.1e-08	-	B.cells	Liu Y	-	23334450	2013-01-20	-	Table S3	DNA methylation	Rheumatoid arthritis	Age, sex, smoking and cell counts	Beta values	-	Illumina HumanMethylation450	Whole blood	-	691	1	354 cases, 337 controls	51.9	197	494	691	-	-	-	-	-
cg04527989	chr5:71614752	5	71614752	PTCD2;MRPS27	North shore	Rheumatoid arthritis	EFO_0000685	-0.02108	0.0036	5.16e-09	-	CD8.T.cells	Liu Y	-	23334450	2013-01-20	-	Table S3	DNA methylation	Rheumatoid arthritis	Age, sex, smoking and cell counts	Beta values	-	Illumina HumanMethylation450	Whole blood	-	691	1	354 cases, 337 controls	51.9	197	494	691	-	-	-	-	-
cg06730183	chr5:76005699	5	76005699	-	Open sea	Rheumatoid arthritis	EFO_0000685	-0.01596	0.0027	1.92e-09	-	B.cells	Liu Y	-	23334450	2013-01-20	-	Table S3	DNA methylation	Rheumatoid arthritis	Age, sex, smoking and cell counts	Beta values	-	Illumina HumanMethylation450	Whole blood	-	691	1	354 cases, 337 controls	51.9	197	494	691	-	-	-	-	-
cg07608052	chr5:176937527	5	176937527	DOK3	Open sea	Rheumatoid arthritis	EFO_0000685	0.01148	0.0021	2.33e-08	-	B.cells	Liu Y	-	23334450	2013-01-20	-	Table S3	DNA methylation	Rheumatoid arthritis	Age, sex, smoking and cell counts	Beta values	-	Illumina HumanMethylation450	Whole blood	-	691	1	354 cases, 337 controls	51.9	197	494	691	-	-	-	-	-
cg08198193	chr5:81146787	5	81146787	-	Open sea	Rheumatoid arthritis	EFO_0000685	0.01084	0.0019	1.97e-08	-	CD8.T.cells	Liu Y	-	23334450	2013-01-20	-	Table S3	DNA methylation	Rheumatoid arthritis	Age, sex, smoking and cell counts	Beta values	-	Illumina HumanMethylation450	Whole blood	-	691	1	354 cases, 337 controls	51.9	197	494	691	-	-	-	-	-
cg08670465	chr5:169725100	5	169725100	LCP2	Open sea	Rheumatoid arthritis	EFO_0000685	0.01468	0.0025	7.45e-09	-	B.cells	Liu Y	-	23334450	2013-01-20	-	Table S3	DNA methylation	Rheumatoid arthritis	Age, sex, smoking and cell counts	Beta values	-	Illumina HumanMethylation450	Whole blood	-	691	1	354 cases, 337 controls	51.9	197	494	691	-	-	-	-	-
cg08879559	chr5:151066486	5	151066486	SPARC	Open sea	Rheumatoid arthritis	EFO_0000685	0.01029	0.0017	3.14e-09	-	B.cells	Liu Y	-	23334450	2013-01-20	-	Table S3	DNA methylation	Rheumatoid arthritis	Age, sex, smoking and cell counts	Beta values	-	Illumina HumanMethylation450	Whole blood	-	691	1	354 cases, 337 controls	51.9	197	494	691	-	-	-	-	-
cg09096234	chr5:135365890	5	135365890	TGFBI	South shore	Rheumatoid arthritis	EFO_0000685	-0.01509	0.0023	1.34e-10	-	CD8.T.cells	Liu Y	-	23334450	2013-01-20	-	Table S3	DNA methylation	Rheumatoid arthritis	Age, sex, smoking and cell counts	Beta values	-	Illumina HumanMethylation450	Whole blood	-	691	1	354 cases, 337 controls	51.9	197	494	691	-	-	-	-	-
cg11304283	chr5:6737848	5	6737848	POLS	Island	Rheumatoid arthritis	EFO_0000685	-0.02149	0.004	8.19e-08	-	B.cells	Liu Y	-	23334450	2013-01-20	-	Table S3	DNA methylation	Rheumatoid arthritis	Age, sex, smoking and cell counts	Beta values	-	Illumina HumanMethylation450	Whole blood	-	691	1	354 cases, 337 controls	51.9	197	494	691	-	-	-	-	-
cg12428978	chr5:36152208	5	36152208	SKP2;LMBRD2	Island	Rheumatoid arthritis	EFO_0000685	0.00425	0.0007	3.83e-10	-	Monocytes	Liu Y	-	23334450	2013-01-20	-	Table S3	DNA methylation	Rheumatoid arthritis	Age, sex, smoking and cell counts	Beta values	-	Illumina HumanMethylation450	Whole blood	-	691	1	354 cases, 337 controls	51.9	197	494	691	-	-	-	-	-
cg12460433	chr5:83678141	5	83678141	EDIL3	Island	Rheumatoid arthritis	EFO_0000685	0.01382	0.0019	1.24e-12	-	B.cells	Liu Y	-	23334450	2013-01-20	-	Table S3	DNA methylation	Rheumatoid arthritis	Age, sex, smoking and cell counts	Beta values	-	Illumina HumanMethylation450	Whole blood	-	691	1	354 cases, 337 controls	51.9	197	494	691	-	-	-	-	-
cg16101806	chr5:10701439	5	10701439	DAP	Open sea	Rheumatoid arthritis	EFO_0000685	-0.02061	0.0037	1.92e-08	-	B.cells	Liu Y	-	23334450	2013-01-20	-	Table S3	DNA methylation	Rheumatoid arthritis	Age, sex, smoking and cell counts	Beta values	-	Illumina HumanMethylation450	Whole blood	-	691	1	354 cases, 337 controls	51.9	197	494	691	-	-	-	-	-
cg16575104	chr5:10308246	5	10308246	CMBL	South shore	Rheumatoid arthritis	EFO_0000685	0.01601	0.0021	1.62e-14	-	CD8.T.cells	Liu Y	-	23334450	2013-01-20	-	Table S3	DNA methylation	Rheumatoid arthritis	Age, sex, smoking and cell counts	Beta values	-	Illumina HumanMethylation450	Whole blood	-	691	1	354 cases, 337 controls	51.9	197	494	691	-	-	-	-	-
cg16989132	chr5:159912687	5	159912687	-	Open sea	Rheumatoid arthritis	EFO_0000685	-0.0192	0.0036	8.85e-08	-	CD8.T.cells	Liu Y	-	23334450	2013-01-20	-	Table S3	DNA methylation	Rheumatoid arthritis	Age, sex, smoking and cell counts	Beta values	-	Illumina HumanMethylation450	Whole blood	-	691	1	354 cases, 337 controls	51.9	197	494	691	-	-	-	-	-
cg18233595	chr5:126853378	5	126853378	PRRC1	Island	Rheumatoid arthritis	EFO_0000685	0.00435	0.0006	4.6e-12	-	Monocytes	Liu Y	-	23334450	2013-01-20	-	Table S3	DNA methylation	Rheumatoid arthritis	Age, sex, smoking and cell counts	Beta values	-	Illumina HumanMethylation450	Whole blood	-	691	1	354 cases, 337 controls	51.9	197	494	691	-	-	-	-	-
cg18690282	chr5:14251621	5	14251621	TRIO	Open sea	Rheumatoid arthritis	EFO_0000685	-0.01386	0.0025	3.94e-08	-	B.cells	Liu Y	-	23334450	2013-01-20	-	Table S3	DNA methylation	Rheumatoid arthritis	Age, sex, smoking and cell counts	Beta values	-	Illumina HumanMethylation450	Whole blood	-	691	1	354 cases, 337 controls	51.9	197	494	691	-	-	-	-	-
cg21582714	chr5:86564790	5	86564790	RASA1	South shore	Rheumatoid arthritis	EFO_0000685	0.00944	0.0016	2.11e-09	-	CD8.T.cells	Liu Y	-	23334450	2013-01-20	-	Table S3	DNA methylation	Rheumatoid arthritis	Age, sex, smoking and cell counts	Beta values	-	Illumina HumanMethylation450	Whole blood	-	691	1	354 cases, 337 controls	51.9	197	494	691	-	-	-	-	-
cg23021796	chr5:98269394	5	98269394	-	South shelf	Rheumatoid arthritis	EFO_0000685	0.02175	0.003	3.73e-13	-	CD8.T.cells	Liu Y	-	23334450	2013-01-20	-	Table S3	DNA methylation	Rheumatoid arthritis	Age, sex, smoking and cell counts	Beta values	-	Illumina HumanMethylation450	Whole blood	-	691	1	354 cases, 337 controls	51.9	197	494	691	-	-	-	-	-
cg23198558	chr5:142511729	5	142511729	ARHGAP26	Open sea	Rheumatoid arthritis	EFO_0000685	-0.00978	0.0016	4.56e-10	-	B.cells	Liu Y	-	23334450	2013-01-20	-	Table S3	DNA methylation	Rheumatoid arthritis	Age, sex, smoking and cell counts	Beta values	-	Illumina HumanMethylation450	Whole blood	-	691	1	354 cases, 337 controls	51.9	197	494	691	-	-	-	-	-
cg23352712	chr5:121412970	5	121412970	LOX	Island	Rheumatoid arthritis	EFO_0000685	0.00607	0.001	3.46e-09	-	B.cells	Liu Y	-	23334450	2013-01-20	-	Table S3	DNA methylation	Rheumatoid arthritis	Age, sex, smoking and cell counts	Beta values	-	Illumina HumanMethylation450	Whole blood	-	691	1	354 cases, 337 controls	51.9	197	494	691	-	-	-	-	-
cg23398700	chr5:78808194	5	78808194	HOMER1	North shore	Rheumatoid arthritis	EFO_0000685	0.02286	0.0031	2.3e-13	-	CD8.T.cells	Liu Y	-	23334450	2013-01-20	-	Table S3	DNA methylation	Rheumatoid arthritis	Age, sex, smoking and cell counts	Beta values	-	Illumina HumanMethylation450	Whole blood	-	691	1	354 cases, 337 controls	51.9	197	494	691	-	-	-	-	-
cg24065957	chr5:53389853	5	53389853	ARL15	Open sea	Rheumatoid arthritis	EFO_0000685	-0.02179	0.0039	2.99e-08	-	B.cells	Liu Y	-	23334450	2013-01-20	-	Table S3	DNA methylation	Rheumatoid arthritis	Age, sex, smoking and cell counts	Beta values	-	Illumina HumanMethylation450	Whole blood	-	691	1	354 cases, 337 controls	51.9	197	494	691	-	-	-	-	-
cg24813736	chr5:63255045	5	63255045	-	Island	Rheumatoid arthritis	EFO_0000685	0.01598	0.0028	1.73e-08	-	B.cells	Liu Y	-	23334450	2013-01-20	-	Table S3	DNA methylation	Rheumatoid arthritis	Age, sex, smoking and cell counts	Beta values	-	Illumina HumanMethylation450	Whole blood	-	691	1	354 cases, 337 controls	51.9	197	494	691	-	-	-	-	-
cg24994173	chr5:110408997	5	110408997	TSLP	Island	Rheumatoid arthritis	EFO_0000685	0.00679	0.0011	2.99e-09	-	Monocytes	Liu Y	-	23334450	2013-01-20	-	Table S3	DNA methylation	Rheumatoid arthritis	Age, sex, smoking and cell counts	Beta values	-	Illumina HumanMethylation450	Whole blood	-	691	1	354 cases, 337 controls	51.9	197	494	691	-	-	-	-	-
cg25203704	chr5:17216922	5	17216922	LOC285696;BASP1	Island	Rheumatoid arthritis	EFO_0000685	0.01133	0.0019	2.27e-09	-	CD8.T.cells	Liu Y	-	23334450	2013-01-20	-	Table S3	DNA methylation	Rheumatoid arthritis	Age, sex, smoking and cell counts	Beta values	-	Illumina HumanMethylation450	Whole blood	-	691	1	354 cases, 337 controls	51.9	197	494	691	-	-	-	-	-
cg25518868	chr5:140984057	5	140984057	DIAPH1	Open sea	Rheumatoid arthritis	EFO_0000685	0.01307	0.0024	3.9e-08	-	B.cells	Liu Y	-	23334450	2013-01-20	-	Table S3	DNA methylation	Rheumatoid arthritis	Age, sex, smoking and cell counts	Beta values	-	Illumina HumanMethylation450	Whole blood	-	691	1	354 cases, 337 controls	51.9	197	494	691	-	-	-	-	-
cg26584337	chr5:139128295	5	139128295	-	South shore	Rheumatoid arthritis	EFO_0000685	0.01045	0.0019	2.19e-08	-	CD8.T.cells	Liu Y	-	23334450	2013-01-20	-	Table S3	DNA methylation	Rheumatoid arthritis	Age, sex, smoking and cell counts	Beta values	-	Illumina HumanMethylation450	Whole blood	-	691	1	354 cases, 337 controls	51.9	197	494	691	-	-	-	-	-
cg26790059	chr5:156772562	5	156772562	CYFIP2;C5orf40	Open sea	Rheumatoid arthritis	EFO_0000685	-0.01236	0.0021	7.57e-09	-	CD8.T.cells	Liu Y	-	23334450	2013-01-20	-	Table S3	DNA methylation	Rheumatoid arthritis	Age, sex, smoking and cell counts	Beta values	-	Illumina HumanMethylation450	Whole blood	-	691	1	354 cases, 337 controls	51.9	197	494	691	-	-	-	-	-
cg00682125	chr6:20999098	6	20999098	CDKAL1	Open sea	Rheumatoid arthritis	EFO_0000685	-0.01901	0.0032	2.08e-09	-	B.cells	Liu Y	-	23334450	2013-01-20	-	Table S3	DNA methylation	Rheumatoid arthritis	Age, sex, smoking and cell counts	Beta values	-	Illumina HumanMethylation450	Whole blood	-	691	1	354 cases, 337 controls	51.9	197	494	691	-	-	-	-	-
cg01349655	chr6:101448078	6	101448078	-	Open sea	Rheumatoid arthritis	EFO_0000685	-0.02668	0.0047	1.5e-08	-	Monocytes	Liu Y	-	23334450	2013-01-20	-	Table S3	DNA methylation	Rheumatoid arthritis	Age, sex, smoking and cell counts	Beta values	-	Illumina HumanMethylation450	Whole blood	-	691	1	354 cases, 337 controls	51.9	197	494	691	-	-	-	-	-
cg02086286	chr6:30558338	6	30558338	ABCF1	Open sea	Rheumatoid arthritis	EFO_0000685	-0.01329	0.0022	1.33e-09	-	CD8.T.cells	Liu Y	-	23334450	2013-01-20	-	Table S3	DNA methylation	Rheumatoid arthritis	Age, sex, smoking and cell counts	Beta values	-	Illumina HumanMethylation450	Whole blood	-	691	1	354 cases, 337 controls	51.9	197	494	691	-	-	-	-	-
cg02397497	chr6:10412073	6	10412073	TFAP2A	Island	Rheumatoid arthritis	EFO_0000685	0.01424	0.0021	8.31e-12	-	B.cells	Liu Y	-	23334450	2013-01-20	-	Table S3	DNA methylation	Rheumatoid arthritis	Age, sex, smoking and cell counts	Beta values	-	Illumina HumanMethylation450	Whole blood	-	691	1	354 cases, 337 controls	51.9	197	494	691	-	-	-	-	-
cg03250947	chr6:32193107	6	32193107	NOTCH4	Open sea	Rheumatoid arthritis	EFO_0000685	-0.02662	0.005	8.98e-08	-	B.cells	Liu Y	-	23334450	2013-01-20	-	Table S3	DNA methylation	Rheumatoid arthritis	Age, sex, smoking and cell counts	Beta values	-	Illumina HumanMethylation450	Whole blood	-	691	1	354 cases, 337 controls	51.9	197	494	691	-	-	-	-	-
cg03739609	chr6:31555016	6	31555016	LST1	Open sea	Rheumatoid arthritis	EFO_0000685	-0.01176	0.0018	1.87e-10	-	B.cells	Liu Y	-	23334450	2013-01-20	-	Table S3	DNA methylation	Rheumatoid arthritis	Age, sex, smoking and cell counts	Beta values	-	Illumina HumanMethylation450	Whole blood	-	691	1	354 cases, 337 controls	51.9	197	494	691	-	-	-	-	-
cg04111789	chr6:41908262	6	41908262	CCND3	North shore	Rheumatoid arthritis	EFO_0000685	0.00909	0.0014	8.54e-11	-	B.cells	Liu Y	-	23334450	2013-01-20	-	Table S3	DNA methylation	Rheumatoid arthritis	Age, sex, smoking and cell counts	Beta values	-	Illumina HumanMethylation450	Whole blood	-	691	1	354 cases, 337 controls	51.9	197	494	691	-	-	-	-	-
cg04291097	chr6:42209899	6	42209899	TRERF1	Open sea	Rheumatoid arthritis	EFO_0000685	-0.02555	0.0037	2.94e-12	-	B.cells	Liu Y	-	23334450	2013-01-20	-	Table S3	DNA methylation	Rheumatoid arthritis	Age, sex, smoking and cell counts	Beta values	-	Illumina HumanMethylation450	Whole blood	-	691	1	354 cases, 337 controls	51.9	197	494	691	-	-	-	-	-
cg04526365	chr6:34858220	6	34858220	ANKS1A	South shore	Rheumatoid arthritis	EFO_0000685	0.01462	0.0021	3.82e-12	-	CD8.T.cells	Liu Y	-	23334450	2013-01-20	-	Table S3	DNA methylation	Rheumatoid arthritis	Age, sex, smoking and cell counts	Beta values	-	Illumina HumanMethylation450	Whole blood	-	691	1	354 cases, 337 controls	51.9	197	494	691	-	-	-	-	-
cg05349059	chr6:134694753	6	134694753	-	Open sea	Rheumatoid arthritis	EFO_0000685	0.02003	0.0037	5.43e-08	-	CD8.T.cells	Liu Y	-	23334450	2013-01-20	-	Table S3	DNA methylation	Rheumatoid arthritis	Age, sex, smoking and cell counts	Beta values	-	Illumina HumanMethylation450	Whole blood	-	691	1	354 cases, 337 controls	51.9	197	494	691	-	-	-	-	-
cg05423393	chr6:111888567	6	111888567	TRAF3IP2	Open sea	Rheumatoid arthritis	EFO_0000685	0.01372	0.0023	4.73e-09	-	B.cells	Liu Y	-	23334450	2013-01-20	-	Table S3	DNA methylation	Rheumatoid arthritis	Age, sex, smoking and cell counts	Beta values	-	Illumina HumanMethylation450	Whole blood	-	691	1	354 cases, 337 controls	51.9	197	494	691	-	-	-	-	-
cg06031011	chr6:35152001	6	35152001	-	South shore	Rheumatoid arthritis	EFO_0000685	-0.01345	0.0022	1.86e-09	-	B.cells	Liu Y	-	23334450	2013-01-20	-	Table S3	DNA methylation	Rheumatoid arthritis	Age, sex, smoking and cell counts	Beta values	-	Illumina HumanMethylation450	Whole blood	-	691	1	354 cases, 337 controls	51.9	197	494	691	-	-	-	-	-
cg07220152	chr6:30737270	6	30737270	-	Open sea	Rheumatoid arthritis	EFO_0000685	0.01192	0.0014	5.76e-17	-	B.cells	Liu Y	-	23334450	2013-01-20	-	Table S3	DNA methylation	Rheumatoid arthritis	Age, sex, smoking and cell counts	Beta values	-	Illumina HumanMethylation450	Whole blood	-	691	1	354 cases, 337 controls	51.9	197	494	691	-	-	-	-	-
cg07932300	chr6:139454928	6	139454928	HECA	North shore	Rheumatoid arthritis	EFO_0000685	0.01497	0.0024	3.05e-10	-	CD8.T.cells	Liu Y	-	23334450	2013-01-20	-	Table S3	DNA methylation	Rheumatoid arthritis	Age, sex, smoking and cell counts	Beta values	-	Illumina HumanMethylation450	Whole blood	-	691	1	354 cases, 337 controls	51.9	197	494	691	-	-	-	-	-
cg08109136	chr6:136172755	6	136172755	PDE7B	Open sea	Rheumatoid arthritis	EFO_0000685	0.00826	0.0014	5.77e-09	-	CD8.T.cells	Liu Y	-	23334450	2013-01-20	-	Table S3	DNA methylation	Rheumatoid arthritis	Age, sex, smoking and cell counts	Beta values	-	Illumina HumanMethylation450	Whole blood	-	691	1	354 cases, 337 controls	51.9	197	494	691	-	-	-	-	-
cg11739612	chr6:24409522	6	24409522	MRS2	Open sea	Rheumatoid arthritis	EFO_0000685	-0.01701	0.0029	8.03e-09	-	B.cells	Liu Y	-	23334450	2013-01-20	-	Table S3	DNA methylation	Rheumatoid arthritis	Age, sex, smoking and cell counts	Beta values	-	Illumina HumanMethylation450	Whole blood	-	691	1	354 cases, 337 controls	51.9	197	494	691	-	-	-	-	-
cg11934771	chr6:31021796	6	31021796	HCG22	Open sea	Rheumatoid arthritis	EFO_0000685	0.00867	0.0016	4.75e-08	-	B.cells	Liu Y	-	23334450	2013-01-20	-	Table S3	DNA methylation	Rheumatoid arthritis	Age, sex, smoking and cell counts	Beta values	-	Illumina HumanMethylation450	Whole blood	-	691	1	354 cases, 337 controls	51.9	197	494	691	-	-	-	-	-
cg12556823	chr6:21023485	6	21023485	CDKAL1	Open sea	Rheumatoid arthritis	EFO_0000685	-0.01721	0.0029	3.3e-09	-	B.cells	Liu Y	-	23334450	2013-01-20	-	Table S3	DNA methylation	Rheumatoid arthritis	Age, sex, smoking and cell counts	Beta values	-	Illumina HumanMethylation450	Whole blood	-	691	1	354 cases, 337 controls	51.9	197	494	691	-	-	-	-	-
cg12682872	chr6:32919427	6	32919427	HLA-DMA	Open sea	Rheumatoid arthritis	EFO_0000685	-0.01648	0.0031	7.67e-08	-	B.cells	Liu Y	-	23334450	2013-01-20	-	Table S3	DNA methylation	Rheumatoid arthritis	Age, sex, smoking and cell counts	Beta values	-	Illumina HumanMethylation450	Whole blood	-	691	1	354 cases, 337 controls	51.9	197	494	691	-	-	-	-	-
cg14029759	chr6:5764816	6	5764816	FARS2	Open sea	Rheumatoid arthritis	EFO_0000685	-0.01118	0.0021	7.53e-08	-	B.cells	Liu Y	-	23334450	2013-01-20	-	Table S3	DNA methylation	Rheumatoid arthritis	Age, sex, smoking and cell counts	Beta values	-	Illumina HumanMethylation450	Whole blood	-	691	1	354 cases, 337 controls	51.9	197	494	691	-	-	-	-	-
cg14192130	chr6:167535764	6	167535764	CCR6	Open sea	Rheumatoid arthritis	EFO_0000685	0.0181	0.0029	3.72e-10	-	CD8.T.cells	Liu Y	-	23334450	2013-01-20	-	Table S3	DNA methylation	Rheumatoid arthritis	Age, sex, smoking and cell counts	Beta values	-	Illumina HumanMethylation450	Whole blood	-	691	1	354 cases, 337 controls	51.9	197	494	691	-	-	-	-	-
cg14704780	chr6:32305106	6	32305106	C6orf10	Open sea	Rheumatoid arthritis	EFO_0000685	-0.0657	0.0118	2.87e-08	-	Granulocytes	Liu Y	-	23334450	2013-01-20	-	Table S3	DNA methylation	Rheumatoid arthritis	Age, sex, smoking and cell counts	Beta values	-	Illumina HumanMethylation450	Whole blood	-	691	1	354 cases, 337 controls	51.9	197	494	691	-	-	-	-	-
cg15046123	chr6:15421581	6	15421581	JARID2	Open sea	Rheumatoid arthritis	EFO_0000685	0.02259	0.0042	8.55e-08	-	CD8.T.cells	Liu Y	-	23334450	2013-01-20	-	Table S3	DNA methylation	Rheumatoid arthritis	Age, sex, smoking and cell counts	Beta values	-	Illumina HumanMethylation450	Whole blood	-	691	1	354 cases, 337 controls	51.9	197	494	691	-	-	-	-	-
cg16344896	chr6:26269403	6	26269403	-	North shore	Rheumatoid arthritis	EFO_0000685	-0.01176	0.0021	3.17e-08	-	CD8.T.cells	Liu Y	-	23334450	2013-01-20	-	Table S3	DNA methylation	Rheumatoid arthritis	Age, sex, smoking and cell counts	Beta values	-	Illumina HumanMethylation450	Whole blood	-	691	1	354 cases, 337 controls	51.9	197	494	691	-	-	-	-	-
cg16537245	chr6:12290035	6	12290035	EDN1	Open sea	Rheumatoid arthritis	EFO_0000685	0.01263	0.0024	8.9e-08	-	Monocytes	Liu Y	-	23334450	2013-01-20	-	Table S3	DNA methylation	Rheumatoid arthritis	Age, sex, smoking and cell counts	Beta values	-	Illumina HumanMethylation450	Whole blood	-	691	1	354 cases, 337 controls	51.9	197	494	691	-	-	-	-	-
cg19372952	chr6:87884827	6	87884827	ZNF292	Open sea	Rheumatoid arthritis	EFO_0000685	-0.01487	0.0028	9.36e-08	-	B.cells	Liu Y	-	23334450	2013-01-20	-	Table S3	DNA methylation	Rheumatoid arthritis	Age, sex, smoking and cell counts	Beta values	-	Illumina HumanMethylation450	Whole blood	-	691	1	354 cases, 337 controls	51.9	197	494	691	-	-	-	-	-
cg20873416	chr6:30737068	6	30737068	-	Open sea	Rheumatoid arthritis	EFO_0000685	0.01295	0.0023	3.15e-08	-	B.cells	Liu Y	-	23334450	2013-01-20	-	Table S3	DNA methylation	Rheumatoid arthritis	Age, sex, smoking and cell counts	Beta values	-	Illumina HumanMethylation450	Whole blood	-	691	1	354 cases, 337 controls	51.9	197	494	691	-	-	-	-	-
cg22707529	chr6:143999715	6	143999715	PHACTR2	South shore	Rheumatoid arthritis	EFO_0000685	0.02153	0.0033	7.82e-11	-	CD8.T.cells	Liu Y	-	23334450	2013-01-20	-	Table S3	DNA methylation	Rheumatoid arthritis	Age, sex, smoking and cell counts	Beta values	-	Illumina HumanMethylation450	Whole blood	-	691	1	354 cases, 337 controls	51.9	197	494	691	-	-	-	-	-
cg23249717	chr6:167507105	6	167507105	-	North shore	Rheumatoid arthritis	EFO_0000685	0.01219	0.0021	5.94e-09	-	B.cells	Liu Y	-	23334450	2013-01-20	-	Table S3	DNA methylation	Rheumatoid arthritis	Age, sex, smoking and cell counts	Beta values	-	Illumina HumanMethylation450	Whole blood	-	691	1	354 cases, 337 controls	51.9	197	494	691	-	-	-	-	-
cg24297418	chr6:30726590	6	30726590	-	Open sea	Rheumatoid arthritis	EFO_0000685	-0.02312	0.004	8.34e-09	-	B.cells	Liu Y	-	23334450	2013-01-20	-	Table S3	DNA methylation	Rheumatoid arthritis	Age, sex, smoking and cell counts	Beta values	-	Illumina HumanMethylation450	Whole blood	-	691	1	354 cases, 337 controls	51.9	197	494	691	-	-	-	-	-
cg25419523	chr6:24877624	6	24877624	FAM65B	Open sea	Rheumatoid arthritis	EFO_0000685	-0.01502	0.0027	2.05e-08	-	CD4.T.cells	Liu Y	-	23334450	2013-01-20	-	Table S3	DNA methylation	Rheumatoid arthritis	Age, sex, smoking and cell counts	Beta values	-	Illumina HumanMethylation450	Whole blood	-	691	1	354 cases, 337 controls	51.9	197	494	691	-	-	-	-	-
cg25949002	chr6:32301073	6	32301073	C6orf10	Open sea	Rheumatoid arthritis	EFO_0000685	-0.02623	0.0047	2.57e-08	-	Granulocytes	Liu Y	-	23334450	2013-01-20	-	Table S3	DNA methylation	Rheumatoid arthritis	Age, sex, smoking and cell counts	Beta values	-	Illumina HumanMethylation450	Whole blood	-	691	1	354 cases, 337 controls	51.9	197	494	691	-	-	-	-	-
cg26358286	chr6:45387395	6	45387395	RUNX2	Island	Rheumatoid arthritis	EFO_0000685	0.01199	0.0022	3.22e-08	-	CD8.T.cells	Liu Y	-	23334450	2013-01-20	-	Table S3	DNA methylation	Rheumatoid arthritis	Age, sex, smoking and cell counts	Beta values	-	Illumina HumanMethylation450	Whole blood	-	691	1	354 cases, 337 controls	51.9	197	494	691	-	-	-	-	-
cg27306443	chr6:136172818	6	136172818	PDE7B	Open sea	Rheumatoid arthritis	EFO_0000685	0.01295	0.0018	6.18e-13	-	CD8.T.cells	Liu Y	-	23334450	2013-01-20	-	Table S3	DNA methylation	Rheumatoid arthritis	Age, sex, smoking and cell counts	Beta values	-	Illumina HumanMethylation450	Whole blood	-	691	1	354 cases, 337 controls	51.9	197	494	691	-	-	-	-	-
cg00148025	chr7:133451621	7	133451621	EXOC4	Open sea	Rheumatoid arthritis	EFO_0000685	-0.02501	0.0044	9.07e-09	-	B.cells	Liu Y	-	23334450	2013-01-20	-	Table S3	DNA methylation	Rheumatoid arthritis	Age, sex, smoking and cell counts	Beta values	-	Illumina HumanMethylation450	Whole blood	-	691	1	354 cases, 337 controls	51.9	197	494	691	-	-	-	-	-
cg00988592	chr7:84904903	7	84904903	-	Open sea	Rheumatoid arthritis	EFO_0000685	-0.01572	0.0028	3.03e-08	-	B.cells	Liu Y	-	23334450	2013-01-20	-	Table S3	DNA methylation	Rheumatoid arthritis	Age, sex, smoking and cell counts	Beta values	-	Illumina HumanMethylation450	Whole blood	-	691	1	354 cases, 337 controls	51.9	197	494	691	-	-	-	-	-
cg01003666	chr7:139929429	7	139929429	-	North shore	Rheumatoid arthritis	EFO_0000685	0.0156	0.0028	1.81e-08	-	B.cells	Liu Y	-	23334450	2013-01-20	-	Table S3	DNA methylation	Rheumatoid arthritis	Age, sex, smoking and cell counts	Beta values	-	Illumina HumanMethylation450	Whole blood	-	691	1	354 cases, 337 controls	51.9	197	494	691	-	-	-	-	-
cg02223801	chr7:157366933	7	157366933	PTPRN2	North shelf	Rheumatoid arthritis	EFO_0000685	-0.01959	0.0033	1.7e-09	-	B.cells	Liu Y	-	23334450	2013-01-20	-	Table S3	DNA methylation	Rheumatoid arthritis	Age, sex, smoking and cell counts	Beta values	-	Illumina HumanMethylation450	Whole blood	-	691	1	354 cases, 337 controls	51.9	197	494	691	-	-	-	-	-
cg04642165	chr7:150063431	7	150063431	-	North shore	Rheumatoid arthritis	EFO_0000685	0.01363	0.0025	4.89e-08	-	CD8.T.cells	Liu Y	-	23334450	2013-01-20	-	Table S3	DNA methylation	Rheumatoid arthritis	Age, sex, smoking and cell counts	Beta values	-	Illumina HumanMethylation450	Whole blood	-	691	1	354 cases, 337 controls	51.9	197	494	691	-	-	-	-	-
cg05977669	chr7:27225070	7	27225070	HOXA11AS;HOXA11	Island	Rheumatoid arthritis	EFO_0000685	0.02158	0.0037	6.39e-09	-	B.cells	Liu Y	-	23334450	2013-01-20	-	Table S3	DNA methylation	Rheumatoid arthritis	Age, sex, smoking and cell counts	Beta values	-	Illumina HumanMethylation450	Whole blood	-	691	1	354 cases, 337 controls	51.9	197	494	691	-	-	-	-	-
cg06488150	chr7:6476003	7	6476003	DAGLB	Open sea	Rheumatoid arthritis	EFO_0000685	0.02522	0.004	3.88e-10	-	CD8.T.cells	Liu Y	-	23334450	2013-01-20	-	Table S3	DNA methylation	Rheumatoid arthritis	Age, sex, smoking and cell counts	Beta values	-	Illumina HumanMethylation450	Whole blood	-	691	1	354 cases, 337 controls	51.9	197	494	691	-	-	-	-	-
cg08146609	chr7:18535232	7	18535232	HDAC9	Open sea	Rheumatoid arthritis	EFO_0000685	0.00993	0.0016	6.97e-10	-	CD8.T.cells	Liu Y	-	23334450	2013-01-20	-	Table S3	DNA methylation	Rheumatoid arthritis	Age, sex, smoking and cell counts	Beta values	-	Illumina HumanMethylation450	Whole blood	-	691	1	354 cases, 337 controls	51.9	197	494	691	-	-	-	-	-
cg11058951	chr7:92855729	7	92855729	HEPACAM2	Open sea	Rheumatoid arthritis	EFO_0000685	-0.01651	0.0026	2.67e-10	-	B.cells	Liu Y	-	23334450	2013-01-20	-	Table S3	DNA methylation	Rheumatoid arthritis	Age, sex, smoking and cell counts	Beta values	-	Illumina HumanMethylation450	Whole blood	-	691	1	354 cases, 337 controls	51.9	197	494	691	-	-	-	-	-
cg11692070	chr7:102790406	7	102790406	NAPEPLD	South shore	Rheumatoid arthritis	EFO_0000685	-0.01412	0.0025	1.08e-08	-	B.cells	Liu Y	-	23334450	2013-01-20	-	Table S3	DNA methylation	Rheumatoid arthritis	Age, sex, smoking and cell counts	Beta values	-	Illumina HumanMethylation450	Whole blood	-	691	1	354 cases, 337 controls	51.9	197	494	691	-	-	-	-	-
cg16222367	chr7:2243467	7	2243467	MAD1L1	Open sea	Rheumatoid arthritis	EFO_0000685	-0.01338	0.0025	8.08e-08	-	B.cells	Liu Y	-	23334450	2013-01-20	-	Table S3	DNA methylation	Rheumatoid arthritis	Age, sex, smoking and cell counts	Beta values	-	Illumina HumanMethylation450	Whole blood	-	691	1	354 cases, 337 controls	51.9	197	494	691	-	-	-	-	-
cg16714154	chr7:4652671	7	4652671	-	Open sea	Rheumatoid arthritis	EFO_0000685	0.0127	0.002	5.57e-10	-	CD8.T.cells	Liu Y	-	23334450	2013-01-20	-	Table S3	DNA methylation	Rheumatoid arthritis	Age, sex, smoking and cell counts	Beta values	-	Illumina HumanMethylation450	Whole blood	-	691	1	354 cases, 337 controls	51.9	197	494	691	-	-	-	-	-
cg16740802	chr7:30811996	7	30811996	FAM188B	South shore	Rheumatoid arthritis	EFO_0000685	0.01252	0.0022	1.15e-08	-	CD8.T.cells	Liu Y	-	23334450	2013-01-20	-	Table S3	DNA methylation	Rheumatoid arthritis	Age, sex, smoking and cell counts	Beta values	-	Illumina HumanMethylation450	Whole blood	-	691	1	354 cases, 337 controls	51.9	197	494	691	-	-	-	-	-
cg17906105	chr7:158488980	7	158488980	NCAPG2	Open sea	Rheumatoid arthritis	EFO_0000685	0.01898	0.0028	6.99e-12	-	CD8.T.cells	Liu Y	-	23334450	2013-01-20	-	Table S3	DNA methylation	Rheumatoid arthritis	Age, sex, smoking and cell counts	Beta values	-	Illumina HumanMethylation450	Whole blood	-	691	1	354 cases, 337 controls	51.9	197	494	691	-	-	-	-	-
cg18139273	chr7:962582	7	962582	ADAP1	North shelf	Rheumatoid arthritis	EFO_0000685	0.00845	0.0013	4.26e-11	-	B.cells	Liu Y	-	23334450	2013-01-20	-	Table S3	DNA methylation	Rheumatoid arthritis	Age, sex, smoking and cell counts	Beta values	-	Illumina HumanMethylation450	Whole blood	-	691	1	354 cases, 337 controls	51.9	197	494	691	-	-	-	-	-
cg18693822	chr7:55620604	7	55620604	VOPP1	Open sea	Rheumatoid arthritis	EFO_0000685	0.01814	0.0029	7.54e-10	-	CD8.T.cells	Liu Y	-	23334450	2013-01-20	-	Table S3	DNA methylation	Rheumatoid arthritis	Age, sex, smoking and cell counts	Beta values	-	Illumina HumanMethylation450	Whole blood	-	691	1	354 cases, 337 controls	51.9	197	494	691	-	-	-	-	-
cg20383347	chr7:98586433	7	98586433	TRRAP	Open sea	Rheumatoid arthritis	EFO_0000685	-0.01109	0.0018	1.17e-09	-	CD8.T.cells	Liu Y	-	23334450	2013-01-20	-	Table S3	DNA methylation	Rheumatoid arthritis	Age, sex, smoking and cell counts	Beta values	-	Illumina HumanMethylation450	Whole blood	-	691	1	354 cases, 337 controls	51.9	197	494	691	-	-	-	-	-
cg22621310	chr7:1967834	7	1967834	MAD1L1	Island	Rheumatoid arthritis	EFO_0000685	-0.02022	0.0036	2.25e-08	-	B.cells	Liu Y	-	23334450	2013-01-20	-	Table S3	DNA methylation	Rheumatoid arthritis	Age, sex, smoking and cell counts	Beta values	-	Illumina HumanMethylation450	Whole blood	-	691	1	354 cases, 337 controls	51.9	197	494	691	-	-	-	-	-
cg25805026	chr7:92617198	7	92617198	-	Open sea	Rheumatoid arthritis	EFO_0000685	-0.01693	0.0025	3.14e-11	-	B.cells	Liu Y	-	23334450	2013-01-20	-	Table S3	DNA methylation	Rheumatoid arthritis	Age, sex, smoking and cell counts	Beta values	-	Illumina HumanMethylation450	Whole blood	-	691	1	354 cases, 337 controls	51.9	197	494	691	-	-	-	-	-
cg25999578	chr7:27205514	7	27205514	HOXA9	Island	Rheumatoid arthritis	EFO_0000685	0.01723	0.003	1.2e-08	-	B.cells	Liu Y	-	23334450	2013-01-20	-	Table S3	DNA methylation	Rheumatoid arthritis	Age, sex, smoking and cell counts	Beta values	-	Illumina HumanMethylation450	Whole blood	-	691	1	354 cases, 337 controls	51.9	197	494	691	-	-	-	-	-
cg27625491	chr7:80266930	7	80266930	CD36	Open sea	Rheumatoid arthritis	EFO_0000685	-0.02788	0.0049	9.27e-09	-	B.cells	Liu Y	-	23334450	2013-01-20	-	Table S3	DNA methylation	Rheumatoid arthritis	Age, sex, smoking and cell counts	Beta values	-	Illumina HumanMethylation450	Whole blood	-	691	1	354 cases, 337 controls	51.9	197	494	691	-	-	-	-	-
cg00184457	chr8:8946301	8	8946301	-	Open sea	Rheumatoid arthritis	EFO_0000685	0.01115	0.0018	3.04e-10	-	CD8.T.cells	Liu Y	-	23334450	2013-01-20	-	Table S3	DNA methylation	Rheumatoid arthritis	Age, sex, smoking and cell counts	Beta values	-	Illumina HumanMethylation450	Whole blood	-	691	1	354 cases, 337 controls	51.9	197	494	691	-	-	-	-	-
cg00328720	chr8:28562890	8	28562890	EXTL3	South shelf	Rheumatoid arthritis	EFO_0000685	-0.01329	0.0022	1.49e-09	-	Monocytes	Liu Y	-	23334450	2013-01-20	-	Table S3	DNA methylation	Rheumatoid arthritis	Age, sex, smoking and cell counts	Beta values	-	Illumina HumanMethylation450	Whole blood	-	691	1	354 cases, 337 controls	51.9	197	494	691	-	-	-	-	-
cg00940546	chr8:81785255	8	81785255	ZNF704	North shore	Rheumatoid arthritis	EFO_0000685	0.01289	0.0022	8.59e-09	-	CD8.T.cells	Liu Y	-	23334450	2013-01-20	-	Table S3	DNA methylation	Rheumatoid arthritis	Age, sex, smoking and cell counts	Beta values	-	Illumina HumanMethylation450	Whole blood	-	691	1	354 cases, 337 controls	51.9	197	494	691	-	-	-	-	-
cg01287592	chr8:142139839	8	142139839	DENND3	South shore	Rheumatoid arthritis	EFO_0000685	0.01218	0.0016	1.63e-14	-	CD8.T.cells	Liu Y	-	23334450	2013-01-20	-	Table S3	DNA methylation	Rheumatoid arthritis	Age, sex, smoking and cell counts	Beta values	-	Illumina HumanMethylation450	Whole blood	-	691	1	354 cases, 337 controls	51.9	197	494	691	-	-	-	-	-
cg02079420	chr8:82753780	8	82753780	SNX16	North shore	Rheumatoid arthritis	EFO_0000685	0.00906	0.0017	9.61e-08	-	CD8.T.cells	Liu Y	-	23334450	2013-01-20	-	Table S3	DNA methylation	Rheumatoid arthritis	Age, sex, smoking and cell counts	Beta values	-	Illumina HumanMethylation450	Whole blood	-	691	1	354 cases, 337 controls	51.9	197	494	691	-	-	-	-	-
cg03973663	chr8:56791576	8	56791576	LYN	North shore	Rheumatoid arthritis	EFO_0000685	0.01247	0.0021	4.53e-09	-	CD8.T.cells	Liu Y	-	23334450	2013-01-20	-	Table S3	DNA methylation	Rheumatoid arthritis	Age, sex, smoking and cell counts	Beta values	-	Illumina HumanMethylation450	Whole blood	-	691	1	354 cases, 337 controls	51.9	197	494	691	-	-	-	-	-
cg06698093	chr8:67026880	8	67026880	-	South shore	Rheumatoid arthritis	EFO_0000685	0.00941	0.0016	3.49e-09	-	CD8.T.cells	Liu Y	-	23334450	2013-01-20	-	Table S3	DNA methylation	Rheumatoid arthritis	Age, sex, smoking and cell counts	Beta values	-	Illumina HumanMethylation450	Whole blood	-	691	1	354 cases, 337 controls	51.9	197	494	691	-	-	-	-	-
cg08080660	chr8:56773721	8	56773721	-	Open sea	Rheumatoid arthritis	EFO_0000685	0.01599	0.002	9.75e-16	-	CD8.T.cells	Liu Y	-	23334450	2013-01-20	-	Table S3	DNA methylation	Rheumatoid arthritis	Age, sex, smoking and cell counts	Beta values	-	Illumina HumanMethylation450	Whole blood	-	691	1	354 cases, 337 controls	51.9	197	494	691	-	-	-	-	-
cg13340765	chr8:142276287	8	142276287	-	Open sea	Rheumatoid arthritis	EFO_0000685	0.01268	0.002	1.51e-10	-	CD8.T.cells	Liu Y	-	23334450	2013-01-20	-	Table S3	DNA methylation	Rheumatoid arthritis	Age, sex, smoking and cell counts	Beta values	-	Illumina HumanMethylation450	Whole blood	-	691	1	354 cases, 337 controls	51.9	197	494	691	-	-	-	-	-
cg13602461	chr8:55066317	8	55066317	-	Open sea	Rheumatoid arthritis	EFO_0000685	0.01404	0.0022	2.87e-10	-	CD8.T.cells	Liu Y	-	23334450	2013-01-20	-	Table S3	DNA methylation	Rheumatoid arthritis	Age, sex, smoking and cell counts	Beta values	-	Illumina HumanMethylation450	Whole blood	-	691	1	354 cases, 337 controls	51.9	197	494	691	-	-	-	-	-
cg18581669	chr8:619965	8	619965	ERICH1	South shore	Rheumatoid arthritis	EFO_0000685	-0.01038	0.0016	2.04e-10	-	Monocytes	Liu Y	-	23334450	2013-01-20	-	Table S3	DNA methylation	Rheumatoid arthritis	Age, sex, smoking and cell counts	Beta values	-	Illumina HumanMethylation450	Whole blood	-	691	1	354 cases, 337 controls	51.9	197	494	691	-	-	-	-	-
cg19610383	chr8:26485445	8	26485445	DPYSL2	Open sea	Rheumatoid arthritis	EFO_0000685	-0.01182	0.0019	1.17e-09	-	B.cells	Liu Y	-	23334450	2013-01-20	-	Table S3	DNA methylation	Rheumatoid arthritis	Age, sex, smoking and cell counts	Beta values	-	Illumina HumanMethylation450	Whole blood	-	691	1	354 cases, 337 controls	51.9	197	494	691	-	-	-	-	-
cg20040765	chr8:67358546	8	67358546	ADHFE1	Open sea	Rheumatoid arthritis	EFO_0000685	0.01455	0.002	1.19e-12	-	B.cells	Liu Y	-	23334450	2013-01-20	-	Table S3	DNA methylation	Rheumatoid arthritis	Age, sex, smoking and cell counts	Beta values	-	Illumina HumanMethylation450	Whole blood	-	691	1	354 cases, 337 controls	51.9	197	494	691	-	-	-	-	-
cg20170882	chr8:38133060	8	38133060	WHSC1L1	Open sea	Rheumatoid arthritis	EFO_0000685	-0.00986	0.0017	1.4e-08	-	B.cells	Liu Y	-	23334450	2013-01-20	-	Table S3	DNA methylation	Rheumatoid arthritis	Age, sex, smoking and cell counts	Beta values	-	Illumina HumanMethylation450	Whole blood	-	691	1	354 cases, 337 controls	51.9	197	494	691	-	-	-	-	-
cg24030920	chr8:91637884	8	91637884	TMEM64	Open sea	Rheumatoid arthritis	EFO_0000685	-0.02132	0.0037	1.04e-08	-	B.cells	Liu Y	-	23334450	2013-01-20	-	Table S3	DNA methylation	Rheumatoid arthritis	Age, sex, smoking and cell counts	Beta values	-	Illumina HumanMethylation450	Whole blood	-	691	1	354 cases, 337 controls	51.9	197	494	691	-	-	-	-	-
cg26852879	chr8:67457376	8	67457376	-	South shelf	Rheumatoid arthritis	EFO_0000685	-0.01949	0.0034	6.92e-09	-	B.cells	Liu Y	-	23334450	2013-01-20	-	Table S3	DNA methylation	Rheumatoid arthritis	Age, sex, smoking and cell counts	Beta values	-	Illumina HumanMethylation450	Whole blood	-	691	1	354 cases, 337 controls	51.9	197	494	691	-	-	-	-	-
cg27616227	chr8:108510314	8	108510314	ANGPT1	Open sea	Rheumatoid arthritis	EFO_0000685	0.01815	0.0031	3.31e-09	-	CD8.T.cells	Liu Y	-	23334450	2013-01-20	-	Table S3	DNA methylation	Rheumatoid arthritis	Age, sex, smoking and cell counts	Beta values	-	Illumina HumanMethylation450	Whole blood	-	691	1	354 cases, 337 controls	51.9	197	494	691	-	-	-	-	-
cg13415831	chr9:92137791	9	92137791	-	Open sea	Rheumatoid arthritis	EFO_0000685	0.01023	0.0014	1.04e-13	-	B.cells	Liu Y	-	23334450	2013-01-20	-	Table S3	DNA methylation	Rheumatoid arthritis	Age, sex, smoking and cell counts	Beta values	-	Illumina HumanMethylation450	Whole blood	-	691	1	354 cases, 337 controls	51.9	197	494	691	-	-	-	-	-
cg13781989	chr9:134497566	9	134497566	RAPGEF1	Open sea	Rheumatoid arthritis	EFO_0000685	-0.01387	0.0024	9.03e-09	-	B.cells	Liu Y	-	23334450	2013-01-20	-	Table S3	DNA methylation	Rheumatoid arthritis	Age, sex, smoking and cell counts	Beta values	-	Illumina HumanMethylation450	Whole blood	-	691	1	354 cases, 337 controls	51.9	197	494	691	-	-	-	-	-
cg13868356	chr9:102573997	9	102573997	-	Open sea	Rheumatoid arthritis	EFO_0000685	-0.01426	0.0027	9.42e-08	-	CD8.T.cells	Liu Y	-	23334450	2013-01-20	-	Table S3	DNA methylation	Rheumatoid arthritis	Age, sex, smoking and cell counts	Beta values	-	Illumina HumanMethylation450	Whole blood	-	691	1	354 cases, 337 controls	51.9	197	494	691	-	-	-	-	-
cg14064762	chr9:123688745	9	123688745	TRAF1	North shelf	Rheumatoid arthritis	EFO_0000685	0.01256	0.0022	1.66e-08	-	B.cells	Liu Y	-	23334450	2013-01-20	-	Table S3	DNA methylation	Rheumatoid arthritis	Age, sex, smoking and cell counts	Beta values	-	Illumina HumanMethylation450	Whole blood	-	691	1	354 cases, 337 controls	51.9	197	494	691	-	-	-	-	-
cg14263098	chr9:95737070	9	95737070	FGD3	Open sea	Rheumatoid arthritis	EFO_0000685	-0.02165	0.0039	4.16e-08	-	CD8.T.cells	Liu Y	-	23334450	2013-01-20	-	Table S3	DNA methylation	Rheumatoid arthritis	Age, sex, smoking and cell counts	Beta values	-	Illumina HumanMethylation450	Whole blood	-	691	1	354 cases, 337 controls	51.9	197	494	691	-	-	-	-	-
cg14263518	chr9:134249904	9	134249904	-	South shore	Rheumatoid arthritis	EFO_0000685	-0.02022	0.0028	4.48e-13	-	B.cells	Liu Y	-	23334450	2013-01-20	-	Table S3	DNA methylation	Rheumatoid arthritis	Age, sex, smoking and cell counts	Beta values	-	Illumina HumanMethylation450	Whole blood	-	691	1	354 cases, 337 controls	51.9	197	494	691	-	-	-	-	-
cg14348397	chr9:109623731	9	109623731	-	South shore	Rheumatoid arthritis	EFO_0000685	0.01697	0.003	2.65e-08	-	B.cells	Liu Y	-	23334450	2013-01-20	-	Table S3	DNA methylation	Rheumatoid arthritis	Age, sex, smoking and cell counts	Beta values	-	Illumina HumanMethylation450	Whole blood	-	691	1	354 cases, 337 controls	51.9	197	494	691	-	-	-	-	-
cg14372996	chr9:140164191	9	140164191	COBRA1	North shelf	Rheumatoid arthritis	EFO_0000685	0.01546	0.0022	3.24e-12	-	B.cells	Liu Y	-	23334450	2013-01-20	-	Table S3	DNA methylation	Rheumatoid arthritis	Age, sex, smoking and cell counts	Beta values	-	Illumina HumanMethylation450	Whole blood	-	691	1	354 cases, 337 controls	51.9	197	494	691	-	-	-	-	-
cg14543508	chr9:123631308	9	123631308	PHF19	Island	Rheumatoid arthritis	EFO_0000685	0.00816	0.0013	2.15e-10	-	Monocytes	Liu Y	-	23334450	2013-01-20	-	Table S3	DNA methylation	Rheumatoid arthritis	Age, sex, smoking and cell counts	Beta values	-	Illumina HumanMethylation450	Whole blood	-	691	1	354 cases, 337 controls	51.9	197	494	691	-	-	-	-	-
cg14641472	chr9:132387471	9	132387471	METTL11A	North shore	Rheumatoid arthritis	EFO_0000685	0.01125	0.0015	7.97e-14	-	CD8.T.cells	Liu Y	-	23334450	2013-01-20	-	Table S3	DNA methylation	Rheumatoid arthritis	Age, sex, smoking and cell counts	Beta values	-	Illumina HumanMethylation450	Whole blood	-	691	1	354 cases, 337 controls	51.9	197	494	691	-	-	-	-	-
cg00110545	chr10:6625489	10	6625489	-	South shelf	Rheumatoid arthritis	EFO_0000685	0.02237	0.0039	9.64e-09	-	B.cells	Liu Y	-	23334450	2013-01-20	-	Table S3	DNA methylation	Rheumatoid arthritis	Age, sex, smoking and cell counts	Beta values	-	Illumina HumanMethylation450	Whole blood	-	691	1	354 cases, 337 controls	51.9	197	494	691	-	-	-	-	-
cg00787726	chr10:86113284	10	86113284	FAM190B	Open sea	Rheumatoid arthritis	EFO_0000685	0.01584	0.0027	4e-09	-	B.cells	Liu Y	-	23334450	2013-01-20	-	Table S3	DNA methylation	Rheumatoid arthritis	Age, sex, smoking and cell counts	Beta values	-	Illumina HumanMethylation450	Whole blood	-	691	1	354 cases, 337 controls	51.9	197	494	691	-	-	-	-	-
cg02075791	chr10:93174498	10	93174498	LOC100188947;HECTD2	South shelf	Rheumatoid arthritis	EFO_0000685	-0.01809	0.003	2.13e-09	-	CD8.T.cells	Liu Y	-	23334450	2013-01-20	-	Table S3	DNA methylation	Rheumatoid arthritis	Age, sex, smoking and cell counts	Beta values	-	Illumina HumanMethylation450	Whole blood	-	691	1	354 cases, 337 controls	51.9	197	494	691	-	-	-	-	-
cg04441857	chr10:14701815	10	14701815	FAM107B	Open sea	Rheumatoid arthritis	EFO_0000685	0.01088	0.0017	2.5e-10	-	CD8.T.cells	Liu Y	-	23334450	2013-01-20	-	Table S3	DNA methylation	Rheumatoid arthritis	Age, sex, smoking and cell counts	Beta values	-	Illumina HumanMethylation450	Whole blood	-	691	1	354 cases, 337 controls	51.9	197	494	691	-	-	-	-	-
cg05024762	chr10:104472143	10	104472143	ARL3	North shore	Rheumatoid arthritis	EFO_0000685	-0.0298	0.0042	8.86e-13	-	CD8.T.cells	Liu Y	-	23334450	2013-01-20	-	Table S3	DNA methylation	Rheumatoid arthritis	Age, sex, smoking and cell counts	Beta values	-	Illumina HumanMethylation450	Whole blood	-	691	1	354 cases, 337 controls	51.9	197	494	691	-	-	-	-	-
cg06154060	chr10:98347412	10	98347412	TM9SF3	South shore	Rheumatoid arthritis	EFO_0000685	0.01522	0.0027	2.62e-08	-	CD8.T.cells	Liu Y	-	23334450	2013-01-20	-	Table S3	DNA methylation	Rheumatoid arthritis	Age, sex, smoking and cell counts	Beta values	-	Illumina HumanMethylation450	Whole blood	-	691	1	354 cases, 337 controls	51.9	197	494	691	-	-	-	-	-
cg06361405	chr10:104434010	10	104434010	ARL3	Open sea	Rheumatoid arthritis	EFO_0000685	0.00869	0.0015	5.48e-09	-	B.cells	Liu Y	-	23334450	2013-01-20	-	Table S3	DNA methylation	Rheumatoid arthritis	Age, sex, smoking and cell counts	Beta values	-	Illumina HumanMethylation450	Whole blood	-	691	1	354 cases, 337 controls	51.9	197	494	691	-	-	-	-	-
cg07637516	chr10:111974273	10	111974273	MXI1	South shelf	Rheumatoid arthritis	EFO_0000685	0.01392	0.0024	7.88e-09	-	CD8.T.cells	Liu Y	-	23334450	2013-01-20	-	Table S3	DNA methylation	Rheumatoid arthritis	Age, sex, smoking and cell counts	Beta values	-	Illumina HumanMethylation450	Whole blood	-	691	1	354 cases, 337 controls	51.9	197	494	691	-	-	-	-	-
cg09664550	chr10:33294358	10	33294358	-	Open sea	Rheumatoid arthritis	EFO_0000685	0.0176	0.0021	5.77e-17	-	CD8.T.cells	Liu Y	-	23334450	2013-01-20	-	Table S3	DNA methylation	Rheumatoid arthritis	Age, sex, smoking and cell counts	Beta values	-	Illumina HumanMethylation450	Whole blood	-	691	1	354 cases, 337 controls	51.9	197	494	691	-	-	-	-	-
cg14689537	chr10:94450866	10	94450866	HHEX	North shore	Rheumatoid arthritis	EFO_0000685	0.01912	0.003	1.65e-10	-	CD8.T.cells	Liu Y	-	23334450	2013-01-20	-	Table S3	DNA methylation	Rheumatoid arthritis	Age, sex, smoking and cell counts	Beta values	-	Illumina HumanMethylation450	Whole blood	-	691	1	354 cases, 337 controls	51.9	197	494	691	-	-	-	-	-
cg17895254	chr10:62492157	10	62492157	-	North shore	Rheumatoid arthritis	EFO_0000685	0.00954	0.0015	3.35e-10	-	CD8.T.cells	Liu Y	-	23334450	2013-01-20	-	Table S3	DNA methylation	Rheumatoid arthritis	Age, sex, smoking and cell counts	Beta values	-	Illumina HumanMethylation450	Whole blood	-	691	1	354 cases, 337 controls	51.9	197	494	691	-	-	-	-	-
cg18382353	chr10:45495981	10	45495981	C10orf25;ZNF22	North shore	Rheumatoid arthritis	EFO_0000685	0.01153	0.0021	1.91e-08	-	CD8.T.cells	Liu Y	-	23334450	2013-01-20	-	Table S3	DNA methylation	Rheumatoid arthritis	Age, sex, smoking and cell counts	Beta values	-	Illumina HumanMethylation450	Whole blood	-	691	1	354 cases, 337 controls	51.9	197	494	691	-	-	-	-	-
cg18683103	chr10:115015742	10	115015742	-	Open sea	Rheumatoid arthritis	EFO_0000685	-0.01673	0.0029	8.34e-09	-	CD4.T.cells	Liu Y	-	23334450	2013-01-20	-	Table S3	DNA methylation	Rheumatoid arthritis	Age, sex, smoking and cell counts	Beta values	-	Illumina HumanMethylation450	Whole blood	-	691	1	354 cases, 337 controls	51.9	197	494	691	-	-	-	-	-
cg22665696	chr10:131768755	10	131768755	-	Island	Rheumatoid arthritis	EFO_0000685	0.00972	0.0015	1.44e-10	-	B.cells	Liu Y	-	23334450	2013-01-20	-	Table S3	DNA methylation	Rheumatoid arthritis	Age, sex, smoking and cell counts	Beta values	-	Illumina HumanMethylation450	Whole blood	-	691	1	354 cases, 337 controls	51.9	197	494	691	-	-	-	-	-
cg22716262	chr10:28419523	10	28419523	MPP7	Open sea	Rheumatoid arthritis	EFO_0000685	-0.01186	0.0022	8.98e-08	-	B.cells	Liu Y	-	23334450	2013-01-20	-	Table S3	DNA methylation	Rheumatoid arthritis	Age, sex, smoking and cell counts	Beta values	-	Illumina HumanMethylation450	Whole blood	-	691	1	354 cases, 337 controls	51.9	197	494	691	-	-	-	-	-
cg23714705	chr10:134360912	10	134360912	INPP5A	Island	Rheumatoid arthritis	EFO_0000685	0.00854	0.0015	9.68e-09	-	B.cells	Liu Y	-	23334450	2013-01-20	-	Table S3	DNA methylation	Rheumatoid arthritis	Age, sex, smoking and cell counts	Beta values	-	Illumina HumanMethylation450	Whole blood	-	691	1	354 cases, 337 controls	51.9	197	494	691	-	-	-	-	-
cg23856138	chr10:35658321	10	35658321	CCNY	Open sea	Rheumatoid arthritis	EFO_0000685	0.01057	0.0019	1.14e-08	-	CD8.T.cells	Liu Y	-	23334450	2013-01-20	-	Table S3	DNA methylation	Rheumatoid arthritis	Age, sex, smoking and cell counts	Beta values	-	Illumina HumanMethylation450	Whole blood	-	691	1	354 cases, 337 controls	51.9	197	494	691	-	-	-	-	-
cg26368842	chr10:23004020	10	23004020	PIP4K2A	South shore	Rheumatoid arthritis	EFO_0000685	0.01401	0.0021	2.75e-11	-	B.cells	Liu Y	-	23334450	2013-01-20	-	Table S3	DNA methylation	Rheumatoid arthritis	Age, sex, smoking and cell counts	Beta values	-	Illumina HumanMethylation450	Whole blood	-	691	1	354 cases, 337 controls	51.9	197	494	691	-	-	-	-	-
cg26596964	chr10:102495354	10	102495354	-	Island	Rheumatoid arthritis	EFO_0000685	0.00711	0.001	3.1e-12	-	B.cells	Liu Y	-	23334450	2013-01-20	-	Table S3	DNA methylation	Rheumatoid arthritis	Age, sex, smoking and cell counts	Beta values	-	Illumina HumanMethylation450	Whole blood	-	691	1	354 cases, 337 controls	51.9	197	494	691	-	-	-	-	-
cg01806722	chr11:95815452	11	95815452	MAML2	Open sea	Rheumatoid arthritis	EFO_0000685	-0.01186	0.0019	8.18e-10	-	B.cells	Liu Y	-	23334450	2013-01-20	-	Table S3	DNA methylation	Rheumatoid arthritis	Age, sex, smoking and cell counts	Beta values	-	Illumina HumanMethylation450	Whole blood	-	691	1	354 cases, 337 controls	51.9	197	494	691	-	-	-	-	-
cg02804557	chr11:7022088	11	7022088	ZNF214	Open sea	Rheumatoid arthritis	EFO_0000685	-0.01827	0.0033	2.96e-08	-	CD4.T.cells	Liu Y	-	23334450	2013-01-20	-	Table S3	DNA methylation	Rheumatoid arthritis	Age, sex, smoking and cell counts	Beta values	-	Illumina HumanMethylation450	Whole blood	-	691	1	354 cases, 337 controls	51.9	197	494	691	-	-	-	-	-
cg03361664	chr11:3187760	11	3187760	OSBPL5	South shore	Rheumatoid arthritis	EFO_0000685	0.01177	0.002	1.92e-09	-	B.cells	Liu Y	-	23334450	2013-01-20	-	Table S3	DNA methylation	Rheumatoid arthritis	Age, sex, smoking and cell counts	Beta values	-	Illumina HumanMethylation450	Whole blood	-	691	1	354 cases, 337 controls	51.9	197	494	691	-	-	-	-	-
cg04168494	chr11:122675369	11	122675369	UBASH3B	Open sea	Rheumatoid arthritis	EFO_0000685	-0.02114	0.0035	1.93e-09	-	B.cells	Liu Y	-	23334450	2013-01-20	-	Table S3	DNA methylation	Rheumatoid arthritis	Age, sex, smoking and cell counts	Beta values	-	Illumina HumanMethylation450	Whole blood	-	691	1	354 cases, 337 controls	51.9	197	494	691	-	-	-	-	-
cg04420335	chr11:103800408	11	103800408	PDGFD	Open sea	Rheumatoid arthritis	EFO_0000685	-0.01325	0.0025	6.49e-08	-	B.cells	Liu Y	-	23334450	2013-01-20	-	Table S3	DNA methylation	Rheumatoid arthritis	Age, sex, smoking and cell counts	Beta values	-	Illumina HumanMethylation450	Whole blood	-	691	1	354 cases, 337 controls	51.9	197	494	691	-	-	-	-	-
cg04923194	chr11:83393677	11	83393677	DLG2	Open sea	Rheumatoid arthritis	EFO_0000685	-0.0231	0.0039	2.32e-09	-	B.cells	Liu Y	-	23334450	2013-01-20	-	Table S3	DNA methylation	Rheumatoid arthritis	Age, sex, smoking and cell counts	Beta values	-	Illumina HumanMethylation450	Whole blood	-	691	1	354 cases, 337 controls	51.9	197	494	691	-	-	-	-	-
cg05042743	chr11:61159739	11	61159739	TMEM216	North shore	Rheumatoid arthritis	EFO_0000685	0.01002	0.0014	4.08e-13	-	B.cells	Liu Y	-	23334450	2013-01-20	-	Table S3	DNA methylation	Rheumatoid arthritis	Age, sex, smoking and cell counts	Beta values	-	Illumina HumanMethylation450	Whole blood	-	691	1	354 cases, 337 controls	51.9	197	494	691	-	-	-	-	-
cg05067926	chr11:134231915	11	134231915	GLB1L2	Island	Rheumatoid arthritis	EFO_0000685	-0.0089	0.0015	8.09e-09	-	CD4.T.cells	Liu Y	-	23334450	2013-01-20	-	Table S3	DNA methylation	Rheumatoid arthritis	Age, sex, smoking and cell counts	Beta values	-	Illumina HumanMethylation450	Whole blood	-	691	1	354 cases, 337 controls	51.9	197	494	691	-	-	-	-	-
cg05427381	chr11:62309707	11	62309707	AHNAK	North shelf	Rheumatoid arthritis	EFO_0000685	-0.02143	0.0032	1.36e-11	-	B.cells	Liu Y	-	23334450	2013-01-20	-	Table S3	DNA methylation	Rheumatoid arthritis	Age, sex, smoking and cell counts	Beta values	-	Illumina HumanMethylation450	Whole blood	-	691	1	354 cases, 337 controls	51.9	197	494	691	-	-	-	-	-
cg06429138	chr11:72860376	11	72860376	-	Open sea	Rheumatoid arthritis	EFO_0000685	-0.01166	0.0021	3.48e-08	-	B.cells	Liu Y	-	23334450	2013-01-20	-	Table S3	DNA methylation	Rheumatoid arthritis	Age, sex, smoking and cell counts	Beta values	-	Illumina HumanMethylation450	Whole blood	-	691	1	354 cases, 337 controls	51.9	197	494	691	-	-	-	-	-
cg07237926	chr11:117857630	11	117857630	IL10RA	South shore	Rheumatoid arthritis	EFO_0000685	0.01847	0.0029	1.8e-10	-	B.cells	Liu Y	-	23334450	2013-01-20	-	Table S3	DNA methylation	Rheumatoid arthritis	Age, sex, smoking and cell counts	Beta values	-	Illumina HumanMethylation450	Whole blood	-	691	1	354 cases, 337 controls	51.9	197	494	691	-	-	-	-	-
cg07721852	chr11:118576628	11	118576628	-	Open sea	Rheumatoid arthritis	EFO_0000685	0.01562	0.0028	2.72e-08	-	CD8.T.cells	Liu Y	-	23334450	2013-01-20	-	Table S3	DNA methylation	Rheumatoid arthritis	Age, sex, smoking and cell counts	Beta values	-	Illumina HumanMethylation450	Whole blood	-	691	1	354 cases, 337 controls	51.9	197	494	691	-	-	-	-	-
cg08010619	chr11:9769192	11	9769192	SWAP70	Open sea	Rheumatoid arthritis	EFO_0000685	-0.01378	0.0022	4.36e-10	-	B.cells	Liu Y	-	23334450	2013-01-20	-	Table S3	DNA methylation	Rheumatoid arthritis	Age, sex, smoking and cell counts	Beta values	-	Illumina HumanMethylation450	Whole blood	-	691	1	354 cases, 337 controls	51.9	197	494	691	-	-	-	-	-
cg08391415	chr11:31835577	11	31835577	PAX6	Island	Rheumatoid arthritis	EFO_0000685	0.0143	0.0026	2.78e-08	-	B.cells	Liu Y	-	23334450	2013-01-20	-	Table S3	DNA methylation	Rheumatoid arthritis	Age, sex, smoking and cell counts	Beta values	-	Illumina HumanMethylation450	Whole blood	-	691	1	354 cases, 337 controls	51.9	197	494	691	-	-	-	-	-
cg08712824	chr11:57092982	11	57092982	TNKS1BP1	South shore	Rheumatoid arthritis	EFO_0000685	0.01343	0.0017	6.98e-15	-	B.cells	Liu Y	-	23334450	2013-01-20	-	Table S3	DNA methylation	Rheumatoid arthritis	Age, sex, smoking and cell counts	Beta values	-	Illumina HumanMethylation450	Whole blood	-	691	1	354 cases, 337 controls	51.9	197	494	691	-	-	-	-	-
cg10489124	chr11:61159736	11	61159736	TMEM216	North shore	Rheumatoid arthritis	EFO_0000685	0.00873	0.0016	3.91e-08	-	B.cells	Liu Y	-	23334450	2013-01-20	-	Table S3	DNA methylation	Rheumatoid arthritis	Age, sex, smoking and cell counts	Beta values	-	Illumina HumanMethylation450	Whole blood	-	691	1	354 cases, 337 controls	51.9	197	494	691	-	-	-	-	-
cg12190322	chr11:122395107	11	122395107	-	Open sea	Rheumatoid arthritis	EFO_0000685	0.0096	0.0017	9.57e-09	-	CD8.T.cells	Liu Y	-	23334450	2013-01-20	-	Table S3	DNA methylation	Rheumatoid arthritis	Age, sex, smoking and cell counts	Beta values	-	Illumina HumanMethylation450	Whole blood	-	691	1	354 cases, 337 controls	51.9	197	494	691	-	-	-	-	-
cg12471950	chr11:5706401	11	5706401	TRIM5	Open sea	Rheumatoid arthritis	EFO_0000685	0.01439	0.0021	6.81e-12	-	Monocytes	Liu Y	-	23334450	2013-01-20	-	Table S3	DNA methylation	Rheumatoid arthritis	Age, sex, smoking and cell counts	Beta values	-	Illumina HumanMethylation450	Whole blood	-	691	1	354 cases, 337 controls	51.9	197	494	691	-	-	-	-	-
cg13826564	chr11:65306731	11	65306731	LTBP3	Island	Rheumatoid arthritis	EFO_0000685	-0.00831	0.0015	5.98e-08	-	CD8.T.cells	Liu Y	-	23334450	2013-01-20	-	Table S3	DNA methylation	Rheumatoid arthritis	Age, sex, smoking and cell counts	Beta values	-	Illumina HumanMethylation450	Whole blood	-	691	1	354 cases, 337 controls	51.9	197	494	691	-	-	-	-	-
cg14143752	chr11:3915742	11	3915742	STIM1	Open sea	Rheumatoid arthritis	EFO_0000685	0.01264	0.0022	5.18e-09	-	CD8.T.cells	Liu Y	-	23334450	2013-01-20	-	Table S3	DNA methylation	Rheumatoid arthritis	Age, sex, smoking and cell counts	Beta values	-	Illumina HumanMethylation450	Whole blood	-	691	1	354 cases, 337 controls	51.9	197	494	691	-	-	-	-	-
cg14245804	chr11:68081226	11	68081226	LRP5	South shore	Rheumatoid arthritis	EFO_0000685	0.02112	0.003	4.14e-12	-	CD8.T.cells	Liu Y	-	23334450	2013-01-20	-	Table S3	DNA methylation	Rheumatoid arthritis	Age, sex, smoking and cell counts	Beta values	-	Illumina HumanMethylation450	Whole blood	-	691	1	354 cases, 337 controls	51.9	197	494	691	-	-	-	-	-
cg15552491	chr11:119037285	11	119037285	-	North shelf	Rheumatoid arthritis	EFO_0000685	-0.01353	0.0024	1e-08	-	B.cells	Liu Y	-	23334450	2013-01-20	-	Table S3	DNA methylation	Rheumatoid arthritis	Age, sex, smoking and cell counts	Beta values	-	Illumina HumanMethylation450	Whole blood	-	691	1	354 cases, 337 controls	51.9	197	494	691	-	-	-	-	-
cg18437209	chr11:35105199	11	35105199	-	Open sea	Rheumatoid arthritis	EFO_0000685	0.01386	0.0023	9.4e-10	-	CD8.T.cells	Liu Y	-	23334450	2013-01-20	-	Table S3	DNA methylation	Rheumatoid arthritis	Age, sex, smoking and cell counts	Beta values	-	Illumina HumanMethylation450	Whole blood	-	691	1	354 cases, 337 controls	51.9	197	494	691	-	-	-	-	-
cg18476690	chr11:61125255	11	61125255	CYBASC3	North shelf	Rheumatoid arthritis	EFO_0000685	-0.0162	0.0029	2.84e-08	-	B.cells	Liu Y	-	23334450	2013-01-20	-	Table S3	DNA methylation	Rheumatoid arthritis	Age, sex, smoking and cell counts	Beta values	-	Illumina HumanMethylation450	Whole blood	-	691	1	354 cases, 337 controls	51.9	197	494	691	-	-	-	-	-
cg18481342	chr11:1782709	11	1782709	HCCA2;CTSD	North shelf	Rheumatoid arthritis	EFO_0000685	0.01988	0.0036	2.75e-08	-	Granulocytes	Liu Y	-	23334450	2013-01-20	-	Table S3	DNA methylation	Rheumatoid arthritis	Age, sex, smoking and cell counts	Beta values	-	Illumina HumanMethylation450	Whole blood	-	691	1	354 cases, 337 controls	51.9	197	494	691	-	-	-	-	-
cg20001829	chr11:118402342	11	118402342	TMEM25	South shore	Rheumatoid arthritis	EFO_0000685	0.01499	0.0028	5.66e-08	-	CD8.T.cells	Liu Y	-	23334450	2013-01-20	-	Table S3	DNA methylation	Rheumatoid arthritis	Age, sex, smoking and cell counts	Beta values	-	Illumina HumanMethylation450	Whole blood	-	691	1	354 cases, 337 controls	51.9	197	494	691	-	-	-	-	-
cg20943999	chr11:85453669	11	85453669	SYTL2	Open sea	Rheumatoid arthritis	EFO_0000685	-0.02822	0.0048	3.43e-09	-	B.cells	Liu Y	-	23334450	2013-01-20	-	Table S3	DNA methylation	Rheumatoid arthritis	Age, sex, smoking and cell counts	Beta values	-	Illumina HumanMethylation450	Whole blood	-	691	1	354 cases, 337 controls	51.9	197	494	691	-	-	-	-	-
cg21800989	chr11:65713893	11	65713893	TSGA10IP	Open sea	Rheumatoid arthritis	EFO_0000685	-0.04265	0.0062	5.07e-12	-	B.cells	Liu Y	-	23334450	2013-01-20	-	Table S3	DNA methylation	Rheumatoid arthritis	Age, sex, smoking and cell counts	Beta values	-	Illumina HumanMethylation450	Whole blood	-	691	1	354 cases, 337 controls	51.9	197	494	691	-	-	-	-	-
cg21818891	chr11:35310917	11	35310917	SLC1A2	Open sea	Rheumatoid arthritis	EFO_0000685	-0.02766	0.0049	1.6e-08	-	B.cells	Liu Y	-	23334450	2013-01-20	-	Table S3	DNA methylation	Rheumatoid arthritis	Age, sex, smoking and cell counts	Beta values	-	Illumina HumanMethylation450	Whole blood	-	691	1	354 cases, 337 controls	51.9	197	494	691	-	-	-	-	-
cg21833076	chr11:104643591	11	104643591	-	Open sea	Rheumatoid arthritis	EFO_0000685	0.02375	0.0041	6.97e-09	-	CD8.T.cells	Liu Y	-	23334450	2013-01-20	-	Table S3	DNA methylation	Rheumatoid arthritis	Age, sex, smoking and cell counts	Beta values	-	Illumina HumanMethylation450	Whole blood	-	691	1	354 cases, 337 controls	51.9	197	494	691	-	-	-	-	-
cg22289581	chr11:122850227	11	122850227	BSX	South shore	Rheumatoid arthritis	EFO_0000685	0.00651	0.0011	3.82e-09	-	B.cells	Liu Y	-	23334450	2013-01-20	-	Table S3	DNA methylation	Rheumatoid arthritis	Age, sex, smoking and cell counts	Beta values	-	Illumina HumanMethylation450	Whole blood	-	691	1	354 cases, 337 controls	51.9	197	494	691	-	-	-	-	-
cg25751961	chr11:128711233	11	128711233	KCNJ1	Open sea	Rheumatoid arthritis	EFO_0000685	-0.03535	0.0049	6.34e-13	-	B.cells	Liu Y	-	23334450	2013-01-20	-	Table S3	DNA methylation	Rheumatoid arthritis	Age, sex, smoking and cell counts	Beta values	-	Illumina HumanMethylation450	Whole blood	-	691	1	354 cases, 337 controls	51.9	197	494	691	-	-	-	-	-
cg27309871	chr11:86224410	11	86224410	ME3	Open sea	Rheumatoid arthritis	EFO_0000685	-0.01577	0.0029	4.53e-08	-	CD8.T.cells	Liu Y	-	23334450	2013-01-20	-	Table S3	DNA methylation	Rheumatoid arthritis	Age, sex, smoking and cell counts	Beta values	-	Illumina HumanMethylation450	Whole blood	-	691	1	354 cases, 337 controls	51.9	197	494	691	-	-	-	-	-
cg00967695	chr12:133411885	12	133411885	-	North shore	Rheumatoid arthritis	EFO_0000685	-0.01467	0.0021	1.38e-12	-	CD8.T.cells	Liu Y	-	23334450	2013-01-20	-	Table S3	DNA methylation	Rheumatoid arthritis	Age, sex, smoking and cell counts	Beta values	-	Illumina HumanMethylation450	Whole blood	-	691	1	354 cases, 337 controls	51.9	197	494	691	-	-	-	-	-
cg01928411	chr12:50793981	12	50793981	LARP4	North shore	Rheumatoid arthritis	EFO_0000685	-0.02349	0.0043	3.89e-08	-	B.cells	Liu Y	-	23334450	2013-01-20	-	Table S3	DNA methylation	Rheumatoid arthritis	Age, sex, smoking and cell counts	Beta values	-	Illumina HumanMethylation450	Whole blood	-	691	1	354 cases, 337 controls	51.9	197	494	691	-	-	-	-	-
cg03160174	chr12:12015769	12	12015769	ETV6	Open sea	Rheumatoid arthritis	EFO_0000685	-0.01475	0.0024	4.63e-10	-	B.cells	Liu Y	-	23334450	2013-01-20	-	Table S3	DNA methylation	Rheumatoid arthritis	Age, sex, smoking and cell counts	Beta values	-	Illumina HumanMethylation450	Whole blood	-	691	1	354 cases, 337 controls	51.9	197	494	691	-	-	-	-	-
cg03569637	chr12:47609357	12	47609357	LOC100233209;FAM113B	Open sea	Rheumatoid arthritis	EFO_0000685	0.00877	0.0014	2.35e-10	-	B.cells	Liu Y	-	23334450	2013-01-20	-	Table S3	DNA methylation	Rheumatoid arthritis	Age, sex, smoking and cell counts	Beta values	-	Illumina HumanMethylation450	Whole blood	-	691	1	354 cases, 337 controls	51.9	197	494	691	-	-	-	-	-
cg04529785	chr12:117799083	12	117799083	NOS1	Island	Rheumatoid arthritis	EFO_0000685	0.00808	0.0014	2.5e-08	-	B.cells	Liu Y	-	23334450	2013-01-20	-	Table S3	DNA methylation	Rheumatoid arthritis	Age, sex, smoking and cell counts	Beta values	-	Illumina HumanMethylation450	Whole blood	-	691	1	354 cases, 337 controls	51.9	197	494	691	-	-	-	-	-
cg05166022	chr12:2800471	12	2800471	CACNA1C	Island	Rheumatoid arthritis	EFO_0000685	0.00985	0.0016	9.02e-10	-	Monocytes	Liu Y	-	23334450	2013-01-20	-	Table S3	DNA methylation	Rheumatoid arthritis	Age, sex, smoking and cell counts	Beta values	-	Illumina HumanMethylation450	Whole blood	-	691	1	354 cases, 337 controls	51.9	197	494	691	-	-	-	-	-
cg05728754	chr12:47225326	12	47225326	-	Island	Rheumatoid arthritis	EFO_0000685	0.00833	0.0015	3.21e-08	-	B.cells	Liu Y	-	23334450	2013-01-20	-	Table S3	DNA methylation	Rheumatoid arthritis	Age, sex, smoking and cell counts	Beta values	-	Illumina HumanMethylation450	Whole blood	-	691	1	354 cases, 337 controls	51.9	197	494	691	-	-	-	-	-
cg08611549	chr12:108064394	12	108064394	-	Open sea	Rheumatoid arthritis	EFO_0000685	-0.0129	0.0019	1.83e-11	-	CD4.T.cells	Liu Y	-	23334450	2013-01-20	-	Table S3	DNA methylation	Rheumatoid arthritis	Age, sex, smoking and cell counts	Beta values	-	Illumina HumanMethylation450	Whole blood	-	691	1	354 cases, 337 controls	51.9	197	494	691	-	-	-	-	-
cg09183316	chr12:58238232	12	58238232	CTDSP2	North shore	Rheumatoid arthritis	EFO_0000685	0.01569	0.0025	4.65e-10	-	CD8.T.cells	Liu Y	-	23334450	2013-01-20	-	Table S3	DNA methylation	Rheumatoid arthritis	Age, sex, smoking and cell counts	Beta values	-	Illumina HumanMethylation450	Whole blood	-	691	1	354 cases, 337 controls	51.9	197	494	691	-	-	-	-	-
cg09640447	chr12:47549530	12	47549530	-	Open sea	Rheumatoid arthritis	EFO_0000685	-0.01908	0.0035	5.23e-08	-	CD4.T.cells	Liu Y	-	23334450	2013-01-20	-	Table S3	DNA methylation	Rheumatoid arthritis	Age, sex, smoking and cell counts	Beta values	-	Illumina HumanMethylation450	Whole blood	-	691	1	354 cases, 337 controls	51.9	197	494	691	-	-	-	-	-
cg10225640	chr12:121790611	12	121790611	ANAPC5	South shore	Rheumatoid arthritis	EFO_0000685	0.00909	0.0015	5.12e-10	-	Monocytes	Liu Y	-	23334450	2013-01-20	-	Table S3	DNA methylation	Rheumatoid arthritis	Age, sex, smoking and cell counts	Beta values	-	Illumina HumanMethylation450	Whole blood	-	691	1	354 cases, 337 controls	51.9	197	494	691	-	-	-	-	-
cg10912292	chr12:24532309	12	24532309	SOX5	Open sea	Rheumatoid arthritis	EFO_0000685	-0.02575	0.0042	5.72e-10	-	B.cells	Liu Y	-	23334450	2013-01-20	-	Table S3	DNA methylation	Rheumatoid arthritis	Age, sex, smoking and cell counts	Beta values	-	Illumina HumanMethylation450	Whole blood	-	691	1	354 cases, 337 controls	51.9	197	494	691	-	-	-	-	-
cg11128345	chr12:48495627	12	48495627	SENP1	North shelf	Rheumatoid arthritis	EFO_0000685	-0.01441	0.0026	3.02e-08	-	B.cells	Liu Y	-	23334450	2013-01-20	-	Table S3	DNA methylation	Rheumatoid arthritis	Age, sex, smoking and cell counts	Beta values	-	Illumina HumanMethylation450	Whole blood	-	691	1	354 cases, 337 controls	51.9	197	494	691	-	-	-	-	-
cg11225410	chr12:93966317	12	93966317	SOCS2	Island	Rheumatoid arthritis	EFO_0000685	0.00694	0.0012	5.14e-09	-	CD8.T.cells	Liu Y	-	23334450	2013-01-20	-	Table S3	DNA methylation	Rheumatoid arthritis	Age, sex, smoking and cell counts	Beta values	-	Illumina HumanMethylation450	Whole blood	-	691	1	354 cases, 337 controls	51.9	197	494	691	-	-	-	-	-
cg11352190	chr12:45270000	12	45270000	NELL2	Island	Rheumatoid arthritis	EFO_0000685	0.01281	0.002	1.45e-10	-	Monocytes	Liu Y	-	23334450	2013-01-20	-	Table S3	DNA methylation	Rheumatoid arthritis	Age, sex, smoking and cell counts	Beta values	-	Illumina HumanMethylation450	Whole blood	-	691	1	354 cases, 337 controls	51.9	197	494	691	-	-	-	-	-
cg13937905	chr12:53612551	12	53612551	RARG	North shore	Rheumatoid arthritis	EFO_0000685	0.0184	0.0034	6.86e-08	-	CD8.T.cells	Liu Y	-	23334450	2013-01-20	-	Table S3	DNA methylation	Rheumatoid arthritis	Age, sex, smoking and cell counts	Beta values	-	Illumina HumanMethylation450	Whole blood	-	691	1	354 cases, 337 controls	51.9	197	494	691	-	-	-	-	-
cg15174393	chr12:125259081	12	125259081	-	Open sea	Rheumatoid arthritis	EFO_0000685	0.02426	0.0035	6.41e-12	-	B.cells	Liu Y	-	23334450	2013-01-20	-	Table S3	DNA methylation	Rheumatoid arthritis	Age, sex, smoking and cell counts	Beta values	-	Illumina HumanMethylation450	Whole blood	-	691	1	354 cases, 337 controls	51.9	197	494	691	-	-	-	-	-
cg15389025	chr12:49627934	12	49627934	-	North shore	Rheumatoid arthritis	EFO_0000685	0.01601	0.0024	1.13e-11	-	CD8.T.cells	Liu Y	-	23334450	2013-01-20	-	Table S3	DNA methylation	Rheumatoid arthritis	Age, sex, smoking and cell counts	Beta values	-	Illumina HumanMethylation450	Whole blood	-	691	1	354 cases, 337 controls	51.9	197	494	691	-	-	-	-	-
cg16111364	chr12:122891696	12	122891696	CLIP1	Open sea	Rheumatoid arthritis	EFO_0000685	-0.02746	0.004	1.07e-11	-	B.cells	Liu Y	-	23334450	2013-01-20	-	Table S3	DNA methylation	Rheumatoid arthritis	Age, sex, smoking and cell counts	Beta values	-	Illumina HumanMethylation450	Whole blood	-	691	1	354 cases, 337 controls	51.9	197	494	691	-	-	-	-	-
cg16853842	chr12:56390939	12	56390939	SUOX	Open sea	Rheumatoid arthritis	EFO_0000685	0.01632	0.0022	1.33e-13	-	CD8.T.cells	Liu Y	-	23334450	2013-01-20	-	Table S3	DNA methylation	Rheumatoid arthritis	Age, sex, smoking and cell counts	Beta values	-	Illumina HumanMethylation450	Whole blood	-	691	1	354 cases, 337 controls	51.9	197	494	691	-	-	-	-	-
cg16915316	chr12:58237272	12	58237272	CTDSP2	North shore	Rheumatoid arthritis	EFO_0000685	0.01107	0.0017	1.68e-10	-	CD8.T.cells	Liu Y	-	23334450	2013-01-20	-	Table S3	DNA methylation	Rheumatoid arthritis	Age, sex, smoking and cell counts	Beta values	-	Illumina HumanMethylation450	Whole blood	-	691	1	354 cases, 337 controls	51.9	197	494	691	-	-	-	-	-
cg18216249	chr12:48100805	12	48100805	RPAP3	South shore	Rheumatoid arthritis	EFO_0000685	0.01321	0.0025	8.24e-08	-	B.cells	Liu Y	-	23334450	2013-01-20	-	Table S3	DNA methylation	Rheumatoid arthritis	Age, sex, smoking and cell counts	Beta values	-	Illumina HumanMethylation450	Whole blood	-	691	1	354 cases, 337 controls	51.9	197	494	691	-	-	-	-	-
cg18440199	chr12:72665282	12	72665282	LOC283392;TRHDE	North shore	Rheumatoid arthritis	EFO_0000685	0.01131	0.0019	4.2e-09	-	B.cells	Liu Y	-	23334450	2013-01-20	-	Table S3	DNA methylation	Rheumatoid arthritis	Age, sex, smoking and cell counts	Beta values	-	Illumina HumanMethylation450	Whole blood	-	691	1	354 cases, 337 controls	51.9	197	494	691	-	-	-	-	-
cg18874502	chr12:133562918	12	133562918	ZNF26	Island	Rheumatoid arthritis	EFO_0000685	0.00419	0.0007	1.61e-08	-	Monocytes	Liu Y	-	23334450	2013-01-20	-	Table S3	DNA methylation	Rheumatoid arthritis	Age, sex, smoking and cell counts	Beta values	-	Illumina HumanMethylation450	Whole blood	-	691	1	354 cases, 337 controls	51.9	197	494	691	-	-	-	-	-
cg22434506	chr12:6657818	12	6657818	IFFO1	Island	Rheumatoid arthritis	EFO_0000685	0.01096	0.002	3.29e-08	-	Monocytes	Liu Y	-	23334450	2013-01-20	-	Table S3	DNA methylation	Rheumatoid arthritis	Age, sex, smoking and cell counts	Beta values	-	Illumina HumanMethylation450	Whole blood	-	691	1	354 cases, 337 controls	51.9	197	494	691	-	-	-	-	-
cg23028436	chr12:27396983	12	27396983	STK38L	Island	Rheumatoid arthritis	EFO_0000685	0.01082	0.0017	5.75e-11	-	B.cells	Liu Y	-	23334450	2013-01-20	-	Table S3	DNA methylation	Rheumatoid arthritis	Age, sex, smoking and cell counts	Beta values	-	Illumina HumanMethylation450	Whole blood	-	691	1	354 cases, 337 controls	51.9	197	494	691	-	-	-	-	-
cg23328556	chr12:123374731	12	123374731	VPS37B	Open sea	Rheumatoid arthritis	EFO_0000685	0.02135	0.0032	1.29e-11	-	CD4.T.cells	Liu Y	-	23334450	2013-01-20	-	Table S3	DNA methylation	Rheumatoid arthritis	Age, sex, smoking and cell counts	Beta values	-	Illumina HumanMethylation450	Whole blood	-	691	1	354 cases, 337 controls	51.9	197	494	691	-	-	-	-	-
cg23699274	chr12:40618284	12	40618284	LRRK2	North shore	Rheumatoid arthritis	EFO_0000685	0.01134	0.0019	1.1e-09	-	CD8.T.cells	Liu Y	-	23334450	2013-01-20	-	Table S3	DNA methylation	Rheumatoid arthritis	Age, sex, smoking and cell counts	Beta values	-	Illumina HumanMethylation450	Whole blood	-	691	1	354 cases, 337 controls	51.9	197	494	691	-	-	-	-	-
cg23970703	chr12:123319216	12	123319216	HIP1R	North shore	Rheumatoid arthritis	EFO_0000685	0.00939	0.0016	3.2e-09	-	CD8.T.cells	Liu Y	-	23334450	2013-01-20	-	Table S3	DNA methylation	Rheumatoid arthritis	Age, sex, smoking and cell counts	Beta values	-	Illumina HumanMethylation450	Whole blood	-	691	1	354 cases, 337 controls	51.9	197	494	691	-	-	-	-	-
cg26874693	chr12:111618936	12	111618936	CUX2	Open sea	Rheumatoid arthritis	EFO_0000685	0.00978	0.0017	9.72e-09	-	CD8.T.cells	Liu Y	-	23334450	2013-01-20	-	Table S3	DNA methylation	Rheumatoid arthritis	Age, sex, smoking and cell counts	Beta values	-	Illumina HumanMethylation450	Whole blood	-	691	1	354 cases, 337 controls	51.9	197	494	691	-	-	-	-	-
cg27067282	chr12:107487874	12	107487874	CRY1	South shore	Rheumatoid arthritis	EFO_0000685	0.00703	0.0013	1.94e-08	-	B.cells	Liu Y	-	23334450	2013-01-20	-	Table S3	DNA methylation	Rheumatoid arthritis	Age, sex, smoking and cell counts	Beta values	-	Illumina HumanMethylation450	Whole blood	-	691	1	354 cases, 337 controls	51.9	197	494	691	-	-	-	-	-
ch.12.1171804F	chr12:56495766	12	56495766	ERBB3	North shelf	Rheumatoid arthritis	EFO_0000685	0.01247	0.0022	1.92e-08	-	CD8.T.cells	Liu Y	-	23334450	2013-01-20	-	Table S3	DNA methylation	Rheumatoid arthritis	Age, sex, smoking and cell counts	Beta values	-	Illumina HumanMethylation450	Whole blood	-	691	1	354 cases, 337 controls	51.9	197	494	691	-	-	-	-	-
cg08879684	chr13:46962963	13	46962963	C13orf18	South shore	Rheumatoid arthritis	EFO_0000685	-0.01432	0.0026	4.88e-08	-	B.cells	Liu Y	-	23334450	2013-01-20	-	Table S3	DNA methylation	Rheumatoid arthritis	Age, sex, smoking and cell counts	Beta values	-	Illumina HumanMethylation450	Whole blood	-	691	1	354 cases, 337 controls	51.9	197	494	691	-	-	-	-	-
cg13434989	chr13:78493305	13	78493305	EDNRB	Island	Rheumatoid arthritis	EFO_0000685	0.01069	0.0019	3.05e-08	-	B.cells	Liu Y	-	23334450	2013-01-20	-	Table S3	DNA methylation	Rheumatoid arthritis	Age, sex, smoking and cell counts	Beta values	-	Illumina HumanMethylation450	Whole blood	-	691	1	354 cases, 337 controls	51.9	197	494	691	-	-	-	-	-
cg13742752	chr13:21047569	13	21047569	CRYL1	Open sea	Rheumatoid arthritis	EFO_0000685	-0.0169	0.0029	5.4e-09	-	B.cells	Liu Y	-	23334450	2013-01-20	-	Table S3	DNA methylation	Rheumatoid arthritis	Age, sex, smoking and cell counts	Beta values	-	Illumina HumanMethylation450	Whole blood	-	691	1	354 cases, 337 controls	51.9	197	494	691	-	-	-	-	-
cg16409955	chr13:38444227	13	38444227	TRPC4	Island	Rheumatoid arthritis	EFO_0000685	0.01442	0.0026	3.19e-08	-	B.cells	Liu Y	-	23334450	2013-01-20	-	Table S3	DNA methylation	Rheumatoid arthritis	Age, sex, smoking and cell counts	Beta values	-	Illumina HumanMethylation450	Whole blood	-	691	1	354 cases, 337 controls	51.9	197	494	691	-	-	-	-	-
cg18107232	chr13:95620997	13	95620997	-	South shore	Rheumatoid arthritis	EFO_0000685	0.01077	0.0017	1.64e-10	-	B.cells	Liu Y	-	23334450	2013-01-20	-	Table S3	DNA methylation	Rheumatoid arthritis	Age, sex, smoking and cell counts	Beta values	-	Illumina HumanMethylation450	Whole blood	-	691	1	354 cases, 337 controls	51.9	197	494	691	-	-	-	-	-
cg18714586	chr13:30831499	13	30831499	KATNAL1	Open sea	Rheumatoid arthritis	EFO_0000685	-0.01761	0.0033	6.89e-08	-	B.cells	Liu Y	-	23334450	2013-01-20	-	Table S3	DNA methylation	Rheumatoid arthritis	Age, sex, smoking and cell counts	Beta values	-	Illumina HumanMethylation450	Whole blood	-	691	1	354 cases, 337 controls	51.9	197	494	691	-	-	-	-	-
cg18967835	chr13:99907350	13	99907350	GPR18;UBAC2	Open sea	Rheumatoid arthritis	EFO_0000685	-0.01687	0.0028	1.62e-09	-	B.cells	Liu Y	-	23334450	2013-01-20	-	Table S3	DNA methylation	Rheumatoid arthritis	Age, sex, smoking and cell counts	Beta values	-	Illumina HumanMethylation450	Whole blood	-	691	1	354 cases, 337 controls	51.9	197	494	691	-	-	-	-	-
cg19650157	chr13:78493297	13	78493297	EDNRB	Island	Rheumatoid arthritis	EFO_0000685	0.01179	0.002	8.55e-09	-	B.cells	Liu Y	-	23334450	2013-01-20	-	Table S3	DNA methylation	Rheumatoid arthritis	Age, sex, smoking and cell counts	Beta values	-	Illumina HumanMethylation450	Whole blood	-	691	1	354 cases, 337 controls	51.9	197	494	691	-	-	-	-	-
cg24867247	chr13:46964256	13	46964256	-	South shelf	Rheumatoid arthritis	EFO_0000685	0.0116	0.0016	1.81e-13	-	CD8.T.cells	Liu Y	-	23334450	2013-01-20	-	Table S3	DNA methylation	Rheumatoid arthritis	Age, sex, smoking and cell counts	Beta values	-	Illumina HumanMethylation450	Whole blood	-	691	1	354 cases, 337 controls	51.9	197	494	691	-	-	-	-	-
cg01643441	chr14:65567845	14	65567845	MAX	North shore	Rheumatoid arthritis	EFO_0000685	0.02155	0.0037	4.46e-09	-	B.cells	Liu Y	-	23334450	2013-01-20	-	Table S3	DNA methylation	Rheumatoid arthritis	Age, sex, smoking and cell counts	Beta values	-	Illumina HumanMethylation450	Whole blood	-	691	1	354 cases, 337 controls	51.9	197	494	691	-	-	-	-	-
cg01767544	chr14:106321115	14	106321115	-	North shore	Rheumatoid arthritis	EFO_0000685	0.01889	0.0027	2.07e-12	-	B.cells	Liu Y	-	23334450	2013-01-20	-	Table S3	DNA methylation	Rheumatoid arthritis	Age, sex, smoking and cell counts	Beta values	-	Illumina HumanMethylation450	Whole blood	-	691	1	354 cases, 337 controls	51.9	197	494	691	-	-	-	-	-
cg01841758	chr14:37666893	14	37666893	MIPOL1	Island	Rheumatoid arthritis	EFO_0000685	0.01532	0.0024	1.95e-10	-	B.cells	Liu Y	-	23334450	2013-01-20	-	Table S3	DNA methylation	Rheumatoid arthritis	Age, sex, smoking and cell counts	Beta values	-	Illumina HumanMethylation450	Whole blood	-	691	1	354 cases, 337 controls	51.9	197	494	691	-	-	-	-	-
cg03462096	chr14:56157197	14	56157197	-	Open sea	Rheumatoid arthritis	EFO_0000685	-0.02192	0.0039	2.34e-08	-	B.cells	Liu Y	-	23334450	2013-01-20	-	Table S3	DNA methylation	Rheumatoid arthritis	Age, sex, smoking and cell counts	Beta values	-	Illumina HumanMethylation450	Whole blood	-	691	1	354 cases, 337 controls	51.9	197	494	691	-	-	-	-	-
cg09965733	chr14:42079131	14	42079131	LRFN5	South shelf	Rheumatoid arthritis	EFO_0000685	0.012	0.0019	2.58e-10	-	B.cells	Liu Y	-	23334450	2013-01-20	-	Table S3	DNA methylation	Rheumatoid arthritis	Age, sex, smoking and cell counts	Beta values	-	Illumina HumanMethylation450	Whole blood	-	691	1	354 cases, 337 controls	51.9	197	494	691	-	-	-	-	-
cg10934032	chr14:21249405	14	21249405	RNASE6	Open sea	Rheumatoid arthritis	EFO_0000685	0.01045	0.0018	3.68e-09	-	CD8.T.cells	Liu Y	-	23334450	2013-01-20	-	Table S3	DNA methylation	Rheumatoid arthritis	Age, sex, smoking and cell counts	Beta values	-	Illumina HumanMethylation450	Whole blood	-	691	1	354 cases, 337 controls	51.9	197	494	691	-	-	-	-	-
cg13152690	chr14:91695017	14	91695017	-	Open sea	Rheumatoid arthritis	EFO_0000685	0.01683	0.0022	2.74e-14	-	B.cells	Liu Y	-	23334450	2013-01-20	-	Table S3	DNA methylation	Rheumatoid arthritis	Age, sex, smoking and cell counts	Beta values	-	Illumina HumanMethylation450	Whole blood	-	691	1	354 cases, 337 controls	51.9	197	494	691	-	-	-	-	-
cg13717532	chr14:68972555	14	68972555	RAD51L1	Open sea	Rheumatoid arthritis	EFO_0000685	-0.01125	0.0021	4.48e-08	-	B.cells	Liu Y	-	23334450	2013-01-20	-	Table S3	DNA methylation	Rheumatoid arthritis	Age, sex, smoking and cell counts	Beta values	-	Illumina HumanMethylation450	Whole blood	-	691	1	354 cases, 337 controls	51.9	197	494	691	-	-	-	-	-
cg13784080	chr14:57275413	14	57275413	OTX2	Island	Rheumatoid arthritis	EFO_0000685	0.01194	0.0021	1.32e-08	-	B.cells	Liu Y	-	23334450	2013-01-20	-	Table S3	DNA methylation	Rheumatoid arthritis	Age, sex, smoking and cell counts	Beta values	-	Illumina HumanMethylation450	Whole blood	-	691	1	354 cases, 337 controls	51.9	197	494	691	-	-	-	-	-
cg14269525	chr14:98214031	14	98214031	-	Open sea	Rheumatoid arthritis	EFO_0000685	-0.02053	0.0036	8.27e-09	-	B.cells	Liu Y	-	23334450	2013-01-20	-	Table S3	DNA methylation	Rheumatoid arthritis	Age, sex, smoking and cell counts	Beta values	-	Illumina HumanMethylation450	Whole blood	-	691	1	354 cases, 337 controls	51.9	197	494	691	-	-	-	-	-
cg16324306	chr14:93786330	14	93786330	BTBD7	Open sea	Rheumatoid arthritis	EFO_0000685	0.01407	0.0024	7.81e-09	-	CD8.T.cells	Liu Y	-	23334450	2013-01-20	-	Table S3	DNA methylation	Rheumatoid arthritis	Age, sex, smoking and cell counts	Beta values	-	Illumina HumanMethylation450	Whole blood	-	691	1	354 cases, 337 controls	51.9	197	494	691	-	-	-	-	-
cg16435627	chr14:51291467	14	51291467	NIN	Open sea	Rheumatoid arthritis	EFO_0000685	-0.02499	0.0042	2.03e-09	-	B.cells	Liu Y	-	23334450	2013-01-20	-	Table S3	DNA methylation	Rheumatoid arthritis	Age, sex, smoking and cell counts	Beta values	-	Illumina HumanMethylation450	Whole blood	-	691	1	354 cases, 337 controls	51.9	197	494	691	-	-	-	-	-
cg17926940	chr14:97685060	14	97685060	-	Island	Rheumatoid arthritis	EFO_0000685	0.00994	0.0016	4.33e-10	-	B.cells	Liu Y	-	23334450	2013-01-20	-	Table S3	DNA methylation	Rheumatoid arthritis	Age, sex, smoking and cell counts	Beta values	-	Illumina HumanMethylation450	Whole blood	-	691	1	354 cases, 337 controls	51.9	197	494	691	-	-	-	-	-
cg18259504	chr14:51000058	14	51000058	ATL1;MAP4K5	South shore	Rheumatoid arthritis	EFO_0000685	0.01558	0.0022	2.79e-12	-	CD8.T.cells	Liu Y	-	23334450	2013-01-20	-	Table S3	DNA methylation	Rheumatoid arthritis	Age, sex, smoking and cell counts	Beta values	-	Illumina HumanMethylation450	Whole blood	-	691	1	354 cases, 337 controls	51.9	197	494	691	-	-	-	-	-
cg18945877	chr14:90119089	14	90119089	-	Open sea	Rheumatoid arthritis	EFO_0000685	-0.0278	0.0041	1.89e-11	-	B.cells	Liu Y	-	23334450	2013-01-20	-	Table S3	DNA methylation	Rheumatoid arthritis	Age, sex, smoking and cell counts	Beta values	-	Illumina HumanMethylation450	Whole blood	-	691	1	354 cases, 337 controls	51.9	197	494	691	-	-	-	-	-
cg19563107	chr14:53418879	14	53418879	FERMT2	South shore	Rheumatoid arthritis	EFO_0000685	0.01243	0.002	1.92e-10	-	CD8.T.cells	Liu Y	-	23334450	2013-01-20	-	Table S3	DNA methylation	Rheumatoid arthritis	Age, sex, smoking and cell counts	Beta values	-	Illumina HumanMethylation450	Whole blood	-	691	1	354 cases, 337 controls	51.9	197	494	691	-	-	-	-	-
cg20934105	chr14:93118717	14	93118717	RIN3	Open sea	Rheumatoid arthritis	EFO_0000685	0.01491	0.0025	2.46e-09	-	CD8.T.cells	Liu Y	-	23334450	2013-01-20	-	Table S3	DNA methylation	Rheumatoid arthritis	Age, sex, smoking and cell counts	Beta values	-	Illumina HumanMethylation450	Whole blood	-	691	1	354 cases, 337 controls	51.9	197	494	691	-	-	-	-	-
cg22991506	chr14:50468241	14	50468241	C14orf182	North shore	Rheumatoid arthritis	EFO_0000685	0.01822	0.0024	2.89e-14	-	B.cells	Liu Y	-	23334450	2013-01-20	-	Table S3	DNA methylation	Rheumatoid arthritis	Age, sex, smoking and cell counts	Beta values	-	Illumina HumanMethylation450	Whole blood	-	691	1	354 cases, 337 controls	51.9	197	494	691	-	-	-	-	-
cg23347250	chr14:105713866	14	105713866	BTBD6;BRF1	North shore	Rheumatoid arthritis	EFO_0000685	-0.00934	0.0016	4.2e-09	-	B.cells	Liu Y	-	23334450	2013-01-20	-	Table S3	DNA methylation	Rheumatoid arthritis	Age, sex, smoking and cell counts	Beta values	-	Illumina HumanMethylation450	Whole blood	-	691	1	354 cases, 337 controls	51.9	197	494	691	-	-	-	-	-
cg25066972	chr14:82002568	14	82002568	-	South shelf	Rheumatoid arthritis	EFO_0000685	-0.01127	0.0021	4.09e-08	-	B.cells	Liu Y	-	23334450	2013-01-20	-	Table S3	DNA methylation	Rheumatoid arthritis	Age, sex, smoking and cell counts	Beta values	-	Illumina HumanMethylation450	Whole blood	-	691	1	354 cases, 337 controls	51.9	197	494	691	-	-	-	-	-
cg26066349	chr14:31675363	14	31675363	HECTD1	North shore	Rheumatoid arthritis	EFO_0000685	0.01626	0.0028	6.44e-09	-	CD8.T.cells	Liu Y	-	23334450	2013-01-20	-	Table S3	DNA methylation	Rheumatoid arthritis	Age, sex, smoking and cell counts	Beta values	-	Illumina HumanMethylation450	Whole blood	-	691	1	354 cases, 337 controls	51.9	197	494	691	-	-	-	-	-
cg26430059	chr14:89770384	14	89770384	FOXN3	Open sea	Rheumatoid arthritis	EFO_0000685	0.01351	0.0025	3.97e-08	-	CD8.T.cells	Liu Y	-	23334450	2013-01-20	-	Table S3	DNA methylation	Rheumatoid arthritis	Age, sex, smoking and cell counts	Beta values	-	Illumina HumanMethylation450	Whole blood	-	691	1	354 cases, 337 controls	51.9	197	494	691	-	-	-	-	-
cg02968429	chr15:96873954	15	96873954	NR2F2	Island	Rheumatoid arthritis	EFO_0000685	0.00619	0.001	3.02e-09	-	B.cells	Liu Y	-	23334450	2013-01-20	-	Table S3	DNA methylation	Rheumatoid arthritis	Age, sex, smoking and cell counts	Beta values	-	Illumina HumanMethylation450	Whole blood	-	691	1	354 cases, 337 controls	51.9	197	494	691	-	-	-	-	-
cg03059131	chr15:60296996	15	60296996	FOXB1	Island	Rheumatoid arthritis	EFO_0000685	0.01403	0.002	1.18e-12	-	B.cells	Liu Y	-	23334450	2013-01-20	-	Table S3	DNA methylation	Rheumatoid arthritis	Age, sex, smoking and cell counts	Beta values	-	Illumina HumanMethylation450	Whole blood	-	691	1	354 cases, 337 controls	51.9	197	494	691	-	-	-	-	-
cg05411171	chr15:44041928	15	44041928	PDIA3	South shelf	Rheumatoid arthritis	EFO_0000685	-0.01617	0.0025	9.86e-11	-	B.cells	Liu Y	-	23334450	2013-01-20	-	Table S3	DNA methylation	Rheumatoid arthritis	Age, sex, smoking and cell counts	Beta values	-	Illumina HumanMethylation450	Whole blood	-	691	1	354 cases, 337 controls	51.9	197	494	691	-	-	-	-	-
cg07069342	chr15:28353101	15	28353101	-	Island	Rheumatoid arthritis	EFO_0000685	0.01166	0.0022	7.58e-08	-	B.cells	Liu Y	-	23334450	2013-01-20	-	Table S3	DNA methylation	Rheumatoid arthritis	Age, sex, smoking and cell counts	Beta values	-	Illumina HumanMethylation450	Whole blood	-	691	1	354 cases, 337 controls	51.9	197	494	691	-	-	-	-	-
cg07721203	chr15:58357922	15	58357922	ALDH1A2	Island	Rheumatoid arthritis	EFO_0000685	0.01078	0.0018	2.51e-09	-	B.cells	Liu Y	-	23334450	2013-01-20	-	Table S3	DNA methylation	Rheumatoid arthritis	Age, sex, smoking and cell counts	Beta values	-	Illumina HumanMethylation450	Whole blood	-	691	1	354 cases, 337 controls	51.9	197	494	691	-	-	-	-	-
cg08362102	chr15:69087774	15	69087774	ANP32A	Open sea	Rheumatoid arthritis	EFO_0000685	0.01337	0.0024	1.36e-08	-	CD8.T.cells	Liu Y	-	23334450	2013-01-20	-	Table S3	DNA methylation	Rheumatoid arthritis	Age, sex, smoking and cell counts	Beta values	-	Illumina HumanMethylation450	Whole blood	-	691	1	354 cases, 337 controls	51.9	197	494	691	-	-	-	-	-
cg10205045	chr15:69087809	15	69087809	ANP32A	Open sea	Rheumatoid arthritis	EFO_0000685	0.02358	0.0033	9.51e-13	-	CD8.T.cells	Liu Y	-	23334450	2013-01-20	-	Table S3	DNA methylation	Rheumatoid arthritis	Age, sex, smoking and cell counts	Beta values	-	Illumina HumanMethylation450	Whole blood	-	691	1	354 cases, 337 controls	51.9	197	494	691	-	-	-	-	-
cg10916429	chr15:64799784	15	64799784	ZNF609	Open sea	Rheumatoid arthritis	EFO_0000685	0.01292	0.0022	3.31e-09	-	CD8.T.cells	Liu Y	-	23334450	2013-01-20	-	Table S3	DNA methylation	Rheumatoid arthritis	Age, sex, smoking and cell counts	Beta values	-	Illumina HumanMethylation450	Whole blood	-	691	1	354 cases, 337 controls	51.9	197	494	691	-	-	-	-	-
cg11154384	chr15:67814409	15	67814409	C15orf61	South shore	Rheumatoid arthritis	EFO_0000685	0.01257	0.0023	5.94e-08	-	B.cells	Liu Y	-	23334450	2013-01-20	-	Table S3	DNA methylation	Rheumatoid arthritis	Age, sex, smoking and cell counts	Beta values	-	Illumina HumanMethylation450	Whole blood	-	691	1	354 cases, 337 controls	51.9	197	494	691	-	-	-	-	-
cg11580493	chr15:96873951	15	96873951	NR2F2	Island	Rheumatoid arthritis	EFO_0000685	0.00934	0.0017	5.63e-08	-	B.cells	Liu Y	-	23334450	2013-01-20	-	Table S3	DNA methylation	Rheumatoid arthritis	Age, sex, smoking and cell counts	Beta values	-	Illumina HumanMethylation450	Whole blood	-	691	1	354 cases, 337 controls	51.9	197	494	691	-	-	-	-	-
cg13800209	chr15:37390284	15	37390284	MEIS2	Island	Rheumatoid arthritis	EFO_0000685	0.0096	0.0017	1.93e-08	-	B.cells	Liu Y	-	23334450	2013-01-20	-	Table S3	DNA methylation	Rheumatoid arthritis	Age, sex, smoking and cell counts	Beta values	-	Illumina HumanMethylation450	Whole blood	-	691	1	354 cases, 337 controls	51.9	197	494	691	-	-	-	-	-
cg15020726	chr15:31196382	15	31196382	MTMR15	Island	Rheumatoid arthritis	EFO_0000685	0.01509	0.0023	8.07e-11	-	CD8.T.cells	Liu Y	-	23334450	2013-01-20	-	Table S3	DNA methylation	Rheumatoid arthritis	Age, sex, smoking and cell counts	Beta values	-	Illumina HumanMethylation450	Whole blood	-	691	1	354 cases, 337 controls	51.9	197	494	691	-	-	-	-	-
cg16389285	chr15:26108399	15	26108399	ATP10A	Island	Rheumatoid arthritis	EFO_0000685	0.00779	0.0014	4.81e-08	-	B.cells	Liu Y	-	23334450	2013-01-20	-	Table S3	DNA methylation	Rheumatoid arthritis	Age, sex, smoking and cell counts	Beta values	-	Illumina HumanMethylation450	Whole blood	-	691	1	354 cases, 337 controls	51.9	197	494	691	-	-	-	-	-
cg16611005	chr15:60296169	15	60296169	FOXB1	Island	Rheumatoid arthritis	EFO_0000685	0.00477	0.0009	2.06e-08	-	B.cells	Liu Y	-	23334450	2013-01-20	-	Table S3	DNA methylation	Rheumatoid arthritis	Age, sex, smoking and cell counts	Beta values	-	Illumina HumanMethylation450	Whole blood	-	691	1	354 cases, 337 controls	51.9	197	494	691	-	-	-	-	-
cg16985233	chr15:43806249	15	43806249	-	South shelf	Rheumatoid arthritis	EFO_0000685	-0.01923	0.003	2.45e-10	-	CD4.T.cells	Liu Y	-	23334450	2013-01-20	-	Table S3	DNA methylation	Rheumatoid arthritis	Age, sex, smoking and cell counts	Beta values	-	Illumina HumanMethylation450	Whole blood	-	691	1	354 cases, 337 controls	51.9	197	494	691	-	-	-	-	-
cg18952647	chr15:83953744	15	83953744	BNC1	Island	Rheumatoid arthritis	EFO_0000685	0.01146	0.0017	2.67e-11	-	B.cells	Liu Y	-	23334450	2013-01-20	-	Table S3	DNA methylation	Rheumatoid arthritis	Age, sex, smoking and cell counts	Beta values	-	Illumina HumanMethylation450	Whole blood	-	691	1	354 cases, 337 controls	51.9	197	494	691	-	-	-	-	-
cg22191326	chr15:98836379	15	98836379	-	Open sea	Rheumatoid arthritis	EFO_0000685	0.01063	0.0019	1.28e-08	-	B.cells	Liu Y	-	23334450	2013-01-20	-	Table S3	DNA methylation	Rheumatoid arthritis	Age, sex, smoking and cell counts	Beta values	-	Illumina HumanMethylation450	Whole blood	-	691	1	354 cases, 337 controls	51.9	197	494	691	-	-	-	-	-
cg25898192	chr15:33418895	15	33418895	-	Open sea	Rheumatoid arthritis	EFO_0000685	0.01281	0.0024	8.42e-08	-	CD8.T.cells	Liu Y	-	23334450	2013-01-20	-	Table S3	DNA methylation	Rheumatoid arthritis	Age, sex, smoking and cell counts	Beta values	-	Illumina HumanMethylation450	Whole blood	-	691	1	354 cases, 337 controls	51.9	197	494	691	-	-	-	-	-
cg26561401	chr15:44955006	15	44955006	SPG11	North shore	Rheumatoid arthritis	EFO_0000685	0.00949	0.0014	3.23e-12	-	B.cells	Liu Y	-	23334450	2013-01-20	-	Table S3	DNA methylation	Rheumatoid arthritis	Age, sex, smoking and cell counts	Beta values	-	Illumina HumanMethylation450	Whole blood	-	691	1	354 cases, 337 controls	51.9	197	494	691	-	-	-	-	-
cg27449200	chr15:80938098	15	80938098	-	Open sea	Rheumatoid arthritis	EFO_0000685	0.02923	0.0047	3.34e-10	-	CD4.T.cells	Liu Y	-	23334450	2013-01-20	-	Table S3	DNA methylation	Rheumatoid arthritis	Age, sex, smoking and cell counts	Beta values	-	Illumina HumanMethylation450	Whole blood	-	691	1	354 cases, 337 controls	51.9	197	494	691	-	-	-	-	-
cg27618318	chr15:63355027	15	63355027	TPM1	Open sea	Rheumatoid arthritis	EFO_0000685	-0.01282	0.0021	9.61e-10	-	B.cells	Liu Y	-	23334450	2013-01-20	-	Table S3	DNA methylation	Rheumatoid arthritis	Age, sex, smoking and cell counts	Beta values	-	Illumina HumanMethylation450	Whole blood	-	691	1	354 cases, 337 controls	51.9	197	494	691	-	-	-	-	-
cg00259097	chr16:70770604	16	70770604	VAC14	Open sea	Rheumatoid arthritis	EFO_0000685	0.01397	0.0024	5.26e-09	-	CD8.T.cells	Liu Y	-	23334450	2013-01-20	-	Table S3	DNA methylation	Rheumatoid arthritis	Age, sex, smoking and cell counts	Beta values	-	Illumina HumanMethylation450	Whole blood	-	691	1	354 cases, 337 controls	51.9	197	494	691	-	-	-	-	-
cg00852033	chr16:2058572	16	2058572	ZNF598	North shore	Rheumatoid arthritis	EFO_0000685	0.00741	0.0014	4.38e-08	-	B.cells	Liu Y	-	23334450	2013-01-20	-	Table S3	DNA methylation	Rheumatoid arthritis	Age, sex, smoking and cell counts	Beta values	-	Illumina HumanMethylation450	Whole blood	-	691	1	354 cases, 337 controls	51.9	197	494	691	-	-	-	-	-
cg01681367	chr16:29676071	16	29676071	SPN	Island	Rheumatoid arthritis	EFO_0000685	-0.00933	0.0016	1e-08	-	B.cells	Liu Y	-	23334450	2013-01-20	-	Table S3	DNA methylation	Rheumatoid arthritis	Age, sex, smoking and cell counts	Beta values	-	Illumina HumanMethylation450	Whole blood	-	691	1	354 cases, 337 controls	51.9	197	494	691	-	-	-	-	-
cg02016178	chr16:3628416	16	3628416	NLRC3	Open sea	Rheumatoid arthritis	EFO_0000685	0.00837	0.0014	1.22e-09	-	Monocytes	Liu Y	-	23334450	2013-01-20	-	Table S3	DNA methylation	Rheumatoid arthritis	Age, sex, smoking and cell counts	Beta values	-	Illumina HumanMethylation450	Whole blood	-	691	1	354 cases, 337 controls	51.9	197	494	691	-	-	-	-	-
cg02293437	chr16:71264678	16	71264678	HYDIN	South shore	Rheumatoid arthritis	EFO_0000685	0.01485	0.0025	4.97e-09	-	B.cells	Liu Y	-	23334450	2013-01-20	-	Table S3	DNA methylation	Rheumatoid arthritis	Age, sex, smoking and cell counts	Beta values	-	Illumina HumanMethylation450	Whole blood	-	691	1	354 cases, 337 controls	51.9	197	494	691	-	-	-	-	-
cg02413874	chr16:433641	16	433641	LOC100134368	South shore	Rheumatoid arthritis	EFO_0000685	0.01098	0.0019	1.14e-08	-	CD8.T.cells	Liu Y	-	23334450	2013-01-20	-	Table S3	DNA methylation	Rheumatoid arthritis	Age, sex, smoking and cell counts	Beta values	-	Illumina HumanMethylation450	Whole blood	-	691	1	354 cases, 337 controls	51.9	197	494	691	-	-	-	-	-
cg02717454	chr16:3928799	16	3928799	CREBBP	North shore	Rheumatoid arthritis	EFO_0000685	0.01876	0.0035	7.27e-08	-	CD8.T.cells	Liu Y	-	23334450	2013-01-20	-	Table S3	DNA methylation	Rheumatoid arthritis	Age, sex, smoking and cell counts	Beta values	-	Illumina HumanMethylation450	Whole blood	-	691	1	354 cases, 337 controls	51.9	197	494	691	-	-	-	-	-
cg03649125	chr16:4802469	16	4802469	ZNF500	Island	Rheumatoid arthritis	EFO_0000685	-0.01167	0.002	9.65e-09	-	B.cells	Liu Y	-	23334450	2013-01-20	-	Table S3	DNA methylation	Rheumatoid arthritis	Age, sex, smoking and cell counts	Beta values	-	Illumina HumanMethylation450	Whole blood	-	691	1	354 cases, 337 controls	51.9	197	494	691	-	-	-	-	-
cg03776194	chr16:88770966	16	88770966	RNF166	North shore	Rheumatoid arthritis	EFO_0000685	0.01728	0.0029	3.44e-09	-	B.cells	Liu Y	-	23334450	2013-01-20	-	Table S3	DNA methylation	Rheumatoid arthritis	Age, sex, smoking and cell counts	Beta values	-	Illumina HumanMethylation450	Whole blood	-	691	1	354 cases, 337 controls	51.9	197	494	691	-	-	-	-	-
cg04588708	chr16:811078	16	811078	MSLN	Open sea	Rheumatoid arthritis	EFO_0000685	0.01377	0.0025	5.17e-08	-	B.cells	Liu Y	-	23334450	2013-01-20	-	Table S3	DNA methylation	Rheumatoid arthritis	Age, sex, smoking and cell counts	Beta values	-	Illumina HumanMethylation450	Whole blood	-	691	1	354 cases, 337 controls	51.9	197	494	691	-	-	-	-	-
cg04606170	chr16:3628412	16	3628412	NLRC3	Open sea	Rheumatoid arthritis	EFO_0000685	0.00798	0.0012	4e-11	-	Monocytes	Liu Y	-	23334450	2013-01-20	-	Table S3	DNA methylation	Rheumatoid arthritis	Age, sex, smoking and cell counts	Beta values	-	Illumina HumanMethylation450	Whole blood	-	691	1	354 cases, 337 controls	51.9	197	494	691	-	-	-	-	-
cg05058976	chr16:3637956	16	3637956	BTBD12	North shore	Rheumatoid arthritis	EFO_0000685	0.01656	0.0028	4.09e-09	-	B.cells	Liu Y	-	23334450	2013-01-20	-	Table S3	DNA methylation	Rheumatoid arthritis	Age, sex, smoking and cell counts	Beta values	-	Illumina HumanMethylation450	Whole blood	-	691	1	354 cases, 337 controls	51.9	197	494	691	-	-	-	-	-
cg06038367	chr16:30198370	16	30198370	CORO1A	South shelf	Rheumatoid arthritis	EFO_0000685	0.01599	0.0025	3.48e-10	-	B.cells	Liu Y	-	23334450	2013-01-20	-	Table S3	DNA methylation	Rheumatoid arthritis	Age, sex, smoking and cell counts	Beta values	-	Illumina HumanMethylation450	Whole blood	-	691	1	354 cases, 337 controls	51.9	197	494	691	-	-	-	-	-
cg06320418	chr16:766888	16	766888	METRN	North shore	Rheumatoid arthritis	EFO_0000685	0.01879	0.003	3.28e-10	-	B.cells	Liu Y	-	23334450	2013-01-20	-	Table S3	DNA methylation	Rheumatoid arthritis	Age, sex, smoking and cell counts	Beta values	-	Illumina HumanMethylation450	Whole blood	-	691	1	354 cases, 337 controls	51.9	197	494	691	-	-	-	-	-
cg06800849	chr16:89180587	16	89180587	ACSF3	Open sea	Rheumatoid arthritis	EFO_0000685	0.01546	0.0029	8.54e-08	-	B.cells	Liu Y	-	23334450	2013-01-20	-	Table S3	DNA methylation	Rheumatoid arthritis	Age, sex, smoking and cell counts	Beta values	-	Illumina HumanMethylation450	Whole blood	-	691	1	354 cases, 337 controls	51.9	197	494	691	-	-	-	-	-
cg07732115	chr16:80574553	16	80574553	DYNLRB2	North shore	Rheumatoid arthritis	EFO_0000685	0.00717	0.0012	5.47e-09	-	B.cells	Liu Y	-	23334450	2013-01-20	-	Table S3	DNA methylation	Rheumatoid arthritis	Age, sex, smoking and cell counts	Beta values	-	Illumina HumanMethylation450	Whole blood	-	691	1	354 cases, 337 controls	51.9	197	494	691	-	-	-	-	-
cg07877900	chr16:57576862	16	57576862	GPR114	Open sea	Rheumatoid arthritis	EFO_0000685	0.01473	0.0027	2.9e-08	-	CD8.T.cells	Liu Y	-	23334450	2013-01-20	-	Table S3	DNA methylation	Rheumatoid arthritis	Age, sex, smoking and cell counts	Beta values	-	Illumina HumanMethylation450	Whole blood	-	691	1	354 cases, 337 controls	51.9	197	494	691	-	-	-	-	-
cg08277259	chr16:85940654	16	85940654	IRF8	Open sea	Rheumatoid arthritis	EFO_0000685	-0.01995	0.0029	8.36e-12	-	B.cells	Liu Y	-	23334450	2013-01-20	-	Table S3	DNA methylation	Rheumatoid arthritis	Age, sex, smoking and cell counts	Beta values	-	Illumina HumanMethylation450	Whole blood	-	691	1	354 cases, 337 controls	51.9	197	494	691	-	-	-	-	-
cg08420239	chr16:30539387	16	30539387	ZNF768	South shore	Rheumatoid arthritis	EFO_0000685	0.01329	0.0019	3.95e-12	-	CD8.T.cells	Liu Y	-	23334450	2013-01-20	-	Table S3	DNA methylation	Rheumatoid arthritis	Age, sex, smoking and cell counts	Beta values	-	Illumina HumanMethylation450	Whole blood	-	691	1	354 cases, 337 controls	51.9	197	494	691	-	-	-	-	-
cg08747377	chr16:82660670	16	82660670	CDH13	Island	Rheumatoid arthritis	EFO_0000685	0.01521	0.0026	3.44e-09	-	B.cells	Liu Y	-	23334450	2013-01-20	-	Table S3	DNA methylation	Rheumatoid arthritis	Age, sex, smoking and cell counts	Beta values	-	Illumina HumanMethylation450	Whole blood	-	691	1	354 cases, 337 controls	51.9	197	494	691	-	-	-	-	-
cg09016242	chr16:51185110	16	51185110	SALL1	Island	Rheumatoid arthritis	EFO_0000685	0.01643	0.003	3.55e-08	-	B.cells	Liu Y	-	23334450	2013-01-20	-	Table S3	DNA methylation	Rheumatoid arthritis	Age, sex, smoking and cell counts	Beta values	-	Illumina HumanMethylation450	Whole blood	-	691	1	354 cases, 337 controls	51.9	197	494	691	-	-	-	-	-
cg10069716	chr16:30922445	16	30922445	-	Open sea	Rheumatoid arthritis	EFO_0000685	-0.01358	0.0025	7.45e-08	-	B.cells	Liu Y	-	23334450	2013-01-20	-	Table S3	DNA methylation	Rheumatoid arthritis	Age, sex, smoking and cell counts	Beta values	-	Illumina HumanMethylation450	Whole blood	-	691	1	354 cases, 337 controls	51.9	197	494	691	-	-	-	-	-
cg10526478	chr16:85936211	16	85936211	IRF8	South shelf	Rheumatoid arthritis	EFO_0000685	0.01488	0.0024	2.94e-10	-	B.cells	Liu Y	-	23334450	2013-01-20	-	Table S3	DNA methylation	Rheumatoid arthritis	Age, sex, smoking and cell counts	Beta values	-	Illumina HumanMethylation450	Whole blood	-	691	1	354 cases, 337 controls	51.9	197	494	691	-	-	-	-	-
cg15047833	chr16:57496411	16	57496411	POLR2C	North shore	Rheumatoid arthritis	EFO_0000685	0.00806	0.0012	6.1e-12	-	B.cells	Liu Y	-	23334450	2013-01-20	-	Table S3	DNA methylation	Rheumatoid arthritis	Age, sex, smoking and cell counts	Beta values	-	Illumina HumanMethylation450	Whole blood	-	691	1	354 cases, 337 controls	51.9	197	494	691	-	-	-	-	-
cg15286847	chr16:84690433	16	84690433	KLHL36	Island	Rheumatoid arthritis	EFO_0000685	0.0137	0.0026	9.52e-08	-	CD8.T.cells	Liu Y	-	23334450	2013-01-20	-	Table S3	DNA methylation	Rheumatoid arthritis	Age, sex, smoking and cell counts	Beta values	-	Illumina HumanMethylation450	Whole blood	-	691	1	354 cases, 337 controls	51.9	197	494	691	-	-	-	-	-
cg22674717	chr16:51185394	16	51185394	SALL1	Island	Rheumatoid arthritis	EFO_0000685	0.01106	0.0019	8.07e-09	-	B.cells	Liu Y	-	23334450	2013-01-20	-	Table S3	DNA methylation	Rheumatoid arthritis	Age, sex, smoking and cell counts	Beta values	-	Illumina HumanMethylation450	Whole blood	-	691	1	354 cases, 337 controls	51.9	197	494	691	-	-	-	-	-
cg26505691	chr16:27461333	16	27461333	IL21R	Open sea	Rheumatoid arthritis	EFO_0000685	0.00531	0.0009	4.06e-09	-	CD4.T.cells	Liu Y	-	23334450	2013-01-20	-	Table S3	DNA methylation	Rheumatoid arthritis	Age, sex, smoking and cell counts	Beta values	-	Illumina HumanMethylation450	Whole blood	-	691	1	354 cases, 337 controls	51.9	197	494	691	-	-	-	-	-
cg26619262	chr16:14161437	16	14161437	-	North shelf	Rheumatoid arthritis	EFO_0000685	-0.01842	0.0029	3.77e-10	-	CD8.T.cells	Liu Y	-	23334450	2013-01-20	-	Table S3	DNA methylation	Rheumatoid arthritis	Age, sex, smoking and cell counts	Beta values	-	Illumina HumanMethylation450	Whole blood	-	691	1	354 cases, 337 controls	51.9	197	494	691	-	-	-	-	-
cg27310963	chr16:30596419	16	30596419	ZNF785	North shore	Rheumatoid arthritis	EFO_0000685	0.00821	0.0015	4.39e-08	-	CD8.T.cells	Liu Y	-	23334450	2013-01-20	-	Table S3	DNA methylation	Rheumatoid arthritis	Age, sex, smoking and cell counts	Beta values	-	Illumina HumanMethylation450	Whole blood	-	691	1	354 cases, 337 controls	51.9	197	494	691	-	-	-	-	-
cg00639200	chr17:41081377	17	41081377	-	Open sea	Rheumatoid arthritis	EFO_0000685	0.01162	0.0019	2.53e-09	-	CD8.T.cells	Liu Y	-	23334450	2013-01-20	-	Table S3	DNA methylation	Rheumatoid arthritis	Age, sex, smoking and cell counts	Beta values	-	Illumina HumanMethylation450	Whole blood	-	691	1	354 cases, 337 controls	51.9	197	494	691	-	-	-	-	-
cg02449354	chr17:54673834	17	54673834	-	North shore	Rheumatoid arthritis	EFO_0000685	0.01594	0.002	5.86e-15	-	B.cells	Liu Y	-	23334450	2013-01-20	-	Table S3	DNA methylation	Rheumatoid arthritis	Age, sex, smoking and cell counts	Beta values	-	Illumina HumanMethylation450	Whole blood	-	691	1	354 cases, 337 controls	51.9	197	494	691	-	-	-	-	-
cg03236137	chr17:75401367	17	75401367	2009-09-01	South shelf	Rheumatoid arthritis	EFO_0000685	0.00591	0.0011	9.66e-08	-	B.cells	Liu Y	-	23334450	2013-01-20	-	Table S3	DNA methylation	Rheumatoid arthritis	Age, sex, smoking and cell counts	Beta values	-	Illumina HumanMethylation450	Whole blood	-	691	1	354 cases, 337 controls	51.9	197	494	691	-	-	-	-	-
cg04453140	chr17:46692021	17	46692021	HOXB8	Island	Rheumatoid arthritis	EFO_0000685	0.01771	0.0031	9.7e-09	-	B.cells	Liu Y	-	23334450	2013-01-20	-	Table S3	DNA methylation	Rheumatoid arthritis	Age, sex, smoking and cell counts	Beta values	-	Illumina HumanMethylation450	Whole blood	-	691	1	354 cases, 337 controls	51.9	197	494	691	-	-	-	-	-
cg04947157	chr17:76128481	17	76128481	TMC8;TMC6	South shore	Rheumatoid arthritis	EFO_0000685	0.00901	0.0013	8e-13	-	Monocytes	Liu Y	-	23334450	2013-01-20	-	Table S3	DNA methylation	Rheumatoid arthritis	Age, sex, smoking and cell counts	Beta values	-	Illumina HumanMethylation450	Whole blood	-	691	1	354 cases, 337 controls	51.9	197	494	691	-	-	-	-	-
cg05992368	chr17:1572755	17	1572755	PRPF8	Open sea	Rheumatoid arthritis	EFO_0000685	0.013	0.002	4.98e-11	-	B.cells	Liu Y	-	23334450	2013-01-20	-	Table S3	DNA methylation	Rheumatoid arthritis	Age, sex, smoking and cell counts	Beta values	-	Illumina HumanMethylation450	Whole blood	-	691	1	354 cases, 337 controls	51.9	197	494	691	-	-	-	-	-
cg06130354	chr17:4847601	17	4847601	RNF167	North shelf	Rheumatoid arthritis	EFO_0000685	0.00693	0.0013	5.75e-08	-	B.cells	Liu Y	-	23334450	2013-01-20	-	Table S3	DNA methylation	Rheumatoid arthritis	Age, sex, smoking and cell counts	Beta values	-	Illumina HumanMethylation450	Whole blood	-	691	1	354 cases, 337 controls	51.9	197	494	691	-	-	-	-	-
cg06562246	chr17:34309577	17	34309577	CCL16	Open sea	Rheumatoid arthritis	EFO_0000685	0.01415	0.0022	1.98e-10	-	CD8.T.cells	Liu Y	-	23334450	2013-01-20	-	Table S3	DNA methylation	Rheumatoid arthritis	Age, sex, smoking and cell counts	Beta values	-	Illumina HumanMethylation450	Whole blood	-	691	1	354 cases, 337 controls	51.9	197	494	691	-	-	-	-	-
cg11133963	chr17:47297512	17	47297512	ABI3	South shore	Rheumatoid arthritis	EFO_0000685	0.01356	0.0025	7.28e-08	-	CD8.T.cells	Liu Y	-	23334450	2013-01-20	-	Table S3	DNA methylation	Rheumatoid arthritis	Age, sex, smoking and cell counts	Beta values	-	Illumina HumanMethylation450	Whole blood	-	691	1	354 cases, 337 controls	51.9	197	494	691	-	-	-	-	-
cg11969813	chr17:79816559	17	79816559	P4HB	North shore	Rheumatoid arthritis	EFO_0000685	0.0245	0.0042	7.68e-09	-	Granulocytes	Liu Y	-	23334450	2013-01-20	-	Table S3	DNA methylation	Rheumatoid arthritis	Age, sex, smoking and cell counts	Beta values	-	Illumina HumanMethylation450	Whole blood	-	691	1	354 cases, 337 controls	51.9	197	494	691	-	-	-	-	-
cg12280065	chr17:40687885	17	40687885	NAGLU	North shore	Rheumatoid arthritis	EFO_0000685	0.01154	0.0021	6.65e-08	-	CD8.T.cells	Liu Y	-	23334450	2013-01-20	-	Table S3	DNA methylation	Rheumatoid arthritis	Age, sex, smoking and cell counts	Beta values	-	Illumina HumanMethylation450	Whole blood	-	691	1	354 cases, 337 controls	51.9	197	494	691	-	-	-	-	-
cg12602405	chr17:79456824	17	79456824	-	South shore	Rheumatoid arthritis	EFO_0000685	-0.01217	0.0022	3.02e-08	-	B.cells	Liu Y	-	23334450	2013-01-20	-	Table S3	DNA methylation	Rheumatoid arthritis	Age, sex, smoking and cell counts	Beta values	-	Illumina HumanMethylation450	Whole blood	-	691	1	354 cases, 337 controls	51.9	197	494	691	-	-	-	-	-
cg14665825	chr17:28155267	17	28155267	SSH2	Open sea	Rheumatoid arthritis	EFO_0000685	-0.01454	0.0027	5.09e-08	-	CD8.T.cells	Liu Y	-	23334450	2013-01-20	-	Table S3	DNA methylation	Rheumatoid arthritis	Age, sex, smoking and cell counts	Beta values	-	Illumina HumanMethylation450	Whole blood	-	691	1	354 cases, 337 controls	51.9	197	494	691	-	-	-	-	-
cg14885762	chr17:75446450	17	75446450	2009-09-01	North shore	Rheumatoid arthritis	EFO_0000685	0.01352	0.0023	7.61e-09	-	CD8.T.cells	Liu Y	-	23334450	2013-01-20	-	Table S3	DNA methylation	Rheumatoid arthritis	Age, sex, smoking and cell counts	Beta values	-	Illumina HumanMethylation450	Whole blood	-	691	1	354 cases, 337 controls	51.9	197	494	691	-	-	-	-	-
cg15220605	chr17:80393595	17	80393595	HEXDC	Island	Rheumatoid arthritis	EFO_0000685	0.02112	0.0034	3.39e-10	-	B.cells	Liu Y	-	23334450	2013-01-20	-	Table S3	DNA methylation	Rheumatoid arthritis	Age, sex, smoking and cell counts	Beta values	-	Illumina HumanMethylation450	Whole blood	-	691	1	354 cases, 337 controls	51.9	197	494	691	-	-	-	-	-
cg16341159	chr17:7121370	17	7121370	DLG4	North shore	Rheumatoid arthritis	EFO_0000685	0.01319	0.002	5.22e-11	-	CD8.T.cells	Liu Y	-	23334450	2013-01-20	-	Table S3	DNA methylation	Rheumatoid arthritis	Age, sex, smoking and cell counts	Beta values	-	Illumina HumanMethylation450	Whole blood	-	691	1	354 cases, 337 controls	51.9	197	494	691	-	-	-	-	-
cg16472369	chr17:4618322	17	4618322	ARRB2	South shelf	Rheumatoid arthritis	EFO_0000685	0.0107	0.0016	2.69e-11	-	B.cells	Liu Y	-	23334450	2013-01-20	-	Table S3	DNA methylation	Rheumatoid arthritis	Age, sex, smoking and cell counts	Beta values	-	Illumina HumanMethylation450	Whole blood	-	691	1	354 cases, 337 controls	51.9	197	494	691	-	-	-	-	-
cg19755171	chr17:79197747	17	79197747	AZI1	South shore	Rheumatoid arthritis	EFO_0000685	0.0132	0.0021	6.91e-10	-	CD8.T.cells	Liu Y	-	23334450	2013-01-20	-	Table S3	DNA methylation	Rheumatoid arthritis	Age, sex, smoking and cell counts	Beta values	-	Illumina HumanMethylation450	Whole blood	-	691	1	354 cases, 337 controls	51.9	197	494	691	-	-	-	-	-
cg20682981	chr17:1962627	17	1962627	HIC1	South shore	Rheumatoid arthritis	EFO_0000685	0.01229	0.0022	4.54e-08	-	CD8.T.cells	Liu Y	-	23334450	2013-01-20	-	Table S3	DNA methylation	Rheumatoid arthritis	Age, sex, smoking and cell counts	Beta values	-	Illumina HumanMethylation450	Whole blood	-	691	1	354 cases, 337 controls	51.9	197	494	691	-	-	-	-	-
cg21577598	chr17:80084751	17	80084751	CCDC57	North shore	Rheumatoid arthritis	EFO_0000685	0.01547	0.0027	1.49e-08	-	B.cells	Liu Y	-	23334450	2013-01-20	-	Table S3	DNA methylation	Rheumatoid arthritis	Age, sex, smoking and cell counts	Beta values	-	Illumina HumanMethylation450	Whole blood	-	691	1	354 cases, 337 controls	51.9	197	494	691	-	-	-	-	-
cg22763680	chr17:33815432	17	33815432	SLFN12L	South shore	Rheumatoid arthritis	EFO_0000685	0.01206	0.0023	8.98e-08	-	CD8.T.cells	Liu Y	-	23334450	2013-01-20	-	Table S3	DNA methylation	Rheumatoid arthritis	Age, sex, smoking and cell counts	Beta values	-	Illumina HumanMethylation450	Whole blood	-	691	1	354 cases, 337 controls	51.9	197	494	691	-	-	-	-	-
cg23357250	chr17:11501518	17	11501518	DNAH9	North shore	Rheumatoid arthritis	EFO_0000685	0.012	0.0017	1.47e-12	-	B.cells	Liu Y	-	23334450	2013-01-20	-	Table S3	DNA methylation	Rheumatoid arthritis	Age, sex, smoking and cell counts	Beta values	-	Illumina HumanMethylation450	Whole blood	-	691	1	354 cases, 337 controls	51.9	197	494	691	-	-	-	-	-
cg26857408	chr17:42289769	17	42289769	UBTF	South shore	Rheumatoid arthritis	EFO_0000685	0.01645	0.0029	1.49e-08	-	B.cells	Liu Y	-	23334450	2013-01-20	-	Table S3	DNA methylation	Rheumatoid arthritis	Age, sex, smoking and cell counts	Beta values	-	Illumina HumanMethylation450	Whole blood	-	691	1	354 cases, 337 controls	51.9	197	494	691	-	-	-	-	-
cg27019093	chr17:4235082	17	4235082	UBE2G1	Open sea	Rheumatoid arthritis	EFO_0000685	-0.01112	0.002	1.59e-08	-	B.cells	Liu Y	-	23334450	2013-01-20	-	Table S3	DNA methylation	Rheumatoid arthritis	Age, sex, smoking and cell counts	Beta values	-	Illumina HumanMethylation450	Whole blood	-	691	1	354 cases, 337 controls	51.9	197	494	691	-	-	-	-	-
cg27549186	chr17:76858248	17	76858248	TIMP2	Open sea	Rheumatoid arthritis	EFO_0000685	-0.01247	0.0023	3.11e-08	-	Monocytes	Liu Y	-	23334450	2013-01-20	-	Table S3	DNA methylation	Rheumatoid arthritis	Age, sex, smoking and cell counts	Beta values	-	Illumina HumanMethylation450	Whole blood	-	691	1	354 cases, 337 controls	51.9	197	494	691	-	-	-	-	-
ch.17.27453642F	chr17:30429529	17	30429529	-	Open sea	Rheumatoid arthritis	EFO_0000685	0.00626	0.0011	1.41e-08	-	CD8.T.cells	Liu Y	-	23334450	2013-01-20	-	Table S3	DNA methylation	Rheumatoid arthritis	Age, sex, smoking and cell counts	Beta values	-	Illumina HumanMethylation450	Whole blood	-	691	1	354 cases, 337 controls	51.9	197	494	691	-	-	-	-	-
cg03278146	chr18:5197327	18	5197327	LOC642597	Island	Rheumatoid arthritis	EFO_0000685	0.00971	0.0017	9.85e-09	-	B.cells	Liu Y	-	23334450	2013-01-20	-	Table S3	DNA methylation	Rheumatoid arthritis	Age, sex, smoking and cell counts	Beta values	-	Illumina HumanMethylation450	Whole blood	-	691	1	354 cases, 337 controls	51.9	197	494	691	-	-	-	-	-
cg03294491	chr18:45458243	18	45458243	SMAD2	South shore	Rheumatoid arthritis	EFO_0000685	0.01435	0.0026	6.06e-08	-	CD8.T.cells	Liu Y	-	23334450	2013-01-20	-	Table S3	DNA methylation	Rheumatoid arthritis	Age, sex, smoking and cell counts	Beta values	-	Illumina HumanMethylation450	Whole blood	-	691	1	354 cases, 337 controls	51.9	197	494	691	-	-	-	-	-
cg04338652	chr18:13136597	18	13136597	-	Island	Rheumatoid arthritis	EFO_0000685	0.01793	0.0032	1.4e-08	-	CD8.T.cells	Liu Y	-	23334450	2013-01-20	-	Table S3	DNA methylation	Rheumatoid arthritis	Age, sex, smoking and cell counts	Beta values	-	Illumina HumanMethylation450	Whole blood	-	691	1	354 cases, 337 controls	51.9	197	494	691	-	-	-	-	-
cg06204638	chr18:12656910	18	12656910	SPIRE1	North shore	Rheumatoid arthritis	EFO_0000685	0.01613	0.0025	5.8e-11	-	CD8.T.cells	Liu Y	-	23334450	2013-01-20	-	Table S3	DNA methylation	Rheumatoid arthritis	Age, sex, smoking and cell counts	Beta values	-	Illumina HumanMethylation450	Whole blood	-	691	1	354 cases, 337 controls	51.9	197	494	691	-	-	-	-	-
cg07433769	chr18:13620827	18	13620827	C18orf1	Open sea	Rheumatoid arthritis	EFO_0000685	-0.01326	0.0024	5.86e-08	-	B.cells	Liu Y	-	23334450	2013-01-20	-	Table S3	DNA methylation	Rheumatoid arthritis	Age, sex, smoking and cell counts	Beta values	-	Illumina HumanMethylation450	Whole blood	-	691	1	354 cases, 337 controls	51.9	197	494	691	-	-	-	-	-
cg12827950	chr18:55968429	18	55968429	NEDD4L	Open sea	Rheumatoid arthritis	EFO_0000685	-0.01803	0.0033	6.98e-08	-	CD4.T.cells	Liu Y	-	23334450	2013-01-20	-	Table S3	DNA methylation	Rheumatoid arthritis	Age, sex, smoking and cell counts	Beta values	-	Illumina HumanMethylation450	Whole blood	-	691	1	354 cases, 337 controls	51.9	197	494	691	-	-	-	-	-
cg12899157	chr18:3452302	18	3452302	TGIF1	Island	Rheumatoid arthritis	EFO_0000685	0.01994	0.0036	3.58e-08	-	CD8.T.cells	Liu Y	-	23334450	2013-01-20	-	Table S3	DNA methylation	Rheumatoid arthritis	Age, sex, smoking and cell counts	Beta values	-	Illumina HumanMethylation450	Whole blood	-	691	1	354 cases, 337 controls	51.9	197	494	691	-	-	-	-	-
cg14120010	chr18:63418583	18	63418583	CDH7	Island	Rheumatoid arthritis	EFO_0000685	0.01367	0.0021	1.29e-10	-	B.cells	Liu Y	-	23334450	2013-01-20	-	Table S3	DNA methylation	Rheumatoid arthritis	Age, sex, smoking and cell counts	Beta values	-	Illumina HumanMethylation450	Whole blood	-	691	1	354 cases, 337 controls	51.9	197	494	691	-	-	-	-	-
cg16741573	chr18:33233875	18	33233875	GALNT1	Open sea	Rheumatoid arthritis	EFO_0000685	0.01214	0.0023	8.41e-08	-	CD8.T.cells	Liu Y	-	23334450	2013-01-20	-	Table S3	DNA methylation	Rheumatoid arthritis	Age, sex, smoking and cell counts	Beta values	-	Illumina HumanMethylation450	Whole blood	-	691	1	354 cases, 337 controls	51.9	197	494	691	-	-	-	-	-
cg18406792	chr18:13620807	18	13620807	C18orf1	Open sea	Rheumatoid arthritis	EFO_0000685	-0.0125	0.0022	1.01e-08	-	B.cells	Liu Y	-	23334450	2013-01-20	-	Table S3	DNA methylation	Rheumatoid arthritis	Age, sex, smoking and cell counts	Beta values	-	Illumina HumanMethylation450	Whole blood	-	691	1	354 cases, 337 controls	51.9	197	494	691	-	-	-	-	-
cg20138458	chr18:74110979	18	74110979	ZNF516	North shelf	Rheumatoid arthritis	EFO_0000685	0.00677	0.0012	5.3e-09	-	B.cells	Liu Y	-	23334450	2013-01-20	-	Table S3	DNA methylation	Rheumatoid arthritis	Age, sex, smoking and cell counts	Beta values	-	Illumina HumanMethylation450	Whole blood	-	691	1	354 cases, 337 controls	51.9	197	494	691	-	-	-	-	-
cg20914464	chr18:31803674	18	31803674	NOL4	Island	Rheumatoid arthritis	EFO_0000685	0.01088	0.0018	2.32e-09	-	B.cells	Liu Y	-	23334450	2013-01-20	-	Table S3	DNA methylation	Rheumatoid arthritis	Age, sex, smoking and cell counts	Beta values	-	Illumina HumanMethylation450	Whole blood	-	691	1	354 cases, 337 controls	51.9	197	494	691	-	-	-	-	-
cg24128943	chr18:24050283	18	24050283	KCTD1	Open sea	Rheumatoid arthritis	EFO_0000685	-0.0143	0.0027	7.08e-08	-	B.cells	Liu Y	-	23334450	2013-01-20	-	Table S3	DNA methylation	Rheumatoid arthritis	Age, sex, smoking and cell counts	Beta values	-	Illumina HumanMethylation450	Whole blood	-	691	1	354 cases, 337 controls	51.9	197	494	691	-	-	-	-	-
cg00448761	chr19:6066102	19	6066102	RFX2	Open sea	Rheumatoid arthritis	EFO_0000685	0.01085	0.0018	3.5e-09	-	B.cells	Liu Y	-	23334450	2013-01-20	-	Table S3	DNA methylation	Rheumatoid arthritis	Age, sex, smoking and cell counts	Beta values	-	Illumina HumanMethylation450	Whole blood	-	691	1	354 cases, 337 controls	51.9	197	494	691	-	-	-	-	-
cg00689651	chr19:13209548	19	13209548	NFIX	Island	Rheumatoid arthritis	EFO_0000685	0.01135	0.0016	3.94e-12	-	B.cells	Liu Y	-	23334450	2013-01-20	-	Table S3	DNA methylation	Rheumatoid arthritis	Age, sex, smoking and cell counts	Beta values	-	Illumina HumanMethylation450	Whole blood	-	691	1	354 cases, 337 controls	51.9	197	494	691	-	-	-	-	-
cg01564640	chr19:41129962	19	41129962	LTBP4	Island	Rheumatoid arthritis	EFO_0000685	-0.00661	0.0012	3.82e-08	-	B.cells	Liu Y	-	23334450	2013-01-20	-	Table S3	DNA methylation	Rheumatoid arthritis	Age, sex, smoking and cell counts	Beta values	-	Illumina HumanMethylation450	Whole blood	-	691	1	354 cases, 337 controls	51.9	197	494	691	-	-	-	-	-
cg04352139	chr19:17830048	19	17830048	MAP1S	North shore	Rheumatoid arthritis	EFO_0000685	0.01303	0.0015	7.76e-18	-	B.cells	Liu Y	-	23334450	2013-01-20	-	Table S3	DNA methylation	Rheumatoid arthritis	Age, sex, smoking and cell counts	Beta values	-	Illumina HumanMethylation450	Whole blood	-	691	1	354 cases, 337 controls	51.9	197	494	691	-	-	-	-	-
cg05242915	chr19:1263080	19	1263080	-	South shore	Rheumatoid arthritis	EFO_0000685	0.02564	0.0048	9.08e-08	-	B.cells	Liu Y	-	23334450	2013-01-20	-	Table S3	DNA methylation	Rheumatoid arthritis	Age, sex, smoking and cell counts	Beta values	-	Illumina HumanMethylation450	Whole blood	-	691	1	354 cases, 337 controls	51.9	197	494	691	-	-	-	-	-
cg05292954	chr19:57050620	19	57050620	ZFP28	Island	Rheumatoid arthritis	EFO_0000685	0.01134	0.002	2.36e-08	-	B.cells	Liu Y	-	23334450	2013-01-20	-	Table S3	DNA methylation	Rheumatoid arthritis	Age, sex, smoking and cell counts	Beta values	-	Illumina HumanMethylation450	Whole blood	-	691	1	354 cases, 337 controls	51.9	197	494	691	-	-	-	-	-
cg07072643	chr19:14785593	19	14785593	EMR3	Open sea	Rheumatoid arthritis	EFO_0000685	0.01496	0.0025	1.61e-09	-	CD8.T.cells	Liu Y	-	23334450	2013-01-20	-	Table S3	DNA methylation	Rheumatoid arthritis	Age, sex, smoking and cell counts	Beta values	-	Illumina HumanMethylation450	Whole blood	-	691	1	354 cases, 337 controls	51.9	197	494	691	-	-	-	-	-
cg08047482	chr19:11449933	19	11449933	RAB3D	North shore	Rheumatoid arthritis	EFO_0000685	0.01231	0.002	1.09e-09	-	CD8.T.cells	Liu Y	-	23334450	2013-01-20	-	Table S3	DNA methylation	Rheumatoid arthritis	Age, sex, smoking and cell counts	Beta values	-	Illumina HumanMethylation450	Whole blood	-	691	1	354 cases, 337 controls	51.9	197	494	691	-	-	-	-	-
cg08174715	chr19:43012255	19	43012255	CEACAM1	Open sea	Rheumatoid arthritis	EFO_0000685	-0.0278	0.0043	1.02e-10	-	B.cells	Liu Y	-	23334450	2013-01-20	-	Table S3	DNA methylation	Rheumatoid arthritis	Age, sex, smoking and cell counts	Beta values	-	Illumina HumanMethylation450	Whole blood	-	691	1	354 cases, 337 controls	51.9	197	494	691	-	-	-	-	-
cg08315613	chr19:11074303	19	11074303	SMARCA4	South shore	Rheumatoid arthritis	EFO_0000685	0.01805	0.0024	1.53e-13	-	B.cells	Liu Y	-	23334450	2013-01-20	-	Table S3	DNA methylation	Rheumatoid arthritis	Age, sex, smoking and cell counts	Beta values	-	Illumina HumanMethylation450	Whole blood	-	691	1	354 cases, 337 controls	51.9	197	494	691	-	-	-	-	-
cg08543966	chr19:35646150	19	35646150	FXYD5	South shore	Rheumatoid arthritis	EFO_0000685	0.00611	0.0008	1.05e-13	-	Monocytes	Liu Y	-	23334450	2013-01-20	-	Table S3	DNA methylation	Rheumatoid arthritis	Age, sex, smoking and cell counts	Beta values	-	Illumina HumanMethylation450	Whole blood	-	691	1	354 cases, 337 controls	51.9	197	494	691	-	-	-	-	-
cg09416512	chr19:35838636	19	35838636	-	North shelf	Rheumatoid arthritis	EFO_0000685	0.01038	0.0019	3.1e-08	-	CD8.T.cells	Liu Y	-	23334450	2013-01-20	-	Table S3	DNA methylation	Rheumatoid arthritis	Age, sex, smoking and cell counts	Beta values	-	Illumina HumanMethylation450	Whole blood	-	691	1	354 cases, 337 controls	51.9	197	494	691	-	-	-	-	-
cg10011232	chr19:18654949	19	18654949	FKBP8	South shore	Rheumatoid arthritis	EFO_0000685	0.01654	0.0025	2.9e-11	-	B.cells	Liu Y	-	23334450	2013-01-20	-	Table S3	DNA methylation	Rheumatoid arthritis	Age, sex, smoking and cell counts	Beta values	-	Illumina HumanMethylation450	Whole blood	-	691	1	354 cases, 337 controls	51.9	197	494	691	-	-	-	-	-
cg10667102	chr19:1265458	19	1265458	-	North shore	Rheumatoid arthritis	EFO_0000685	-0.01958	0.0035	1.72e-08	-	B.cells	Liu Y	-	23334450	2013-01-20	-	Table S3	DNA methylation	Rheumatoid arthritis	Age, sex, smoking and cell counts	Beta values	-	Illumina HumanMethylation450	Whole blood	-	691	1	354 cases, 337 controls	51.9	197	494	691	-	-	-	-	-
cg11288801	chr19:1406661	19	1406661	DAZAP1	North shore	Rheumatoid arthritis	EFO_0000685	0.02783	0.0046	1.71e-09	-	B.cells	Liu Y	-	23334450	2013-01-20	-	Table S3	DNA methylation	Rheumatoid arthritis	Age, sex, smoking and cell counts	Beta values	-	Illumina HumanMethylation450	Whole blood	-	691	1	354 cases, 337 controls	51.9	197	494	691	-	-	-	-	-
cg14042851	chr19:57019005	19	57019005	ZNF471	Island	Rheumatoid arthritis	EFO_0000685	0.01774	0.0028	2.12e-10	-	B.cells	Liu Y	-	23334450	2013-01-20	-	Table S3	DNA methylation	Rheumatoid arthritis	Age, sex, smoking and cell counts	Beta values	-	Illumina HumanMethylation450	Whole blood	-	691	1	354 cases, 337 controls	51.9	197	494	691	-	-	-	-	-
cg15075267	chr19:15306332	19	15306332	NOTCH3	Island	Rheumatoid arthritis	EFO_0000685	0.00695	0.0011	7.25e-10	-	B.cells	Liu Y	-	23334450	2013-01-20	-	Table S3	DNA methylation	Rheumatoid arthritis	Age, sex, smoking and cell counts	Beta values	-	Illumina HumanMethylation450	Whole blood	-	691	1	354 cases, 337 controls	51.9	197	494	691	-	-	-	-	-
cg15091407	chr19:57149499	19	57149499	-	Island	Rheumatoid arthritis	EFO_0000685	0.01058	0.0017	1.46e-09	-	B.cells	Liu Y	-	23334450	2013-01-20	-	Table S3	DNA methylation	Rheumatoid arthritis	Age, sex, smoking and cell counts	Beta values	-	Illumina HumanMethylation450	Whole blood	-	691	1	354 cases, 337 controls	51.9	197	494	691	-	-	-	-	-
cg15101483	chr19:17441957	19	17441957	ANO8	South shore	Rheumatoid arthritis	EFO_0000685	-0.01509	0.0023	9.04e-11	-	B.cells	Liu Y	-	23334450	2013-01-20	-	Table S3	DNA methylation	Rheumatoid arthritis	Age, sex, smoking and cell counts	Beta values	-	Illumina HumanMethylation450	Whole blood	-	691	1	354 cases, 337 controls	51.9	197	494	691	-	-	-	-	-
cg21501525	chr19:31843948	19	31843948	-	Island	Rheumatoid arthritis	EFO_0000685	0.00952	0.0017	4.11e-08	-	B.cells	Liu Y	-	23334450	2013-01-20	-	Table S3	DNA methylation	Rheumatoid arthritis	Age, sex, smoking and cell counts	Beta values	-	Illumina HumanMethylation450	Whole blood	-	691	1	354 cases, 337 controls	51.9	197	494	691	-	-	-	-	-
cg22732101	chr19:16394638	19	16394638	-	Island	Rheumatoid arthritis	EFO_0000685	0.00772	0.0013	2.53e-09	-	CD8.T.cells	Liu Y	-	23334450	2013-01-20	-	Table S3	DNA methylation	Rheumatoid arthritis	Age, sex, smoking and cell counts	Beta values	-	Illumina HumanMethylation450	Whole blood	-	691	1	354 cases, 337 controls	51.9	197	494	691	-	-	-	-	-
cg22898082	chr19:11074428	19	11074428	SMARCA4	South shelf	Rheumatoid arthritis	EFO_0000685	0.02991	0.0031	1.02e-21	-	B.cells	Liu Y	-	23334450	2013-01-20	-	Table S3	DNA methylation	Rheumatoid arthritis	Age, sex, smoking and cell counts	Beta values	-	Illumina HumanMethylation450	Whole blood	-	691	1	354 cases, 337 controls	51.9	197	494	691	-	-	-	-	-
cg23241878	chr19:42082350	19	42082350	CEACAM21	Open sea	Rheumatoid arthritis	EFO_0000685	0.00829	0.0014	2.46e-09	-	CD8.T.cells	Liu Y	-	23334450	2013-01-20	-	Table S3	DNA methylation	Rheumatoid arthritis	Age, sex, smoking and cell counts	Beta values	-	Illumina HumanMethylation450	Whole blood	-	691	1	354 cases, 337 controls	51.9	197	494	691	-	-	-	-	-
cg23291280	chr19:31847970	19	31847970	-	Island	Rheumatoid arthritis	EFO_0000685	0.01027	0.0018	2.55e-08	-	B.cells	Liu Y	-	23334450	2013-01-20	-	Table S3	DNA methylation	Rheumatoid arthritis	Age, sex, smoking and cell counts	Beta values	-	Illumina HumanMethylation450	Whole blood	-	691	1	354 cases, 337 controls	51.9	197	494	691	-	-	-	-	-
cg23463608	chr19:2607757	19	2607757	GNG7	Island	Rheumatoid arthritis	EFO_0000685	0.0257	0.0045	1.54e-08	-	B.cells	Liu Y	-	23334450	2013-01-20	-	Table S3	DNA methylation	Rheumatoid arthritis	Age, sex, smoking and cell counts	Beta values	-	Illumina HumanMethylation450	Whole blood	-	691	1	354 cases, 337 controls	51.9	197	494	691	-	-	-	-	-
cg24413918	chr19:58516100	19	58516100	ZNF606	South shore	Rheumatoid arthritis	EFO_0000685	0.02946	0.0042	3.17e-12	-	Monocytes	Liu Y	-	23334450	2013-01-20	-	Table S3	DNA methylation	Rheumatoid arthritis	Age, sex, smoking and cell counts	Beta values	-	Illumina HumanMethylation450	Whole blood	-	691	1	354 cases, 337 controls	51.9	197	494	691	-	-	-	-	-
cg24470119	chr19:8432416	19	8432416	ANGPTL4	South shelf	Rheumatoid arthritis	EFO_0000685	0.00628	0.001	1.59e-09	-	CD8.T.cells	Liu Y	-	23334450	2013-01-20	-	Table S3	DNA methylation	Rheumatoid arthritis	Age, sex, smoking and cell counts	Beta values	-	Illumina HumanMethylation450	Whole blood	-	691	1	354 cases, 337 controls	51.9	197	494	691	-	-	-	-	-
cg26224223	chr19:31840737	19	31840737	TSHZ3	Island	Rheumatoid arthritis	EFO_0000685	0.00759	0.0012	1.48e-10	-	B.cells	Liu Y	-	23334450	2013-01-20	-	Table S3	DNA methylation	Rheumatoid arthritis	Age, sex, smoking and cell counts	Beta values	-	Illumina HumanMethylation450	Whole blood	-	691	1	354 cases, 337 controls	51.9	197	494	691	-	-	-	-	-
cg00386940	chr20:43593364	20	43593364	-	North shore	Rheumatoid arthritis	EFO_0000685	-0.01558	0.0023	3.28e-11	-	B.cells	Liu Y	-	23334450	2013-01-20	-	Table S3	DNA methylation	Rheumatoid arthritis	Age, sex, smoking and cell counts	Beta values	-	Illumina HumanMethylation450	Whole blood	-	691	1	354 cases, 337 controls	51.9	197	494	691	-	-	-	-	-
cg01278387	chr20:58152281	20	58152281	-	Island	Rheumatoid arthritis	EFO_0000685	0.00773	0.0013	5.32e-09	-	B.cells	Liu Y	-	23334450	2013-01-20	-	Table S3	DNA methylation	Rheumatoid arthritis	Age, sex, smoking and cell counts	Beta values	-	Illumina HumanMethylation450	Whole blood	-	691	1	354 cases, 337 controls	51.9	197	494	691	-	-	-	-	-
cg03117005	chr20:60642115	20	60642115	TAF4	South shore	Rheumatoid arthritis	EFO_0000685	0.01852	0.0026	2.16e-12	-	CD8.T.cells	Liu Y	-	23334450	2013-01-20	-	Table S3	DNA methylation	Rheumatoid arthritis	Age, sex, smoking and cell counts	Beta values	-	Illumina HumanMethylation450	Whole blood	-	691	1	354 cases, 337 controls	51.9	197	494	691	-	-	-	-	-
cg04774711	chr20:21684138	20	21684138	-	Island	Rheumatoid arthritis	EFO_0000685	0.01197	0.0022	3.44e-08	-	B.cells	Liu Y	-	23334450	2013-01-20	-	Table S3	DNA methylation	Rheumatoid arthritis	Age, sex, smoking and cell counts	Beta values	-	Illumina HumanMethylation450	Whole blood	-	691	1	354 cases, 337 controls	51.9	197	494	691	-	-	-	-	-
cg09149842	chr20:31351091	20	31351091	DNMT3B	Island	Rheumatoid arthritis	EFO_0000685	0.01326	0.0021	1.05e-10	-	CD8.T.cells	Liu Y	-	23334450	2013-01-20	-	Table S3	DNA methylation	Rheumatoid arthritis	Age, sex, smoking and cell counts	Beta values	-	Illumina HumanMethylation450	Whole blood	-	691	1	354 cases, 337 controls	51.9	197	494	691	-	-	-	-	-
cg11826008	chr20:34249284	20	34249284	CPNE1;RBM12	North shelf	Rheumatoid arthritis	EFO_0000685	0.0173	0.0029	4.21e-09	-	B.cells	Liu Y	-	23334450	2013-01-20	-	Table S3	DNA methylation	Rheumatoid arthritis	Age, sex, smoking and cell counts	Beta values	-	Illumina HumanMethylation450	Whole blood	-	691	1	354 cases, 337 controls	51.9	197	494	691	-	-	-	-	-
cg17029168	chr20:21494547	20	21494547	NKX2-2	Island	Rheumatoid arthritis	EFO_0000685	0.01008	0.0018	4.31e-08	-	B.cells	Liu Y	-	23334450	2013-01-20	-	Table S3	DNA methylation	Rheumatoid arthritis	Age, sex, smoking and cell counts	Beta values	-	Illumina HumanMethylation450	Whole blood	-	691	1	354 cases, 337 controls	51.9	197	494	691	-	-	-	-	-
cg17697105	chr20:5170968	20	5170968	CDS2	Open sea	Rheumatoid arthritis	EFO_0000685	-0.01736	0.0027	1.9e-10	-	B.cells	Liu Y	-	23334450	2013-01-20	-	Table S3	DNA methylation	Rheumatoid arthritis	Age, sex, smoking and cell counts	Beta values	-	Illumina HumanMethylation450	Whole blood	-	691	1	354 cases, 337 controls	51.9	197	494	691	-	-	-	-	-
cg21784274	chr20:3645526	20	3645526	GFRA4	South shelf	Rheumatoid arthritis	EFO_0000685	-0.0158	0.0021	1.19e-13	-	B.cells	Liu Y	-	23334450	2013-01-20	-	Table S3	DNA methylation	Rheumatoid arthritis	Age, sex, smoking and cell counts	Beta values	-	Illumina HumanMethylation450	Whole blood	-	691	1	354 cases, 337 controls	51.9	197	494	691	-	-	-	-	-
cg23797439	chr20:8113355	20	8113355	PLCB1	Island	Rheumatoid arthritis	EFO_0000685	-0.01214	0.0022	4.64e-08	-	B.cells	Liu Y	-	23334450	2013-01-20	-	Table S3	DNA methylation	Rheumatoid arthritis	Age, sex, smoking and cell counts	Beta values	-	Illumina HumanMethylation450	Whole blood	-	691	1	354 cases, 337 controls	51.9	197	494	691	-	-	-	-	-
cg25799433	chr20:1600623	20	1600623	SIRPB1	Open sea	Rheumatoid arthritis	EFO_0000685	0.01389	0.0023	1.19e-09	-	CD8.T.cells	Liu Y	-	23334450	2013-01-20	-	Table S3	DNA methylation	Rheumatoid arthritis	Age, sex, smoking and cell counts	Beta values	-	Illumina HumanMethylation450	Whole blood	-	691	1	354 cases, 337 controls	51.9	197	494	691	-	-	-	-	-
cg01082437	chr21:33945064	21	33945064	-	South shelf	Rheumatoid arthritis	EFO_0000685	-0.01212	0.0022	4.28e-08	-	B.cells	Liu Y	-	23334450	2013-01-20	-	Table S3	DNA methylation	Rheumatoid arthritis	Age, sex, smoking and cell counts	Beta values	-	Illumina HumanMethylation450	Whole blood	-	691	1	354 cases, 337 controls	51.9	197	494	691	-	-	-	-	-
cg01772743	chr21:45576085	21	45576085	-	South shore	Rheumatoid arthritis	EFO_0000685	0.01191	0.0021	1.28e-08	-	B.cells	Liu Y	-	23334450	2013-01-20	-	Table S3	DNA methylation	Rheumatoid arthritis	Age, sex, smoking and cell counts	Beta values	-	Illumina HumanMethylation450	Whole blood	-	691	1	354 cases, 337 controls	51.9	197	494	691	-	-	-	-	-
cg01881899	chr21:43652704	21	43652704	ABCG1	North shelf	Rheumatoid arthritis	EFO_0000685	0.00977	0.0018	9.09e-08	-	Monocytes	Liu Y	-	23334450	2013-01-20	-	Table S3	DNA methylation	Rheumatoid arthritis	Age, sex, smoking and cell counts	Beta values	-	Illumina HumanMethylation450	Whole blood	-	691	1	354 cases, 337 controls	51.9	197	494	691	-	-	-	-	-
cg01886855	chr21:43786997	21	43786997	TFF1	Open sea	Rheumatoid arthritis	EFO_0000685	-0.01394	0.0025	3.96e-08	-	B.cells	Liu Y	-	23334450	2013-01-20	-	Table S3	DNA methylation	Rheumatoid arthritis	Age, sex, smoking and cell counts	Beta values	-	Illumina HumanMethylation450	Whole blood	-	691	1	354 cases, 337 controls	51.9	197	494	691	-	-	-	-	-
cg03307717	chr21:44524639	21	44524639	U2AF1	North shelf	Rheumatoid arthritis	EFO_0000685	0.01144	0.002	1.48e-08	-	CD8.T.cells	Liu Y	-	23334450	2013-01-20	-	Table S3	DNA methylation	Rheumatoid arthritis	Age, sex, smoking and cell counts	Beta values	-	Illumina HumanMethylation450	Whole blood	-	691	1	354 cases, 337 controls	51.9	197	494	691	-	-	-	-	-
cg09200260	chr21:36577539	21	36577539	-	Open sea	Rheumatoid arthritis	EFO_0000685	0.01871	0.0028	3.58e-11	-	CD8.T.cells	Liu Y	-	23334450	2013-01-20	-	Table S3	DNA methylation	Rheumatoid arthritis	Age, sex, smoking and cell counts	Beta values	-	Illumina HumanMethylation450	Whole blood	-	691	1	354 cases, 337 controls	51.9	197	494	691	-	-	-	-	-
cg17406359	chr21:45773189	21	45773189	TRPM2	Open sea	Rheumatoid arthritis	EFO_0000685	0.01741	0.0031	2.91e-08	-	CD8.T.cells	Liu Y	-	23334450	2013-01-20	-	Table S3	DNA methylation	Rheumatoid arthritis	Age, sex, smoking and cell counts	Beta values	-	Illumina HumanMethylation450	Whole blood	-	691	1	354 cases, 337 controls	51.9	197	494	691	-	-	-	-	-
cg21032292	chr21:34395093	21	34395093	-	North shore	Rheumatoid arthritis	EFO_0000685	0.00898	0.0015	5.51e-09	-	B.cells	Liu Y	-	23334450	2013-01-20	-	Table S3	DNA methylation	Rheumatoid arthritis	Age, sex, smoking and cell counts	Beta values	-	Illumina HumanMethylation450	Whole blood	-	691	1	354 cases, 337 controls	51.9	197	494	691	-	-	-	-	-
cg22522509	chr21:16436121	21	16436121	NRIP1	North shore	Rheumatoid arthritis	EFO_0000685	0.01694	0.0027	7.22e-10	-	CD8.T.cells	Liu Y	-	23334450	2013-01-20	-	Table S3	DNA methylation	Rheumatoid arthritis	Age, sex, smoking and cell counts	Beta values	-	Illumina HumanMethylation450	Whole blood	-	691	1	354 cases, 337 controls	51.9	197	494	691	-	-	-	-	-
cg01576275	chr22:43409880	22	43409880	-	North shore	Rheumatoid arthritis	EFO_0000685	0.02027	0.003	1.97e-11	-	CD8.T.cells	Liu Y	-	23334450	2013-01-20	-	Table S3	DNA methylation	Rheumatoid arthritis	Age, sex, smoking and cell counts	Beta values	-	Illumina HumanMethylation450	Whole blood	-	691	1	354 cases, 337 controls	51.9	197	494	691	-	-	-	-	-
cg03660710	chr22:50631079	22	50631079	TRABD	North shore	Rheumatoid arthritis	EFO_0000685	0.01179	0.0022	5.05e-08	-	CD8.T.cells	Liu Y	-	23334450	2013-01-20	-	Table S3	DNA methylation	Rheumatoid arthritis	Age, sex, smoking and cell counts	Beta values	-	Illumina HumanMethylation450	Whole blood	-	691	1	354 cases, 337 controls	51.9	197	494	691	-	-	-	-	-
cg03733278	chr22:20760922	22	20760922	ZNF74	Island	Rheumatoid arthritis	EFO_0000685	-0.01308	0.0022	5.6e-09	-	B.cells	Liu Y	-	23334450	2013-01-20	-	Table S3	DNA methylation	Rheumatoid arthritis	Age, sex, smoking and cell counts	Beta values	-	Illumina HumanMethylation450	Whole blood	-	691	1	354 cases, 337 controls	51.9	197	494	691	-	-	-	-	-
cg05861567	chr22:50523686	22	50523686	MLC1	Open sea	Rheumatoid arthritis	EFO_0000685	0.01274	0.0023	5.59e-08	-	CD8.T.cells	Liu Y	-	23334450	2013-01-20	-	Table S3	DNA methylation	Rheumatoid arthritis	Age, sex, smoking and cell counts	Beta values	-	Illumina HumanMethylation450	Whole blood	-	691	1	354 cases, 337 controls	51.9	197	494	691	-	-	-	-	-
cg07775292	chr22:30720496	22	30720496	TBC1D10A	North shelf	Rheumatoid arthritis	EFO_0000685	0.00828	0.0013	6.95e-10	-	B.cells	Liu Y	-	23334450	2013-01-20	-	Table S3	DNA methylation	Rheumatoid arthritis	Age, sex, smoking and cell counts	Beta values	-	Illumina HumanMethylation450	Whole blood	-	691	1	354 cases, 337 controls	51.9	197	494	691	-	-	-	-	-
cg16264966	chr22:41613790	22	41613790	L3MBTL2	Open sea	Rheumatoid arthritis	EFO_0000685	0.01079	0.0019	9.55e-09	-	CD8.T.cells	Liu Y	-	23334450	2013-01-20	-	Table S3	DNA methylation	Rheumatoid arthritis	Age, sex, smoking and cell counts	Beta values	-	Illumina HumanMethylation450	Whole blood	-	691	1	354 cases, 337 controls	51.9	197	494	691	-	-	-	-	-
cg27422872	chr22:28839137	22	28839137	TTC28	Open sea	Rheumatoid arthritis	EFO_0000685	0.01394	0.002	4.18e-12	-	CD8.T.cells	Liu Y	-	23334450	2013-01-20	-	Table S3	DNA methylation	Rheumatoid arthritis	Age, sex, smoking and cell counts	Beta values	-	Illumina HumanMethylation450	Whole blood	-	691	1	354 cases, 337 controls	51.9	197	494	691	-	-	-	-	-
cg27436324	chr22:35694370	22	35694370	TOM1	North shore	Rheumatoid arthritis	EFO_0000685	-0.01373	0.0023	2.36e-09	-	B.cells	Liu Y	-	23334450	2013-01-20	-	Table S3	DNA methylation	Rheumatoid arthritis	Age, sex, smoking and cell counts	Beta values	-	Illumina HumanMethylation450	Whole blood	-	691	1	354 cases, 337 controls	51.9	197	494	691	-	-	-	-	-
cg01937809	chr1:37941854	1	37941854	ZC3H12A	South shore	Smoking	EFO_0006527, EFO_0005671, EFO_0004318	-	-	1.76e-10	-	B.cells	Zeilinger S	-	23691101	2013-05-17	Current vs never smoking discovery	Table S1	DNA methylation	Smoking	Age, sex, body mass index, alcohol consumption and cell counts	M values	-	Illumina HumanMethylation450	Whole blood	-	1011	1	262 current smokers, 749 never smokers	60.8	401	610	1011	-	-	-	-	-
cg07793148	chr1:9712988	1	9712988	C1orf200;PIK3CD	Island	Smoking	EFO_0006527, EFO_0005671, EFO_0004318	-	-	9.61e-08	-	Monocytes	Zeilinger S	-	23691101	2013-05-17	Current vs never smoking discovery	Table S1	DNA methylation	Smoking	Age, sex, body mass index, alcohol consumption and cell counts	M values	-	Illumina HumanMethylation450	Whole blood	-	1011	1	262 current smokers, 749 never smokers	60.8	401	610	1011	-	-	-	-	-
cg08884752	chr1:2162001	1	2162001	SKI	South shore	Smoking	EFO_0006527, EFO_0005671, EFO_0004318	-	-	4.43e-13	-	CD8.T.cells	Zeilinger S	-	23691101	2013-05-17	Current vs never smoking discovery	Table S1	DNA methylation	Smoking	Age, sex, body mass index, alcohol consumption and cell counts	M values	-	Illumina HumanMethylation450	Whole blood	-	1011	1	262 current smokers, 749 never smokers	60.8	401	610	1011	-	-	-	-	-
cg09276842	chr1:1155026	1	1155026	SDF4	South shore	Smoking	EFO_0006527, EFO_0005671, EFO_0004318	-	-	5.18e-09	-	CD4.T.cells	Zeilinger S	-	23691101	2013-05-17	Current vs never smoking discovery	Table S1	DNA methylation	Smoking	Age, sex, body mass index, alcohol consumption and cell counts	M values	-	Illumina HumanMethylation450	Whole blood	-	1011	1	262 current smokers, 749 never smokers	60.8	401	610	1011	-	-	-	-	-
cg12465678	chr1:27953336	1	27953336	FGR	Open sea	Smoking	EFO_0006527, EFO_0005671, EFO_0004318	-	-	2.79e-08	-	CD8.T.cells	Zeilinger S	-	23691101	2013-05-17	Current vs never smoking discovery	Table S1	DNA methylation	Smoking	Age, sex, body mass index, alcohol consumption and cell counts	M values	-	Illumina HumanMethylation450	Whole blood	-	1011	1	262 current smokers, 749 never smokers	60.8	401	610	1011	-	-	-	-	-
cg15564619	chr1:2163437	1	2163437	SKI	South shelf	Smoking	EFO_0006527, EFO_0005671, EFO_0004318	-	-	7.03e-08	-	CD8.T.cells	Zeilinger S	-	23691101	2013-05-17	Current vs never smoking discovery	Table S1	DNA methylation	Smoking	Age, sex, body mass index, alcohol consumption and cell counts	M values	-	Illumina HumanMethylation450	Whole blood	-	1011	1	262 current smokers, 749 never smokers	60.8	401	610	1011	-	-	-	-	-
cg16139316	chr1:153330758	1	153330758	S100A9	Open sea	Smoking	EFO_0006527, EFO_0005671, EFO_0004318	-	-	2.29e-08	-	B.cells	Zeilinger S	-	23691101	2013-05-17	Current vs never smoking discovery	Table S1	DNA methylation	Smoking	Age, sex, body mass index, alcohol consumption and cell counts	M values	-	Illumina HumanMethylation450	Whole blood	-	1011	1	262 current smokers, 749 never smokers	60.8	401	610	1011	-	-	-	-	-
cg16290996	chr1:173835989	1	173835989	GAS5;SNORD78;SNORD76;SNORD77;SNORD44;SNORD79	North shore	Smoking	EFO_0006527, EFO_0005671, EFO_0004318	-	-	8.62e-11	-	B.cells	Zeilinger S	-	23691101	2013-05-17	Current vs never smoking discovery	Table S1	DNA methylation	Smoking	Age, sex, body mass index, alcohol consumption and cell counts	M values	-	Illumina HumanMethylation450	Whole blood	-	1011	1	262 current smokers, 749 never smokers	60.8	401	610	1011	-	-	-	-	-
cg16417374	chr1:26098310	1	26098310	MAN1C1	South shore	Smoking	EFO_0006527, EFO_0005671, EFO_0004318	-	-	4.3e-08	-	B.cells	Zeilinger S	-	23691101	2013-05-17	Current vs never smoking discovery	Table S1	DNA methylation	Smoking	Age, sex, body mass index, alcohol consumption and cell counts	M values	-	Illumina HumanMethylation450	Whole blood	-	1011	1	262 current smokers, 749 never smokers	60.8	401	610	1011	-	-	-	-	-
cg19825898	chr1:2949651	1	2949651	-	Open sea	Smoking	EFO_0006527, EFO_0005671, EFO_0004318	-	-	4.81e-09	-	CD8.T.cells	Zeilinger S	-	23691101	2013-05-17	Current vs never smoking discovery	Table S1	DNA methylation	Smoking	Age, sex, body mass index, alcohol consumption and cell counts	M values	-	Illumina HumanMethylation450	Whole blood	-	1011	1	262 current smokers, 749 never smokers	60.8	401	610	1011	-	-	-	-	-
cg21913886	chr1:15485346	1	15485346	TMEM51	South shelf	Smoking	EFO_0006527, EFO_0005671, EFO_0004318	-	-	7.26e-11	-	Monocytes	Zeilinger S	-	23691101	2013-05-17	Current vs never smoking discovery	Table S1	DNA methylation	Smoking	Age, sex, body mass index, alcohol consumption and cell counts	M values	-	Illumina HumanMethylation450	Whole blood	-	1011	1	262 current smokers, 749 never smokers	60.8	401	610	1011	-	-	-	-	-
cg21937128	chr1:150971889	1	150971889	FAM63A	Open sea	Smoking	EFO_0006527, EFO_0005671, EFO_0004318	-	-	2.66e-08	-	B.cells	Zeilinger S	-	23691101	2013-05-17	Current vs never smoking discovery	Table S1	DNA methylation	Smoking	Age, sex, body mass index, alcohol consumption and cell counts	M values	-	Illumina HumanMethylation450	Whole blood	-	1011	1	262 current smokers, 749 never smokers	60.8	401	610	1011	-	-	-	-	-
cg23840027	chr1:29225533	1	29225533	EPB41	Open sea	Smoking	EFO_0006527, EFO_0005671, EFO_0004318	-	-	5.57e-09	-	B.cells	Zeilinger S	-	23691101	2013-05-17	Current vs never smoking discovery	Table S1	DNA methylation	Smoking	Age, sex, body mass index, alcohol consumption and cell counts	M values	-	Illumina HumanMethylation450	Whole blood	-	1011	1	262 current smokers, 749 never smokers	60.8	401	610	1011	-	-	-	-	-
cg24142464	chr1:40040489	1	40040489	PABPC4	North shore	Smoking	EFO_0006527, EFO_0005671, EFO_0004318	-	-	7.24e-09	-	B.cells	Zeilinger S	-	23691101	2013-05-17	Current vs never smoking discovery	Table S1	DNA methylation	Smoking	Age, sex, body mass index, alcohol consumption and cell counts	M values	-	Illumina HumanMethylation450	Whole blood	-	1011	1	262 current smokers, 749 never smokers	60.8	401	610	1011	-	-	-	-	-
cg24150662	chr1:2949673	1	2949673	-	Open sea	Smoking	EFO_0006527, EFO_0005671, EFO_0004318	-	-	5.18e-08	-	CD8.T.cells	Zeilinger S	-	23691101	2013-05-17	Current vs never smoking discovery	Table S1	DNA methylation	Smoking	Age, sex, body mass index, alcohol consumption and cell counts	M values	-	Illumina HumanMethylation450	Whole blood	-	1011	1	262 current smokers, 749 never smokers	60.8	401	610	1011	-	-	-	-	-
cg24313303	chr1:27113219	1	27113219	PIGV	North shore	Smoking	EFO_0006527, EFO_0005671, EFO_0004318	-	-	6.58e-08	-	B.cells	Zeilinger S	-	23691101	2013-05-17	Current vs never smoking discovery	Table S1	DNA methylation	Smoking	Age, sex, body mass index, alcohol consumption and cell counts	M values	-	Illumina HumanMethylation450	Whole blood	-	1011	1	262 current smokers, 749 never smokers	60.8	401	610	1011	-	-	-	-	-
cg26314722	chr1:234867300	1	234867300	-	Open sea	Smoking	EFO_0006527, EFO_0005671, EFO_0004318	-	-	1.42e-09	-	B.cells	Zeilinger S	-	23691101	2013-05-17	Current vs never smoking discovery	Table S1	DNA methylation	Smoking	Age, sex, body mass index, alcohol consumption and cell counts	M values	-	Illumina HumanMethylation450	Whole blood	-	1011	1	262 current smokers, 749 never smokers	60.8	401	610	1011	-	-	-	-	-
cg27528222	chr1:2138953	1	2138953	C1orf86	South shore	Smoking	EFO_0006527, EFO_0005671, EFO_0004318	-	-	1.41e-09	-	B.cells	Zeilinger S	-	23691101	2013-05-17	Current vs never smoking discovery	Table S1	DNA methylation	Smoking	Age, sex, body mass index, alcohol consumption and cell counts	M values	-	Illumina HumanMethylation450	Whole blood	-	1011	1	262 current smokers, 749 never smokers	60.8	401	610	1011	-	-	-	-	-
cg03164561	chr2:232396386	2	232396386	NMUR1	South shore	Smoking	EFO_0006527, EFO_0005671, EFO_0004318	-	-	8.26e-08	-	CD8.T.cells	Zeilinger S	-	23691101	2013-05-17	Current vs never smoking discovery	Table S1	DNA methylation	Smoking	Age, sex, body mass index, alcohol consumption and cell counts	M values	-	Illumina HumanMethylation450	Whole blood	-	1011	1	262 current smokers, 749 never smokers	60.8	401	610	1011	-	-	-	-	-
cg04872689	chr2:68592375	2	68592375	PLEK	Open sea	Smoking	EFO_0006527, EFO_0005671, EFO_0004318	-	-	9.52e-08	-	CD8.T.cells	Zeilinger S	-	23691101	2013-05-17	Current vs never smoking discovery	Table S1	DNA methylation	Smoking	Age, sex, body mass index, alcohol consumption and cell counts	M values	-	Illumina HumanMethylation450	Whole blood	-	1011	1	262 current smokers, 749 never smokers	60.8	401	610	1011	-	-	-	-	-
cg05616969	chr2:118982661	2	118982661	-	South shore	Smoking	EFO_0006527, EFO_0005671, EFO_0004318	-	-	6.62e-08	-	CD8.T.cells	Zeilinger S	-	23691101	2013-05-17	Current vs never smoking discovery	Table S1	DNA methylation	Smoking	Age, sex, body mass index, alcohol consumption and cell counts	M values	-	Illumina HumanMethylation450	Whole blood	-	1011	1	262 current smokers, 749 never smokers	60.8	401	610	1011	-	-	-	-	-
cg05940122	chr2:231770489	2	231770489	-	Open sea	Smoking	EFO_0006527, EFO_0005671, EFO_0004318	-	-	1.71e-09	-	CD8.T.cells	Zeilinger S	-	23691101	2013-05-17	Current vs never smoking discovery	Table S1	DNA methylation	Smoking	Age, sex, body mass index, alcohol consumption and cell counts	M values	-	Illumina HumanMethylation450	Whole blood	-	1011	1	262 current smokers, 749 never smokers	60.8	401	610	1011	-	-	-	-	-
cg06880612	chr2:102759576	2	102759576	-	Island	Smoking	EFO_0006527, EFO_0005671, EFO_0004318	-	-	1.99e-08	-	B.cells	Zeilinger S	-	23691101	2013-05-17	Current vs never smoking discovery	Table S1	DNA methylation	Smoking	Age, sex, body mass index, alcohol consumption and cell counts	M values	-	Illumina HumanMethylation450	Whole blood	-	1011	1	262 current smokers, 749 never smokers	60.8	401	610	1011	-	-	-	-	-
cg10812236	chr2:68592394	2	68592394	PLEK	Open sea	Smoking	EFO_0006527, EFO_0005671, EFO_0004318	-	-	1.59e-08	-	CD8.T.cells	Zeilinger S	-	23691101	2013-05-17	Current vs never smoking discovery	Table S1	DNA methylation	Smoking	Age, sex, body mass index, alcohol consumption and cell counts	M values	-	Illumina HumanMethylation450	Whole blood	-	1011	1	262 current smokers, 749 never smokers	60.8	401	610	1011	-	-	-	-	-
cg13060970	chr2:68592349	2	68592349	PLEK	Open sea	Smoking	EFO_0006527, EFO_0005671, EFO_0004318	-	-	2.35e-08	-	CD8.T.cells	Zeilinger S	-	23691101	2013-05-17	Current vs never smoking discovery	Table S1	DNA methylation	Smoking	Age, sex, body mass index, alcohol consumption and cell counts	M values	-	Illumina HumanMethylation450	Whole blood	-	1011	1	262 current smokers, 749 never smokers	60.8	401	610	1011	-	-	-	-	-
cg13522882	chr2:102316496	2	102316496	MAP4K4	South shelf	Smoking	EFO_0006527, EFO_0005671, EFO_0004318	-	-	8.31e-08	-	B.cells	Zeilinger S	-	23691101	2013-05-17	Current vs never smoking discovery	Table S1	DNA methylation	Smoking	Age, sex, body mass index, alcohol consumption and cell counts	M values	-	Illumina HumanMethylation450	Whole blood	-	1011	1	262 current smokers, 749 never smokers	60.8	401	610	1011	-	-	-	-	-
cg13651908	chr2:204570033	2	204570033	CD28	Open sea	Smoking	EFO_0006527, EFO_0005671, EFO_0004318	-	-	2.62e-08	-	CD8.T.cells	Zeilinger S	-	23691101	2013-05-17	Current vs never smoking discovery	Table S1	DNA methylation	Smoking	Age, sex, body mass index, alcohol consumption and cell counts	M values	-	Illumina HumanMethylation450	Whole blood	-	1011	1	262 current smokers, 749 never smokers	60.8	401	610	1011	-	-	-	-	-
cg22001211	chr2:61766532	2	61766532	XPO1	South shore	Smoking	EFO_0006527, EFO_0005671, EFO_0004318	-	-	6.13e-08	-	CD8.T.cells	Zeilinger S	-	23691101	2013-05-17	Current vs never smoking discovery	Table S1	DNA methylation	Smoking	Age, sex, body mass index, alcohol consumption and cell counts	M values	-	Illumina HumanMethylation450	Whole blood	-	1011	1	262 current smokers, 749 never smokers	60.8	401	610	1011	-	-	-	-	-
cg00505318	chr3:69130918	3	69130918	UBA3	South shore	Smoking	EFO_0006527, EFO_0005671, EFO_0004318	-	-	1.56e-08	-	CD8.T.cells	Zeilinger S	-	23691101	2013-05-17	Current vs never smoking discovery	Table S1	DNA methylation	Smoking	Age, sex, body mass index, alcohol consumption and cell counts	M values	-	Illumina HumanMethylation450	Whole blood	-	1011	1	262 current smokers, 749 never smokers	60.8	401	610	1011	-	-	-	-	-
cg08052292	chr3:56789178	3	56789178	ARHGEF3	Open sea	Smoking	EFO_0006527, EFO_0005671, EFO_0004318	-	-	3.88e-10	-	CD4.T.cells	Zeilinger S	-	23691101	2013-05-17	Current vs never smoking discovery	Table S1	DNA methylation	Smoking	Age, sex, body mass index, alcohol consumption and cell counts	M values	-	Illumina HumanMethylation450	Whole blood	-	1011	1	262 current smokers, 749 never smokers	60.8	401	610	1011	-	-	-	-	-
cg16904330	chr3:119299162	3	119299162	ADPRH	South shore	Smoking	EFO_0006527, EFO_0005671, EFO_0004318	-	-	1.38e-08	-	CD8.T.cells	Zeilinger S	-	23691101	2013-05-17	Current vs never smoking discovery	Table S1	DNA methylation	Smoking	Age, sex, body mass index, alcohol consumption and cell counts	M values	-	Illumina HumanMethylation450	Whole blood	-	1011	1	262 current smokers, 749 never smokers	60.8	401	610	1011	-	-	-	-	-
cg19982684	chr3:128403035	3	128403035	-	South shelf	Smoking	EFO_0006527, EFO_0005671, EFO_0004318	-	-	8.51e-10	-	B.cells	Zeilinger S	-	23691101	2013-05-17	Current vs never smoking discovery	Table S1	DNA methylation	Smoking	Age, sex, body mass index, alcohol consumption and cell counts	M values	-	Illumina HumanMethylation450	Whole blood	-	1011	1	262 current smokers, 749 never smokers	60.8	401	610	1011	-	-	-	-	-
cg22571654	chr3:150805388	3	150805388	MED12L	South shore	Smoking	EFO_0006527, EFO_0005671, EFO_0004318	-	-	9.53e-08	-	B.cells	Zeilinger S	-	23691101	2013-05-17	Current vs never smoking discovery	Table S1	DNA methylation	Smoking	Age, sex, body mass index, alcohol consumption and cell counts	M values	-	Illumina HumanMethylation450	Whole blood	-	1011	1	262 current smokers, 749 never smokers	60.8	401	610	1011	-	-	-	-	-
cg03254067	chr4:10591571	4	10591571	CLNK	Open sea	Smoking	EFO_0006527, EFO_0005671, EFO_0004318	-	-	1.71e-09	-	B.cells	Zeilinger S	-	23691101	2013-05-17	Current vs never smoking discovery	Table S1	DNA methylation	Smoking	Age, sex, body mass index, alcohol consumption and cell counts	M values	-	Illumina HumanMethylation450	Whole blood	-	1011	1	262 current smokers, 749 never smokers	60.8	401	610	1011	-	-	-	-	-
cg03835987	chr4:111120249	4	111120249	ELOVL6	South shore	Smoking	EFO_0006527, EFO_0005671, EFO_0004318	-	-	1.3e-10	-	CD8.T.cells	Zeilinger S	-	23691101	2013-05-17	Current vs never smoking discovery	Table S1	DNA methylation	Smoking	Age, sex, body mass index, alcohol consumption and cell counts	M values	-	Illumina HumanMethylation450	Whole blood	-	1011	1	262 current smokers, 749 never smokers	60.8	401	610	1011	-	-	-	-	-
cg08949974	chr4:40632860	4	40632860	RBM47	South shore	Smoking	EFO_0006527, EFO_0005671, EFO_0004318	-	-	4.17e-08	-	CD8.T.cells	Zeilinger S	-	23691101	2013-05-17	Current vs never smoking discovery	Table S1	DNA methylation	Smoking	Age, sex, body mass index, alcohol consumption and cell counts	M values	-	Illumina HumanMethylation450	Whole blood	-	1011	1	262 current smokers, 749 never smokers	60.8	401	610	1011	-	-	-	-	-
cg26923863	chr4:1221838	4	1221838	CTBP1	Island	Smoking	EFO_0006527, EFO_0005671, EFO_0004318	-	-	5.17e-10	-	B.cells	Zeilinger S	-	23691101	2013-05-17	Current vs never smoking discovery	Table S1	DNA methylation	Smoking	Age, sex, body mass index, alcohol consumption and cell counts	M values	-	Illumina HumanMethylation450	Whole blood	-	1011	1	262 current smokers, 749 never smokers	60.8	401	610	1011	-	-	-	-	-
cg03227963	chr5:74354835	5	74354835	-	Open sea	Smoking	EFO_0006527, EFO_0005671, EFO_0004318	-	-	7.2e-08	-	CD8.T.cells	Zeilinger S	-	23691101	2013-05-17	Current vs never smoking discovery	Table S1	DNA methylation	Smoking	Age, sex, body mass index, alcohol consumption and cell counts	M values	-	Illumina HumanMethylation450	Whole blood	-	1011	1	262 current smokers, 749 never smokers	60.8	401	610	1011	-	-	-	-	-
cg03604011	chr5:400201	5	400201	AHRR	Open sea	Smoking	EFO_0006527, EFO_0005671, EFO_0004318	-	-	7.87e-30	-	CD4.T.cells	Zeilinger S	-	23691101	2013-05-17	Current vs never smoking discovery	Table S1	DNA methylation	Smoking	Age, sex, body mass index, alcohol consumption and cell counts	M values	-	Illumina HumanMethylation450	Whole blood	-	1011	1	262 current smokers, 749 never smokers	60.8	401	610	1011	-	-	-	-	-
cg05255351	chr5:1503979	5	1503979	LPCAT1	Open sea	Smoking	EFO_0006527, EFO_0005671, EFO_0004318	-	-	2.4e-09	-	CD8.T.cells	Zeilinger S	-	23691101	2013-05-17	Current vs never smoking discovery	Table S1	DNA methylation	Smoking	Age, sex, body mass index, alcohol consumption and cell counts	M values	-	Illumina HumanMethylation450	Whole blood	-	1011	1	262 current smokers, 749 never smokers	60.8	401	610	1011	-	-	-	-	-
cg07870237	chr5:131348431	5	131348431	ACSL6	South shore	Smoking	EFO_0006527, EFO_0005671, EFO_0004318	-	-	7.01e-10	-	CD8.T.cells	Zeilinger S	-	23691101	2013-05-17	Current vs never smoking discovery	Table S1	DNA methylation	Smoking	Age, sex, body mass index, alcohol consumption and cell counts	M values	-	Illumina HumanMethylation450	Whole blood	-	1011	1	262 current smokers, 749 never smokers	60.8	401	610	1011	-	-	-	-	-
cg08445550	chr5:16784821	5	16784821	MYO10	Open sea	Smoking	EFO_0006527, EFO_0005671, EFO_0004318	-	-	9.81e-10	-	B.cells	Zeilinger S	-	23691101	2013-05-17	Current vs never smoking discovery	Table S1	DNA methylation	Smoking	Age, sex, body mass index, alcohol consumption and cell counts	M values	-	Illumina HumanMethylation450	Whole blood	-	1011	1	262 current smokers, 749 never smokers	60.8	401	610	1011	-	-	-	-	-
cg14117392	chr5:139017942	5	139017942	-	South shore	Smoking	EFO_0006527, EFO_0005671, EFO_0004318	-	-	1.01e-09	-	CD8.T.cells	Zeilinger S	-	23691101	2013-05-17	Current vs never smoking discovery	Table S1	DNA methylation	Smoking	Age, sex, body mass index, alcohol consumption and cell counts	M values	-	Illumina HumanMethylation450	Whole blood	-	1011	1	262 current smokers, 749 never smokers	60.8	401	610	1011	-	-	-	-	-
cg16151960	chr5:133890280	5	133890280	PHF15	Open sea	Smoking	EFO_0006527, EFO_0005671, EFO_0004318	-	-	1.34e-08	-	B.cells	Zeilinger S	-	23691101	2013-05-17	Current vs never smoking discovery	Table S1	DNA methylation	Smoking	Age, sex, body mass index, alcohol consumption and cell counts	M values	-	Illumina HumanMethylation450	Whole blood	-	1011	1	262 current smokers, 749 never smokers	60.8	401	610	1011	-	-	-	-	-
cg22103736	chr5:373887	5	373887	AHRR	Island	Smoking	EFO_0006527, EFO_0005671, EFO_0004318	-	-	2.94e-08	-	B.cells	Zeilinger S	-	23691101	2013-05-17	Current vs never smoking discovery	Table S1	DNA methylation	Smoking	Age, sex, body mass index, alcohol consumption and cell counts	M values	-	Illumina HumanMethylation450	Whole blood	-	1011	1	262 current smokers, 749 never smokers	60.8	401	610	1011	-	-	-	-	-
cg00937359	chr6:86350540	6	86350540	SYNCRIP	North shore	Smoking	EFO_0006527, EFO_0005671, EFO_0004318	-	-	6.43e-08	-	B.cells	Zeilinger S	-	23691101	2013-05-17	Current vs never smoking discovery	Table S1	DNA methylation	Smoking	Age, sex, body mass index, alcohol consumption and cell counts	M values	-	Illumina HumanMethylation450	Whole blood	-	1011	1	262 current smokers, 749 never smokers	60.8	401	610	1011	-	-	-	-	-
cg01300096	chr6:33384490	6	33384490	CUTA	North shore	Smoking	EFO_0006527, EFO_0005671, EFO_0004318	-	-	7.16e-11	-	B.cells	Zeilinger S	-	23691101	2013-05-17	Current vs never smoking discovery	Table S1	DNA methylation	Smoking	Age, sex, body mass index, alcohol consumption and cell counts	M values	-	Illumina HumanMethylation450	Whole blood	-	1011	1	262 current smokers, 749 never smokers	60.8	401	610	1011	-	-	-	-	-
cg08331398	chr6:32808918	6	32808918	PSMB8	North shelf	Smoking	EFO_0006527, EFO_0005671, EFO_0004318	-	-	4.38e-10	-	B.cells	Zeilinger S	-	23691101	2013-05-17	Current vs never smoking discovery	Table S1	DNA methylation	Smoking	Age, sex, body mass index, alcohol consumption and cell counts	M values	-	Illumina HumanMethylation450	Whole blood	-	1011	1	262 current smokers, 749 never smokers	60.8	401	610	1011	-	-	-	-	-
cg08951271	chr6:30850543	6	30850543	DDR1	North shore	Smoking	EFO_0006527, EFO_0005671, EFO_0004318	-	-	6.05e-08	-	B.cells	Zeilinger S	-	23691101	2013-05-17	Current vs never smoking discovery	Table S1	DNA methylation	Smoking	Age, sex, body mass index, alcohol consumption and cell counts	M values	-	Illumina HumanMethylation450	Whole blood	-	1011	1	262 current smokers, 749 never smokers	60.8	401	610	1011	-	-	-	-	-
cg10145196	chr6:30647649	6	30647649	KIAA1949	Open sea	Smoking	EFO_0006527, EFO_0005671, EFO_0004318	-	-	2.36e-08	-	B.cells	Zeilinger S	-	23691101	2013-05-17	Current vs never smoking discovery	Table S1	DNA methylation	Smoking	Age, sex, body mass index, alcohol consumption and cell counts	M values	-	Illumina HumanMethylation450	Whole blood	-	1011	1	262 current smokers, 749 never smokers	60.8	401	610	1011	-	-	-	-	-
cg11435441	chr6:25027994	6	25027994	-	Open sea	Smoking	EFO_0006527, EFO_0005671, EFO_0004318	-	-	2.3e-08	-	B.cells	Zeilinger S	-	23691101	2013-05-17	Current vs never smoking discovery	Table S1	DNA methylation	Smoking	Age, sex, body mass index, alcohol consumption and cell counts	M values	-	Illumina HumanMethylation450	Whole blood	-	1011	1	262 current smokers, 749 never smokers	60.8	401	610	1011	-	-	-	-	-
cg23575275	chr6:36653973	6	36653973	CDKN1A	South shore	Smoking	EFO_0006527, EFO_0005671, EFO_0004318	-	-	7.23e-08	-	B.cells	Zeilinger S	-	23691101	2013-05-17	Current vs never smoking discovery	Table S1	DNA methylation	Smoking	Age, sex, body mass index, alcohol consumption and cell counts	M values	-	Illumina HumanMethylation450	Whole blood	-	1011	1	262 current smokers, 749 never smokers	60.8	401	610	1011	-	-	-	-	-
cg24771152	chr6:31760608	6	31760608	VARS	North shelf	Smoking	EFO_0006527, EFO_0005671, EFO_0004318	-	-	4.03e-08	-	Monocytes	Zeilinger S	-	23691101	2013-05-17	Current vs never smoking discovery	Table S1	DNA methylation	Smoking	Age, sex, body mass index, alcohol consumption and cell counts	M values	-	Illumina HumanMethylation450	Whole blood	-	1011	1	262 current smokers, 749 never smokers	60.8	401	610	1011	-	-	-	-	-
cg26701785	chr6:158448455	6	158448455	SYNJ2	Open sea	Smoking	EFO_0006527, EFO_0005671, EFO_0004318	-	-	1.62e-13	-	B.cells	Zeilinger S	-	23691101	2013-05-17	Current vs never smoking discovery	Table S1	DNA methylation	Smoking	Age, sex, body mass index, alcohol consumption and cell counts	M values	-	Illumina HumanMethylation450	Whole blood	-	1011	1	262 current smokers, 749 never smokers	60.8	401	610	1011	-	-	-	-	-
cg01741041	chr7:5567862	7	5567862	ACTB	North shore	Smoking	EFO_0006527, EFO_0005671, EFO_0004318	-	-	8.22e-08	-	B.cells	Zeilinger S	-	23691101	2013-05-17	Current vs never smoking discovery	Table S1	DNA methylation	Smoking	Age, sex, body mass index, alcohol consumption and cell counts	M values	-	Illumina HumanMethylation450	Whole blood	-	1011	1	262 current smokers, 749 never smokers	60.8	401	610	1011	-	-	-	-	-
cg02315870	chr7:26236721	7	26236721	HNRNPA2B1	North shelf	Smoking	EFO_0006527, EFO_0005671, EFO_0004318	-	-	1.17e-08	-	B.cells	Zeilinger S	-	23691101	2013-05-17	Current vs never smoking discovery	Table S1	DNA methylation	Smoking	Age, sex, body mass index, alcohol consumption and cell counts	M values	-	Illumina HumanMethylation450	Whole blood	-	1011	1	262 current smokers, 749 never smokers	60.8	401	610	1011	-	-	-	-	-
cg02892367	chr7:148724141	7	148724141	PDIA4	North shore	Smoking	EFO_0006527, EFO_0005671, EFO_0004318	-	-	7.98e-08	-	B.cells	Zeilinger S	-	23691101	2013-05-17	Current vs never smoking discovery	Table S1	DNA methylation	Smoking	Age, sex, body mass index, alcohol consumption and cell counts	M values	-	Illumina HumanMethylation450	Whole blood	-	1011	1	262 current smokers, 749 never smokers	60.8	401	610	1011	-	-	-	-	-
cg03440944	chr7:45023329	7	45023329	C7orf40	North shelf	Smoking	EFO_0006527, EFO_0005671, EFO_0004318	-	-	1.68e-11	-	B.cells	Zeilinger S	-	23691101	2013-05-17	Current vs never smoking discovery	Table S1	DNA methylation	Smoking	Age, sex, body mass index, alcohol consumption and cell counts	M values	-	Illumina HumanMethylation450	Whole blood	-	1011	1	262 current smokers, 749 never smokers	60.8	401	610	1011	-	-	-	-	-
cg09837977	chr7:110731201	7	110731201	LRRN3;IMMP2L	Open sea	Smoking	EFO_0006527, EFO_0005671, EFO_0004318	-	-	3.27e-09	-	CD8.T.cells	Zeilinger S	-	23691101	2013-05-17	Current vs never smoking discovery	Table S1	DNA methylation	Smoking	Age, sex, body mass index, alcohol consumption and cell counts	M values	-	Illumina HumanMethylation450	Whole blood	-	1011	1	262 current smokers, 749 never smokers	60.8	401	610	1011	-	-	-	-	-
cg12192749	chr7:17029795	7	17029795	-	Open sea	Smoking	EFO_0006527, EFO_0005671, EFO_0004318	-	-	7.58e-09	-	B.cells	Zeilinger S	-	23691101	2013-05-17	Current vs never smoking discovery	Table S1	DNA methylation	Smoking	Age, sex, body mass index, alcohol consumption and cell counts	M values	-	Illumina HumanMethylation450	Whole blood	-	1011	1	262 current smokers, 749 never smokers	60.8	401	610	1011	-	-	-	-	-
cg12644845	chr7:150174632	7	150174632	GIMAP8	Open sea	Smoking	EFO_0006527, EFO_0005671, EFO_0004318	-	-	6.53e-08	-	CD8.T.cells	Zeilinger S	-	23691101	2013-05-17	Current vs never smoking discovery	Table S1	DNA methylation	Smoking	Age, sex, body mass index, alcohol consumption and cell counts	M values	-	Illumina HumanMethylation450	Whole blood	-	1011	1	262 current smokers, 749 never smokers	60.8	401	610	1011	-	-	-	-	-
cg15309361	chr7:2152625	7	2152625	MAD1L1	North shelf	Smoking	EFO_0006527, EFO_0005671, EFO_0004318	-	-	2.23e-08	-	CD8.T.cells	Zeilinger S	-	23691101	2013-05-17	Current vs never smoking discovery	Table S1	DNA methylation	Smoking	Age, sex, body mass index, alcohol consumption and cell counts	M values	-	Illumina HumanMethylation450	Whole blood	-	1011	1	262 current smokers, 749 never smokers	60.8	401	610	1011	-	-	-	-	-
cg15873112	chr7:105407428	7	105407428	ATXN7L1	Open sea	Smoking	EFO_0006527, EFO_0005671, EFO_0004318	-	-	5.48e-09	-	B.cells	Zeilinger S	-	23691101	2013-05-17	Current vs never smoking discovery	Table S1	DNA methylation	Smoking	Age, sex, body mass index, alcohol consumption and cell counts	M values	-	Illumina HumanMethylation450	Whole blood	-	1011	1	262 current smokers, 749 never smokers	60.8	401	610	1011	-	-	-	-	-
cg11201447	chr8:128808063	8	128808063	MIR1204;PVT1	South shore	Smoking	EFO_0006527, EFO_0005671, EFO_0004318	-	-	6.75e-09	-	B.cells	Zeilinger S	-	23691101	2013-05-17	Current vs never smoking discovery	Table S1	DNA methylation	Smoking	Age, sex, body mass index, alcohol consumption and cell counts	M values	-	Illumina HumanMethylation450	Whole blood	-	1011	1	262 current smokers, 749 never smokers	60.8	401	610	1011	-	-	-	-	-
cg11848483	chr8:144543486	8	144543486	ZC3H3	Open sea	Smoking	EFO_0006527, EFO_0005671, EFO_0004318	-	-	4.93e-09	-	CD8.T.cells	Zeilinger S	-	23691101	2013-05-17	Current vs never smoking discovery	Table S1	DNA methylation	Smoking	Age, sex, body mass index, alcohol consumption and cell counts	M values	-	Illumina HumanMethylation450	Whole blood	-	1011	1	262 current smokers, 749 never smokers	60.8	401	610	1011	-	-	-	-	-
cg13074203	chr8:121798364	8	121798364	SNTB1	Open sea	Smoking	EFO_0006527, EFO_0005671, EFO_0004318	-	-	7.88e-10	-	CD8.T.cells	Zeilinger S	-	23691101	2013-05-17	Current vs never smoking discovery	Table S1	DNA methylation	Smoking	Age, sex, body mass index, alcohol consumption and cell counts	M values	-	Illumina HumanMethylation450	Whole blood	-	1011	1	262 current smokers, 749 never smokers	60.8	401	610	1011	-	-	-	-	-
cg13518625	chr8:29522838	8	29522838	-	Open sea	Smoking	EFO_0006527, EFO_0005671, EFO_0004318	-	-	1.15e-13	-	B.cells	Zeilinger S	-	23691101	2013-05-17	Current vs never smoking discovery	Table S1	DNA methylation	Smoking	Age, sex, body mass index, alcohol consumption and cell counts	M values	-	Illumina HumanMethylation450	Whole blood	-	1011	1	262 current smokers, 749 never smokers	60.8	401	610	1011	-	-	-	-	-
cg20156237	chr8:144543750	8	144543750	ZC3H3	Open sea	Smoking	EFO_0006527, EFO_0005671, EFO_0004318	-	-	4.01e-08	-	CD8.T.cells	Zeilinger S	-	23691101	2013-05-17	Current vs never smoking discovery	Table S1	DNA methylation	Smoking	Age, sex, body mass index, alcohol consumption and cell counts	M values	-	Illumina HumanMethylation450	Whole blood	-	1011	1	262 current smokers, 749 never smokers	60.8	401	610	1011	-	-	-	-	-
cg25801976	chr8:48648112	8	48648112	KIAA0146	North shore	Smoking	EFO_0006527, EFO_0005671, EFO_0004318	-	-	1.27e-08	-	CD8.T.cells	Zeilinger S	-	23691101	2013-05-17	Current vs never smoking discovery	Table S1	DNA methylation	Smoking	Age, sex, body mass index, alcohol consumption and cell counts	M values	-	Illumina HumanMethylation450	Whole blood	-	1011	1	262 current smokers, 749 never smokers	60.8	401	610	1011	-	-	-	-	-
cg26837477	chr8:23313438	8	23313438	ENTPD4	North shore	Smoking	EFO_0006527, EFO_0005671, EFO_0004318	-	-	2.13e-08	-	B.cells	Zeilinger S	-	23691101	2013-05-17	Current vs never smoking discovery	Table S1	DNA methylation	Smoking	Age, sex, body mass index, alcohol consumption and cell counts	M values	-	Illumina HumanMethylation450	Whole blood	-	1011	1	262 current smokers, 749 never smokers	60.8	401	610	1011	-	-	-	-	-
cg13910681	chr9:130740599	9	130740599	FAM102A	North shore	Smoking	EFO_0006527, EFO_0005671, EFO_0004318	-	-	5.92e-08	-	B.cells	Zeilinger S	-	23691101	2013-05-17	Current vs never smoking discovery	Table S1	DNA methylation	Smoking	Age, sex, body mass index, alcohol consumption and cell counts	M values	-	Illumina HumanMethylation450	Whole blood	-	1011	1	262 current smokers, 749 never smokers	60.8	401	610	1011	-	-	-	-	-
cg14435720	chr9:139565087	9	139565087	EGFL7;MIR126	Island	Smoking	EFO_0006527, EFO_0005671, EFO_0004318	-	-	4.12e-08	-	B.cells	Zeilinger S	-	23691101	2013-05-17	Current vs never smoking discovery	Table S1	DNA methylation	Smoking	Age, sex, body mass index, alcohol consumption and cell counts	M values	-	Illumina HumanMethylation450	Whole blood	-	1011	1	262 current smokers, 749 never smokers	60.8	401	610	1011	-	-	-	-	-
cg02370832	chr10:91093681	10	91093681	IFIT3	Open sea	Smoking	EFO_0006527, EFO_0005671, EFO_0004318	-	-	2.48e-08	-	B.cells	Zeilinger S	-	23691101	2013-05-17	Current vs never smoking discovery	Table S1	DNA methylation	Smoking	Age, sex, body mass index, alcohol consumption and cell counts	M values	-	Illumina HumanMethylation450	Whole blood	-	1011	1	262 current smokers, 749 never smokers	60.8	401	610	1011	-	-	-	-	-
cg07858728	chr10:124319791	10	124319791	DMBT1	Open sea	Smoking	EFO_0006527, EFO_0005671, EFO_0004318	-	-	1.92e-09	-	CD8.T.cells	Zeilinger S	-	23691101	2013-05-17	Current vs never smoking discovery	Table S1	DNA methylation	Smoking	Age, sex, body mass index, alcohol consumption and cell counts	M values	-	Illumina HumanMethylation450	Whole blood	-	1011	1	262 current smokers, 749 never smokers	60.8	401	610	1011	-	-	-	-	-
cg11430077	chr10:8099018	10	8099018	GATA3	North shore	Smoking	EFO_0006527, EFO_0005671, EFO_0004318	-	-	2.58e-08	-	B.cells	Zeilinger S	-	23691101	2013-05-17	Current vs never smoking discovery	Table S1	DNA methylation	Smoking	Age, sex, body mass index, alcohol consumption and cell counts	M values	-	Illumina HumanMethylation450	Whole blood	-	1011	1	262 current smokers, 749 never smokers	60.8	401	610	1011	-	-	-	-	-
cg27009448	chr10:120492138	10	120492138	C10orf46	Open sea	Smoking	EFO_0006527, EFO_0005671, EFO_0004318	-	-	2.01e-08	-	CD8.T.cells	Zeilinger S	-	23691101	2013-05-17	Current vs never smoking discovery	Table S1	DNA methylation	Smoking	Age, sex, body mass index, alcohol consumption and cell counts	M values	-	Illumina HumanMethylation450	Whole blood	-	1011	1	262 current smokers, 749 never smokers	60.8	401	610	1011	-	-	-	-	-
cg01972009	chr11:67273431	11	67273431	PITPNM1	North shore	Smoking	EFO_0006527, EFO_0005671, EFO_0004318	-	-	6.93e-09	-	B.cells	Zeilinger S	-	23691101	2013-05-17	Current vs never smoking discovery	Table S1	DNA methylation	Smoking	Age, sex, body mass index, alcohol consumption and cell counts	M values	-	Illumina HumanMethylation450	Whole blood	-	1011	1	262 current smokers, 749 never smokers	60.8	401	610	1011	-	-	-	-	-
cg04039799	chr11:19745484	11	19745484	NAV2	Open sea	Smoking	EFO_0006527, EFO_0005671, EFO_0004318	-	-	5.24e-12	-	B.cells	Zeilinger S	-	23691101	2013-05-17	Current vs never smoking discovery	Table S1	DNA methylation	Smoking	Age, sex, body mass index, alcohol consumption and cell counts	M values	-	Illumina HumanMethylation450	Whole blood	-	1011	1	262 current smokers, 749 never smokers	60.8	401	610	1011	-	-	-	-	-
cg06562283	chr11:78781557	11	78781557	ODZ4	South shore	Smoking	EFO_0006527, EFO_0005671, EFO_0004318	-	-	2.19e-08	-	B.cells	Zeilinger S	-	23691101	2013-05-17	Current vs never smoking discovery	Table S1	DNA methylation	Smoking	Age, sex, body mass index, alcohol consumption and cell counts	M values	-	Illumina HumanMethylation450	Whole blood	-	1011	1	262 current smokers, 749 never smokers	60.8	401	610	1011	-	-	-	-	-
cg14099685	chr11:47546068	11	47546068	CUGBP1	Open sea	Smoking	EFO_0006527, EFO_0005671, EFO_0004318	-	-	2.65e-11	-	B.cells	Zeilinger S	-	23691101	2013-05-17	Current vs never smoking discovery	Table S1	DNA methylation	Smoking	Age, sex, body mass index, alcohol consumption and cell counts	M values	-	Illumina HumanMethylation450	Whole blood	-	1011	1	262 current smokers, 749 never smokers	60.8	401	610	1011	-	-	-	-	-
cg24051242	chr11:68096138	11	68096138	LRP5	Open sea	Smoking	EFO_0006527, EFO_0005671, EFO_0004318	-	-	1.09e-08	-	B.cells	Zeilinger S	-	23691101	2013-05-17	Current vs never smoking discovery	Table S1	DNA methylation	Smoking	Age, sex, body mass index, alcohol consumption and cell counts	M values	-	Illumina HumanMethylation450	Whole blood	-	1011	1	262 current smokers, 749 never smokers	60.8	401	610	1011	-	-	-	-	-
cg26963277	chr11:2722407	11	2722407	KCNQ1OT1;KCNQ1	South shore	Smoking	EFO_0006527, EFO_0005671, EFO_0004318	-	-	4.52e-22	-	B.cells	Zeilinger S	-	23691101	2013-05-17	Current vs never smoking discovery	Table S1	DNA methylation	Smoking	Age, sex, body mass index, alcohol consumption and cell counts	M values	-	Illumina HumanMethylation450	Whole blood	-	1011	1	262 current smokers, 749 never smokers	60.8	401	610	1011	-	-	-	-	-
cg02583484	chr12:54677008	12	54677008	HNRNPA1;HNRPA1L-2	South shelf	Smoking	EFO_0006527, EFO_0005671, EFO_0004318	-	-	7.1e-20	-	B.cells	Zeilinger S	-	23691101	2013-05-17	Current vs never smoking discovery	Table S1	DNA methylation	Smoking	Age, sex, body mass index, alcohol consumption and cell counts	M values	-	Illumina HumanMethylation450	Whole blood	-	1011	1	262 current smokers, 749 never smokers	60.8	401	610	1011	-	-	-	-	-
cg04347477	chr12:125002007	12	125002007	NCOR2	Island	Smoking	EFO_0006527, EFO_0005671, EFO_0004318	-	-	2.78e-09	-	B.cells	Zeilinger S	-	23691101	2013-05-17	Current vs never smoking discovery	Table S1	DNA methylation	Smoking	Age, sex, body mass index, alcohol consumption and cell counts	M values	-	Illumina HumanMethylation450	Whole blood	-	1011	1	262 current smokers, 749 never smokers	60.8	401	610	1011	-	-	-	-	-
cg04682193	chr12:121867725	12	121867725	KDM2B	Open sea	Smoking	EFO_0006527, EFO_0005671, EFO_0004318	-	-	7.98e-09	-	CD8.T.cells	Zeilinger S	-	23691101	2013-05-17	Current vs never smoking discovery	Table S1	DNA methylation	Smoking	Age, sex, body mass index, alcohol consumption and cell counts	M values	-	Illumina HumanMethylation450	Whole blood	-	1011	1	262 current smokers, 749 never smokers	60.8	401	610	1011	-	-	-	-	-
cg04929759	chr12:133016214	12	133016214	-	South shore	Smoking	EFO_0006527, EFO_0005671, EFO_0004318	-	-	7.7e-09	-	CD8.T.cells	Zeilinger S	-	23691101	2013-05-17	Current vs never smoking discovery	Table S1	DNA methylation	Smoking	Age, sex, body mass index, alcohol consumption and cell counts	M values	-	Illumina HumanMethylation450	Whole blood	-	1011	1	262 current smokers, 749 never smokers	60.8	401	610	1011	-	-	-	-	-
cg05298628	chr12:123379569	12	123379569	VPS37B	North shore	Smoking	EFO_0006527, EFO_0005671, EFO_0004318	-	-	3.3e-08	-	B.cells	Zeilinger S	-	23691101	2013-05-17	Current vs never smoking discovery	Table S1	DNA methylation	Smoking	Age, sex, body mass index, alcohol consumption and cell counts	M values	-	Illumina HumanMethylation450	Whole blood	-	1011	1	262 current smokers, 749 never smokers	60.8	401	610	1011	-	-	-	-	-
cg06739462	chr12:56329296	12	56329296	DGKA	North shore	Smoking	EFO_0006527, EFO_0005671, EFO_0004318	-	-	1.4e-08	-	CD8.T.cells	Zeilinger S	-	23691101	2013-05-17	Current vs never smoking discovery	Table S1	DNA methylation	Smoking	Age, sex, body mass index, alcohol consumption and cell counts	M values	-	Illumina HumanMethylation450	Whole blood	-	1011	1	262 current smokers, 749 never smokers	60.8	401	610	1011	-	-	-	-	-
cg10592478	chr12:53612641	12	53612641	RARG	North shore	Smoking	EFO_0006527, EFO_0005671, EFO_0004318	-	-	4.46e-12	-	CD8.T.cells	Zeilinger S	-	23691101	2013-05-17	Current vs never smoking discovery	Table S1	DNA methylation	Smoking	Age, sex, body mass index, alcohol consumption and cell counts	M values	-	Illumina HumanMethylation450	Whole blood	-	1011	1	262 current smokers, 749 never smokers	60.8	401	610	1011	-	-	-	-	-
cg12800105	chr12:121972412	12	121972412	KDM2B	North shelf	Smoking	EFO_0006527, EFO_0005671, EFO_0004318	-	-	3.49e-08	-	B.cells	Zeilinger S	-	23691101	2013-05-17	Current vs never smoking discovery	Table S1	DNA methylation	Smoking	Age, sex, body mass index, alcohol consumption and cell counts	M values	-	Illumina HumanMethylation450	Whole blood	-	1011	1	262 current smokers, 749 never smokers	60.8	401	610	1011	-	-	-	-	-
cg13937905	chr12:53612551	12	53612551	RARG	North shore	Smoking	EFO_0006527, EFO_0005671, EFO_0004318	-	-	1.76e-12	-	CD8.T.cells	Zeilinger S	-	23691101	2013-05-17	Current vs never smoking discovery	Table S1	DNA methylation	Smoking	Age, sex, body mass index, alcohol consumption and cell counts	M values	-	Illumina HumanMethylation450	Whole blood	-	1011	1	262 current smokers, 749 never smokers	60.8	401	610	1011	-	-	-	-	-
cg15074033	chr12:52652462	12	52652462	-	Island	Smoking	EFO_0006527, EFO_0005671, EFO_0004318	-	-	2.35e-08	-	B.cells	Zeilinger S	-	23691101	2013-05-17	Current vs never smoking discovery	Table S1	DNA methylation	Smoking	Age, sex, body mass index, alcohol consumption and cell counts	M values	-	Illumina HumanMethylation450	Whole blood	-	1011	1	262 current smokers, 749 never smokers	60.8	401	610	1011	-	-	-	-	-
cg17150898	chr12:1702116	12	1702116	FBXL14	North shore	Smoking	EFO_0006527, EFO_0005671, EFO_0004318	-	-	1.98e-08	-	B.cells	Zeilinger S	-	23691101	2013-05-17	Current vs never smoking discovery	Table S1	DNA methylation	Smoking	Age, sex, body mass index, alcohol consumption and cell counts	M values	-	Illumina HumanMethylation450	Whole blood	-	1011	1	262 current smokers, 749 never smokers	60.8	401	610	1011	-	-	-	-	-
cg22335340	chr12:7055153	12	7055153	PTPN6;C12orf57	South shore	Smoking	EFO_0006527, EFO_0005671, EFO_0004318	-	-	1.84e-10	-	B.cells	Zeilinger S	-	23691101	2013-05-17	Current vs never smoking discovery	Table S1	DNA methylation	Smoking	Age, sex, body mass index, alcohol consumption and cell counts	M values	-	Illumina HumanMethylation450	Whole blood	-	1011	1	262 current smokers, 749 never smokers	60.8	401	610	1011	-	-	-	-	-
cg22566906	chr12:52399713	12	52399713	GRASP	North shore	Smoking	EFO_0006527, EFO_0005671, EFO_0004318	-	-	1.1e-09	-	CD8.T.cells	Zeilinger S	-	23691101	2013-05-17	Current vs never smoking discovery	Table S1	DNA methylation	Smoking	Age, sex, body mass index, alcohol consumption and cell counts	M values	-	Illumina HumanMethylation450	Whole blood	-	1011	1	262 current smokers, 749 never smokers	60.8	401	610	1011	-	-	-	-	-
cg22876908	chr12:56325149	12	56325149	DGKA	North shore	Smoking	EFO_0006527, EFO_0005671, EFO_0004318	-	-	1.3e-08	-	B.cells	Zeilinger S	-	23691101	2013-05-17	Current vs never smoking discovery	Table S1	DNA methylation	Smoking	Age, sex, body mass index, alcohol consumption and cell counts	M values	-	Illumina HumanMethylation450	Whole blood	-	1011	1	262 current smokers, 749 never smokers	60.8	401	610	1011	-	-	-	-	-
cg26477856	chr12:56324915	12	56324915	DGKA	North shore	Smoking	EFO_0006527, EFO_0005671, EFO_0004318	-	-	3.25e-08	-	B.cells	Zeilinger S	-	23691101	2013-05-17	Current vs never smoking discovery	Table S1	DNA methylation	Smoking	Age, sex, body mass index, alcohol consumption and cell counts	M values	-	Illumina HumanMethylation450	Whole blood	-	1011	1	262 current smokers, 749 never smokers	60.8	401	610	1011	-	-	-	-	-
cg03641640	chr13:114776416	13	114776416	RASA3	South shore	Smoking	EFO_0006527, EFO_0005671, EFO_0004318	-	-	3.88e-08	-	CD8.T.cells	Zeilinger S	-	23691101	2013-05-17	Current vs never smoking discovery	Table S1	DNA methylation	Smoking	Age, sex, body mass index, alcohol consumption and cell counts	M values	-	Illumina HumanMethylation450	Whole blood	-	1011	1	262 current smokers, 749 never smokers	60.8	401	610	1011	-	-	-	-	-
cg06329392	chr13:40762435	13	40762435	-	Open sea	Smoking	EFO_0006527, EFO_0005671, EFO_0004318	-	-	5.58e-12	-	CD8.T.cells	Zeilinger S	-	23691101	2013-05-17	Current vs never smoking discovery	Table S1	DNA methylation	Smoking	Age, sex, body mass index, alcohol consumption and cell counts	M values	-	Illumina HumanMethylation450	Whole blood	-	1011	1	262 current smokers, 749 never smokers	60.8	401	610	1011	-	-	-	-	-
cg07756788	chr13:30532829	13	30532829	-	Open sea	Smoking	EFO_0006527, EFO_0005671, EFO_0004318	-	-	1.02e-08	-	CD8.T.cells	Zeilinger S	-	23691101	2013-05-17	Current vs never smoking discovery	Table S1	DNA methylation	Smoking	Age, sex, body mass index, alcohol consumption and cell counts	M values	-	Illumina HumanMethylation450	Whole blood	-	1011	1	262 current smokers, 749 never smokers	60.8	401	610	1011	-	-	-	-	-
cg12836863	chr13:32889023	13	32889023	BRCA2	North shore	Smoking	EFO_0006527, EFO_0005671, EFO_0004318	-	-	5.06e-11	-	CD8.T.cells	Zeilinger S	-	23691101	2013-05-17	Current vs never smoking discovery	Table S1	DNA methylation	Smoking	Age, sex, body mass index, alcohol consumption and cell counts	M values	-	Illumina HumanMethylation450	Whole blood	-	1011	1	262 current smokers, 749 never smokers	60.8	401	610	1011	-	-	-	-	-
cg21565496	chr13:40762150	13	40762150	-	Open sea	Smoking	EFO_0006527, EFO_0005671, EFO_0004318	-	-	2.28e-10	-	CD8.T.cells	Zeilinger S	-	23691101	2013-05-17	Current vs never smoking discovery	Table S1	DNA methylation	Smoking	Age, sex, body mass index, alcohol consumption and cell counts	M values	-	Illumina HumanMethylation450	Whole blood	-	1011	1	262 current smokers, 749 never smokers	60.8	401	610	1011	-	-	-	-	-
cg22488891	chr13:40762452	13	40762452	-	Open sea	Smoking	EFO_0006527, EFO_0005671, EFO_0004318	-	-	8.13e-09	-	CD8.T.cells	Zeilinger S	-	23691101	2013-05-17	Current vs never smoking discovery	Table S1	DNA methylation	Smoking	Age, sex, body mass index, alcohol consumption and cell counts	M values	-	Illumina HumanMethylation450	Whole blood	-	1011	1	262 current smokers, 749 never smokers	60.8	401	610	1011	-	-	-	-	-
cg00609473	chr14:23351842	14	23351842	REM2	North shelf	Smoking	EFO_0006527, EFO_0005671, EFO_0004318	-	-	3.35e-09	-	CD8.T.cells	Zeilinger S	-	23691101	2013-05-17	Current vs never smoking discovery	Table S1	DNA methylation	Smoking	Age, sex, body mass index, alcohol consumption and cell counts	M values	-	Illumina HumanMethylation450	Whole blood	-	1011	1	262 current smokers, 749 never smokers	60.8	401	610	1011	-	-	-	-	-
cg01860774	chr14:64969374	14	64969374	ZBTB25	North shore	Smoking	EFO_0006527, EFO_0005671, EFO_0004318	-	-	1.56e-09	-	B.cells	Zeilinger S	-	23691101	2013-05-17	Current vs never smoking discovery	Table S1	DNA methylation	Smoking	Age, sex, body mass index, alcohol consumption and cell counts	M values	-	Illumina HumanMethylation450	Whole blood	-	1011	1	262 current smokers, 749 never smokers	60.8	401	610	1011	-	-	-	-	-
cg07015803	chr14:99655593	14	99655593	BCL11B	Open sea	Smoking	EFO_0006527, EFO_0005671, EFO_0004318	-	-	1.2e-09	-	CD8.T.cells	Zeilinger S	-	23691101	2013-05-17	Current vs never smoking discovery	Table S1	DNA methylation	Smoking	Age, sex, body mass index, alcohol consumption and cell counts	M values	-	Illumina HumanMethylation450	Whole blood	-	1011	1	262 current smokers, 749 never smokers	60.8	401	610	1011	-	-	-	-	-
cg08200043	chr14:104856500	14	104856500	-	Open sea	Smoking	EFO_0006527, EFO_0005671, EFO_0004318	-	-	3.29e-08	-	CD8.T.cells	Zeilinger S	-	23691101	2013-05-17	Current vs never smoking discovery	Table S1	DNA methylation	Smoking	Age, sex, body mass index, alcohol consumption and cell counts	M values	-	Illumina HumanMethylation450	Whole blood	-	1011	1	262 current smokers, 749 never smokers	60.8	401	610	1011	-	-	-	-	-
cg10814005	chr14:91711041	14	91711041	GPR68	Open sea	Smoking	EFO_0006527, EFO_0005671, EFO_0004318	-	-	2.21e-12	-	B.cells	Zeilinger S	-	23691101	2013-05-17	Current vs never smoking discovery	Table S1	DNA methylation	Smoking	Age, sex, body mass index, alcohol consumption and cell counts	M values	-	Illumina HumanMethylation450	Whole blood	-	1011	1	262 current smokers, 749 never smokers	60.8	401	610	1011	-	-	-	-	-
cg19682870	chr14:99715826	14	99715826	BCL11B	South shelf	Smoking	EFO_0006527, EFO_0005671, EFO_0004318	-	-	4.27e-08	-	CD8.T.cells	Zeilinger S	-	23691101	2013-05-17	Current vs never smoking discovery	Table S1	DNA methylation	Smoking	Age, sex, body mass index, alcohol consumption and cell counts	M values	-	Illumina HumanMethylation450	Whole blood	-	1011	1	262 current smokers, 749 never smokers	60.8	401	610	1011	-	-	-	-	-
cg01138448	chr15:45028595	15	45028595	TRIM69	Open sea	Smoking	EFO_0006527, EFO_0005671, EFO_0004318	-	-	2.74e-11	-	B.cells	Zeilinger S	-	23691101	2013-05-17	Current vs never smoking discovery	Table S1	DNA methylation	Smoking	Age, sex, body mass index, alcohol consumption and cell counts	M values	-	Illumina HumanMethylation450	Whole blood	-	1011	1	262 current smokers, 749 never smokers	60.8	401	610	1011	-	-	-	-	-
cg08783514	chr15:63772233	15	63772233	-	Open sea	Smoking	EFO_0006527, EFO_0005671, EFO_0004318	-	-	5.88e-08	-	CD8.T.cells	Zeilinger S	-	23691101	2013-05-17	Current vs never smoking discovery	Table S1	DNA methylation	Smoking	Age, sex, body mass index, alcohol consumption and cell counts	M values	-	Illumina HumanMethylation450	Whole blood	-	1011	1	262 current smokers, 749 never smokers	60.8	401	610	1011	-	-	-	-	-
cg15022400	chr15:45028161	15	45028161	TRIM69	Open sea	Smoking	EFO_0006527, EFO_0005671, EFO_0004318	-	-	3.36e-13	-	B.cells	Zeilinger S	-	23691101	2013-05-17	Current vs never smoking discovery	Table S1	DNA methylation	Smoking	Age, sex, body mass index, alcohol consumption and cell counts	M values	-	Illumina HumanMethylation450	Whole blood	-	1011	1	262 current smokers, 749 never smokers	60.8	401	610	1011	-	-	-	-	-
cg15903956	chr15:74676231	15	74676231	-	Open sea	Smoking	EFO_0006527, EFO_0005671, EFO_0004318	-	-	9.49e-08	-	CD8.T.cells	Zeilinger S	-	23691101	2013-05-17	Current vs never smoking discovery	Table S1	DNA methylation	Smoking	Age, sex, body mass index, alcohol consumption and cell counts	M values	-	Illumina HumanMethylation450	Whole blood	-	1011	1	262 current smokers, 749 never smokers	60.8	401	610	1011	-	-	-	-	-
cg18335991	chr15:74724562	15	74724562	SEMA7A	North shore	Smoking	EFO_0006527, EFO_0005671, EFO_0004318	-	-	4.9e-13	-	B.cells	Zeilinger S	-	23691101	2013-05-17	Current vs never smoking discovery	Table S1	DNA methylation	Smoking	Age, sex, body mass index, alcohol consumption and cell counts	M values	-	Illumina HumanMethylation450	Whole blood	-	1011	1	262 current smokers, 749 never smokers	60.8	401	610	1011	-	-	-	-	-
cg20357538	chr15:101777761	15	101777761	CHSY1	Open sea	Smoking	EFO_0006527, EFO_0005671, EFO_0004318	-	-	3.71e-10	-	CD8.T.cells	Zeilinger S	-	23691101	2013-05-17	Current vs never smoking discovery	Table S1	DNA methylation	Smoking	Age, sex, body mass index, alcohol consumption and cell counts	M values	-	Illumina HumanMethylation450	Whole blood	-	1011	1	262 current smokers, 749 never smokers	60.8	401	610	1011	-	-	-	-	-
cg26971042	chr15:70387217	15	70387217	TLE3	North shore	Smoking	EFO_0006527, EFO_0005671, EFO_0004318	-	-	5.34e-09	-	CD8.T.cells	Zeilinger S	-	23691101	2013-05-17	Current vs never smoking discovery	Table S1	DNA methylation	Smoking	Age, sex, body mass index, alcohol consumption and cell counts	M values	-	Illumina HumanMethylation450	Whole blood	-	1011	1	262 current smokers, 749 never smokers	60.8	401	610	1011	-	-	-	-	-
cg00759807	chr16:89390789	16	89390789	ANKRD11	Open sea	Smoking	EFO_0006527, EFO_0005671, EFO_0004318	-	-	8.29e-09	-	B.cells	Zeilinger S	-	23691101	2013-05-17	Current vs never smoking discovery	Table S1	DNA methylation	Smoking	Age, sex, body mass index, alcohol consumption and cell counts	M values	-	Illumina HumanMethylation450	Whole blood	-	1011	1	262 current smokers, 749 never smokers	60.8	401	610	1011	-	-	-	-	-
cg00833777	chr16:31271642	16	31271642	ITGAM	Open sea	Smoking	EFO_0006527, EFO_0005671, EFO_0004318	-	-	1.69e-08	-	CD8.T.cells	Zeilinger S	-	23691101	2013-05-17	Current vs never smoking discovery	Table S1	DNA methylation	Smoking	Age, sex, body mass index, alcohol consumption and cell counts	M values	-	Illumina HumanMethylation450	Whole blood	-	1011	1	262 current smokers, 749 never smokers	60.8	401	610	1011	-	-	-	-	-
cg06235438	chr16:30485966	16	30485966	ITGAL	South shore	Smoking	EFO_0006527, EFO_0005671, EFO_0004318	-	-	2e-16	-	CD8.T.cells	Zeilinger S	-	23691101	2013-05-17	Current vs never smoking discovery	Table S1	DNA methylation	Smoking	Age, sex, body mass index, alcohol consumption and cell counts	M values	-	Illumina HumanMethylation450	Whole blood	-	1011	1	262 current smokers, 749 never smokers	60.8	401	610	1011	-	-	-	-	-
cg07877900	chr16:57576862	16	57576862	GPR114	Open sea	Smoking	EFO_0006527, EFO_0005671, EFO_0004318	-	-	5.09e-08	-	CD8.T.cells	Zeilinger S	-	23691101	2013-05-17	Current vs never smoking discovery	Table S1	DNA methylation	Smoking	Age, sex, body mass index, alcohol consumption and cell counts	M values	-	Illumina HumanMethylation450	Whole blood	-	1011	1	262 current smokers, 749 never smokers	60.8	401	610	1011	-	-	-	-	-
cg08944236	chr16:53242355	16	53242355	CHD9	Open sea	Smoking	EFO_0006527, EFO_0005671, EFO_0004318	-	-	2.46e-09	-	CD8.T.cells	Zeilinger S	-	23691101	2013-05-17	Current vs never smoking discovery	Table S1	DNA methylation	Smoking	Age, sex, body mass index, alcohol consumption and cell counts	M values	-	Illumina HumanMethylation450	Whole blood	-	1011	1	262 current smokers, 749 never smokers	60.8	401	610	1011	-	-	-	-	-
cg09985344	chr16:84648441	16	84648441	COTL1	North shelf	Smoking	EFO_0006527, EFO_0005671, EFO_0004318	-	-	3.05e-10	-	B.cells	Zeilinger S	-	23691101	2013-05-17	Current vs never smoking discovery	Table S1	DNA methylation	Smoking	Age, sex, body mass index, alcohol consumption and cell counts	M values	-	Illumina HumanMethylation450	Whole blood	-	1011	1	262 current smokers, 749 never smokers	60.8	401	610	1011	-	-	-	-	-
cg10244976	chr16:1014818	16	1014818	LMF1	Island	Smoking	EFO_0006527, EFO_0005671, EFO_0004318	-	-	5.87e-09	-	CD4.T.cells	Zeilinger S	-	23691101	2013-05-17	Current vs never smoking discovery	Table S1	DNA methylation	Smoking	Age, sex, body mass index, alcohol consumption and cell counts	M values	-	Illumina HumanMethylation450	Whole blood	-	1011	1	262 current smokers, 749 never smokers	60.8	401	610	1011	-	-	-	-	-
cg00911794	chr17:1962132	17	1962132	HIC1	Island	Smoking	EFO_0006527, EFO_0005671, EFO_0004318	-	-	6.84e-10	-	CD8.T.cells	Zeilinger S	-	23691101	2013-05-17	Current vs never smoking discovery	Table S1	DNA methylation	Smoking	Age, sex, body mass index, alcohol consumption and cell counts	M values	-	Illumina HumanMethylation450	Whole blood	-	1011	1	262 current smokers, 749 never smokers	60.8	401	610	1011	-	-	-	-	-
cg06513247	chr17:75446661	17	75446661	2009-09-01	North shore	Smoking	EFO_0006527, EFO_0005671, EFO_0004318	-	-	4.63e-08	-	B.cells	Zeilinger S	-	23691101	2013-05-17	Current vs never smoking discovery	Table S1	DNA methylation	Smoking	Age, sex, body mass index, alcohol consumption and cell counts	M values	-	Illumina HumanMethylation450	Whole blood	-	1011	1	262 current smokers, 749 never smokers	60.8	401	610	1011	-	-	-	-	-
cg14897188	chr17:6917185	17	6917185	RNASEK;C17orf49	North shore	Smoking	EFO_0006527, EFO_0005671, EFO_0004318	-	-	2.19e-08	-	B.cells	Zeilinger S	-	23691101	2013-05-17	Current vs never smoking discovery	Table S1	DNA methylation	Smoking	Age, sex, body mass index, alcohol consumption and cell counts	M values	-	Illumina HumanMethylation450	Whole blood	-	1011	1	262 current smokers, 749 never smokers	60.8	401	610	1011	-	-	-	-	-
cg16276850	chr17:38498914	17	38498914	RARA	Island	Smoking	EFO_0006527, EFO_0005671, EFO_0004318	-	-	6.5e-09	-	B.cells	Zeilinger S	-	23691101	2013-05-17	Current vs never smoking discovery	Table S1	DNA methylation	Smoking	Age, sex, body mass index, alcohol consumption and cell counts	M values	-	Illumina HumanMethylation450	Whole blood	-	1011	1	262 current smokers, 749 never smokers	60.8	401	610	1011	-	-	-	-	-
cg18758622	chr17:79010831	17	79010831	BAIAP2	South shore	Smoking	EFO_0006527, EFO_0005671, EFO_0004318	-	-	1.38e-10	-	B.cells	Zeilinger S	-	23691101	2013-05-17	Current vs never smoking discovery	Table S1	DNA methylation	Smoking	Age, sex, body mass index, alcohol consumption and cell counts	M values	-	Illumina HumanMethylation450	Whole blood	-	1011	1	262 current smokers, 749 never smokers	60.8	401	610	1011	-	-	-	-	-
cg19654743	chr17:75446592	17	75446592	2009-09-01	North shore	Smoking	EFO_0006527, EFO_0005671, EFO_0004318	-	-	6.86e-08	-	B.cells	Zeilinger S	-	23691101	2013-05-17	Current vs never smoking discovery	Table S1	DNA methylation	Smoking	Age, sex, body mass index, alcohol consumption and cell counts	M values	-	Illumina HumanMethylation450	Whole blood	-	1011	1	262 current smokers, 749 never smokers	60.8	401	610	1011	-	-	-	-	-
cg21949830	chr17:1510041	17	1510041	SLC43A2	Island	Smoking	EFO_0006527, EFO_0005671, EFO_0004318	-	-	1.13e-08	-	B.cells	Zeilinger S	-	23691101	2013-05-17	Current vs never smoking discovery	Table S1	DNA methylation	Smoking	Age, sex, body mass index, alcohol consumption and cell counts	M values	-	Illumina HumanMethylation450	Whole blood	-	1011	1	262 current smokers, 749 never smokers	60.8	401	610	1011	-	-	-	-	-
cg23599820	chr17:73456199	17	73456199	KIAA0195	South shelf	Smoking	EFO_0006527, EFO_0005671, EFO_0004318	-	-	6.82e-08	-	B.cells	Zeilinger S	-	23691101	2013-05-17	Current vs never smoking discovery	Table S1	DNA methylation	Smoking	Age, sex, body mass index, alcohol consumption and cell counts	M values	-	Illumina HumanMethylation450	Whole blood	-	1011	1	262 current smokers, 749 never smokers	60.8	401	610	1011	-	-	-	-	-
cg23621097	chr17:1962236	17	1962236	HIC1	Island	Smoking	EFO_0006527, EFO_0005671, EFO_0004318	-	-	4.23e-08	-	CD8.T.cells	Zeilinger S	-	23691101	2013-05-17	Current vs never smoking discovery	Table S1	DNA methylation	Smoking	Age, sex, body mass index, alcohol consumption and cell counts	M values	-	Illumina HumanMethylation450	Whole blood	-	1011	1	262 current smokers, 749 never smokers	60.8	401	610	1011	-	-	-	-	-
cg16604566	chr18:74845829	18	74845829	MBP	South shore	Smoking	EFO_0006527, EFO_0005671, EFO_0004318	-	-	3.26e-08	-	B.cells	Zeilinger S	-	23691101	2013-05-17	Current vs never smoking discovery	Table S1	DNA methylation	Smoking	Age, sex, body mass index, alcohol consumption and cell counts	M values	-	Illumina HumanMethylation450	Whole blood	-	1011	1	262 current smokers, 749 never smokers	60.8	401	610	1011	-	-	-	-	-
cg05323251	chr19:10449942	19	10449942	ICAM3	South shelf	Smoking	EFO_0006527, EFO_0005671, EFO_0004318	-	-	7.8e-09	-	B.cells	Zeilinger S	-	23691101	2013-05-17	Current vs never smoking discovery	Table S1	DNA methylation	Smoking	Age, sex, body mass index, alcohol consumption and cell counts	M values	-	Illumina HumanMethylation450	Whole blood	-	1011	1	262 current smokers, 749 never smokers	60.8	401	610	1011	-	-	-	-	-
cg07381806	chr19:2094327	19	2094327	MOBKL2A	North shore	Smoking	EFO_0006527, EFO_0005671, EFO_0004318	-	-	3.46e-17	-	CD8.T.cells	Zeilinger S	-	23691101	2013-05-17	Current vs never smoking discovery	Table S1	DNA methylation	Smoking	Age, sex, body mass index, alcohol consumption and cell counts	M values	-	Illumina HumanMethylation450	Whole blood	-	1011	1	262 current smokers, 749 never smokers	60.8	401	610	1011	-	-	-	-	-
cg10126923	chr19:51875451	19	51875451	NKG7	South shelf	Smoking	EFO_0006527, EFO_0005671, EFO_0004318	-	-	1.87e-10	-	CD8.T.cells	Zeilinger S	-	23691101	2013-05-17	Current vs never smoking discovery	Table S1	DNA methylation	Smoking	Age, sex, body mass index, alcohol consumption and cell counts	M values	-	Illumina HumanMethylation450	Whole blood	-	1011	1	262 current smokers, 749 never smokers	60.8	401	610	1011	-	-	-	-	-
cg11621113	chr19:12776725	19	12776725	MORG1;MAN2B1	North shore	Smoking	EFO_0006527, EFO_0005671, EFO_0004318	-	-	5.51e-19	-	B.cells	Zeilinger S	-	23691101	2013-05-17	Current vs never smoking discovery	Table S1	DNA methylation	Smoking	Age, sex, body mass index, alcohol consumption and cell counts	M values	-	Illumina HumanMethylation450	Whole blood	-	1011	1	262 current smokers, 749 never smokers	60.8	401	610	1011	-	-	-	-	-
cg18745507	chr19:10415557	19	10415557	ZGLP1	Open sea	Smoking	EFO_0006527, EFO_0005671, EFO_0004318	-	-	2.47e-08	-	B.cells	Zeilinger S	-	23691101	2013-05-17	Current vs never smoking discovery	Table S1	DNA methylation	Smoking	Age, sex, body mass index, alcohol consumption and cell counts	M values	-	Illumina HumanMethylation450	Whole blood	-	1011	1	262 current smokers, 749 never smokers	60.8	401	610	1011	-	-	-	-	-
cg04628369	chr20:56247426	20	56247426	PMEPA1	Island	Smoking	EFO_0006527, EFO_0005671, EFO_0004318	-	-	2.59e-09	-	CD8.T.cells	Zeilinger S	-	23691101	2013-05-17	Current vs never smoking discovery	Table S1	DNA methylation	Smoking	Age, sex, body mass index, alcohol consumption and cell counts	M values	-	Illumina HumanMethylation450	Whole blood	-	1011	1	262 current smokers, 749 never smokers	60.8	401	610	1011	-	-	-	-	-
cg17474524	chr20:62168831	20	62168831	PTK6	South shore	Smoking	EFO_0006527, EFO_0005671, EFO_0004318	-	-	5.42e-11	-	B.cells	Zeilinger S	-	23691101	2013-05-17	Current vs never smoking discovery	Table S1	DNA methylation	Smoking	Age, sex, body mass index, alcohol consumption and cell counts	M values	-	Illumina HumanMethylation450	Whole blood	-	1011	1	262 current smokers, 749 never smokers	60.8	401	610	1011	-	-	-	-	-
cg21524538	chr20:1310846	20	1310846	SDCBP2	Open sea	Smoking	EFO_0006527, EFO_0005671, EFO_0004318	-	-	5.21e-10	-	B.cells	Zeilinger S	-	23691101	2013-05-17	Current vs never smoking discovery	Table S1	DNA methylation	Smoking	Age, sex, body mass index, alcohol consumption and cell counts	M values	-	Illumina HumanMethylation450	Whole blood	-	1011	1	262 current smokers, 749 never smokers	60.8	401	610	1011	-	-	-	-	-
cg24484138	chr20:31070190	20	31070190	C20orf112	Island	Smoking	EFO_0006527, EFO_0005671, EFO_0004318	-	-	1.3e-08	-	B.cells	Zeilinger S	-	23691101	2013-05-17	Current vs never smoking discovery	Table S1	DNA methylation	Smoking	Age, sex, body mass index, alcohol consumption and cell counts	M values	-	Illumina HumanMethylation450	Whole blood	-	1011	1	262 current smokers, 749 never smokers	60.8	401	610	1011	-	-	-	-	-
cg08039560	chr21:45575832	21	45575832	-	Island	Smoking	EFO_0006527, EFO_0005671, EFO_0004318	-	-	1.98e-08	-	B.cells	Zeilinger S	-	23691101	2013-05-17	Current vs never smoking discovery	Table S1	DNA methylation	Smoking	Age, sex, body mass index, alcohol consumption and cell counts	M values	-	Illumina HumanMethylation450	Whole blood	-	1011	1	262 current smokers, 749 never smokers	60.8	401	610	1011	-	-	-	-	-
cg13370427	chr22:40743980	22	40743980	ADSL	South shore	Smoking	EFO_0006527, EFO_0005671, EFO_0004318	-	-	9.86e-08	-	B.cells	Zeilinger S	-	23691101	2013-05-17	Current vs never smoking discovery	Table S1	DNA methylation	Smoking	Age, sex, body mass index, alcohol consumption and cell counts	M values	-	Illumina HumanMethylation450	Whole blood	-	1011	1	262 current smokers, 749 never smokers	60.8	401	610	1011	-	-	-	-	-
cg25636159	chr22:40743859	22	40743859	ADSL	South shore	Smoking	EFO_0006527, EFO_0005671, EFO_0004318	-	-	5.84e-12	-	CD8.T.cells	Zeilinger S	-	23691101	2013-05-17	Current vs never smoking discovery	Table S1	DNA methylation	Smoking	Age, sex, body mass index, alcohol consumption and cell counts	M values	-	Illumina HumanMethylation450	Whole blood	-	1011	1	262 current smokers, 749 never smokers	60.8	401	610	1011	-	-	-	-	-
cg26486070	chr22:25003675	22	25003675	GGT1	Open sea	Smoking	EFO_0006527, EFO_0005671, EFO_0004318	-	-	9.35e-10	-	CD4.T.cells	Zeilinger S	-	23691101	2013-05-17	Current vs never smoking discovery	Table S1	DNA methylation	Smoking	Age, sex, body mass index, alcohol consumption and cell counts	M values	-	Illumina HumanMethylation450	Whole blood	-	1011	1	262 current smokers, 749 never smokers	60.8	401	610	1011	-	-	-	-	-
cg03604011	chr5:400201	5	400201	AHRR	Open sea	Smoking	EFO_0006527, EFO_0005671, EFO_0004318	-	-	5.66e-08	-	CD4.T.cells	Zeilinger S	-	23691101	2013-05-17	Current vs never smoking replication	Table S2	DNA methylation	Smoking	Age, sex, body mass index, alcohol consumption and cell counts	M values	-	Illumina HumanMethylation450	Whole blood	-	468	1	236 current smokers, 232 never smokers	53	237	231	468	-	-	-	-	-
cg13518625	chr8:29522838	8	29522838	-	Open sea	Smoking	EFO_0006527, EFO_0005671, EFO_0004318	-	-	3.45e-08	-	B.cells	Zeilinger S	-	23691101	2013-05-17	Current vs never smoking replication	Table S2	DNA methylation	Smoking	Age, sex, body mass index, alcohol consumption and cell counts	M values	-	Illumina HumanMethylation450	Whole blood	-	468	1	236 current smokers, 232 never smokers	53	237	231	468	-	-	-	-	-
cg26963277	chr11:2722407	11	2722407	KCNQ1OT1;KCNQ1	South shore	Smoking	EFO_0006527, EFO_0005671, EFO_0004318	-	-	2.16e-09	-	B.cells	Zeilinger S	-	23691101	2013-05-17	Current vs never smoking replication	Table S2	DNA methylation	Smoking	Age, sex, body mass index, alcohol consumption and cell counts	M values	-	Illumina HumanMethylation450	Whole blood	-	468	1	236 current smokers, 232 never smokers	53	237	231	468	-	-	-	-	-
cg02583484	chr12:54677008	12	54677008	HNRNPA1;HNRPA1L-2	South shelf	Smoking	EFO_0006527, EFO_0005671, EFO_0004318	-	-	1.9e-08	-	B.cells	Zeilinger S	-	23691101	2013-05-17	Current vs never smoking replication	Table S2	DNA methylation	Smoking	Age, sex, body mass index, alcohol consumption and cell counts	M values	-	Illumina HumanMethylation450	Whole blood	-	468	1	236 current smokers, 232 never smokers	53	237	231	468	-	-	-	-	-
cg03604011	chr5:400201	5	400201	AHRR	Open sea	Smoking	EFO_0005671, EFO_0004318	-	-	7.21e-08	-	CD4.T.cells	Zeilinger S	-	23691101	2013-05-17	Former vs never smoking	Table S1	DNA methylation	Smoking	Age, sex, body mass index, alcohol consumption and cell counts	M values	-	Illumina HumanMethylation450	Whole blood	-	1531	1	782 former smokers, 749 never smokers	61.5	731	800	1531	-	-	-	-	-
cg01281911	chr1:47882686	1	47882686	FOXE3	Island	Age	EFO_0000246	0.01888	0.0029	8.38e-11	-	B.cells	Florath I	-	24163245	2014-03-01	-	Table 2	DNA methylation	Age	Sex, smoking behaviour, diabetes mellitus, cardiovascular disease, stroke, cancer and technical covariates	Beta values	Years	Illumina HumanMethylation450	Whole blood	-	498	1	-	62	259	239	498	-	-	-	-	-
cg18815943	chr1:47882314	1	47882314	FOXE3	Island	Age	EFO_0000246	0.010845	0.0017	1.08e-10	-	B.cells	Florath I	-	24163245	2014-03-01	-	Table 2	DNA methylation	Age	Sex, smoking behaviour, diabetes mellitus, cardiovascular disease, stroke, cancer and technical covariates	Beta values	Years	Illumina HumanMethylation450	Whole blood	-	498	1	-	62	259	239	498	-	-	-	-	-
cg13388731	chr2:220143225	2	220143225	DNAJB2	North shore	Age	EFO_0000246	-0.01697	0.0023	2.67e-13	-	B.cells	Florath I	-	24163245	2014-03-01	-	Table 2	DNA methylation	Age	Sex, smoking behaviour, diabetes mellitus, cardiovascular disease, stroke, cancer and technical covariates	Beta values	Years	Illumina HumanMethylation450	Whole blood	-	498	1	-	62	259	239	498	-	-	-	-	-
cg04875128	chr15:31775895	15	31775895	OTUD7A	Island	Age	EFO_0000246	0.045425	0.0044	1.11e-24	-	B.cells	Florath I	-	24163245	2014-03-01	-	Table 2	DNA methylation	Age	Sex, smoking behaviour, diabetes mellitus, cardiovascular disease, stroke, cancer and technical covariates	Beta values	Years	Illumina HumanMethylation450	Whole blood	-	498	1	-	62	259	239	498	-	-	-	-	-
cg21296230	chr15:33010536	15	33010536	GREM1	Island	Age	EFO_0000246	0.022973	0.0031	2.05e-13	-	B.cells	Florath I	-	24163245	2014-03-01	-	Table 2	DNA methylation	Age	Sex, smoking behaviour, diabetes mellitus, cardiovascular disease, stroke, cancer and technical covariates	Beta values	Years	Illumina HumanMethylation450	Whole blood	-	498	1	-	62	259	239	498	-	-	-	-	-
cg22353329	chr17:77814357	17	77814357	CBX4	Island	Age	EFO_0000246	0.009332	0.0017	4.8e-08	-	B.cells	Florath I	-	24163245	2014-03-01	-	Table 2	DNA methylation	Age	Sex, smoking behaviour, diabetes mellitus, cardiovascular disease, stroke, cancer and technical covariates	Beta values	Years	Illumina HumanMethylation450	Whole blood	-	498	1	-	62	259	239	498	-	-	-	-	-
cg15134583	chr1:224015075	1	224015075	TP53BP2	Open sea	Chronic kidney disease	EFO_0003884	-	-	5.67e-09	-	B.cells	Smyth LJ	-	24253112	2013-11-19	-	Table S2	DNA methylation	Chronic kidney disease	Age and sex	Beta values	-	Illumina HumanMethylation450	Whole blood	-	407	1	255 cases, 152 controls	36	208	199	407	-	-	-	-	-
cg00211174	chr3:127332098	3	127332098	MCM2	Open sea	Chronic kidney disease	EFO_0003884	-	-	1.31e-10	-	Monocytes	Smyth LJ	-	24253112	2013-11-19	-	Table S2	DNA methylation	Chronic kidney disease	Age and sex	Beta values	-	Illumina HumanMethylation450	Whole blood	-	407	1	255 cases, 152 controls	36	208	199	407	-	-	-	-	-
cg17500228	chr5:448790	5	448790	EXOC3	Open sea	Chronic kidney disease	EFO_0003884	-	-	1.57e-14	-	Monocytes	Smyth LJ	-	24253112	2013-11-19	-	Table S2	DNA methylation	Chronic kidney disease	Age and sex	Beta values	-	Illumina HumanMethylation450	Whole blood	-	407	1	255 cases, 152 controls	36	208	199	407	-	-	-	-	-
cg12230983	chr6:15439701	6	15439701	JARID2	Open sea	Chronic kidney disease	EFO_0003884	-	-	8.47e-18	-	B.cells	Smyth LJ	-	24253112	2013-11-19	-	Table S2	DNA methylation	Chronic kidney disease	Age and sex	Beta values	-	Illumina HumanMethylation450	Whole blood	-	407	1	255 cases, 152 controls	36	208	199	407	-	-	-	-	-
cg08044454	chr7:37024552	7	37024552	ELMO1	Open sea	Chronic kidney disease	EFO_0003884	-	-	2.74e-09	-	CD8.T.cells	Smyth LJ	-	24253112	2013-11-19	-	Table S2	DNA methylation	Chronic kidney disease	Age and sex	Beta values	-	Illumina HumanMethylation450	Whole blood	-	407	1	255 cases, 152 controls	36	208	199	407	-	-	-	-	-
cg26478599	chr7:41747322	7	41747322	LOC285954	South shore	Chronic kidney disease	EFO_0003884	-	-	2.9e-11	-	Monocytes	Smyth LJ	-	24253112	2013-11-19	-	Table S2	DNA methylation	Chronic kidney disease	Age and sex	Beta values	-	Illumina HumanMethylation450	Whole blood	-	407	1	255 cases, 152 controls	36	208	199	407	-	-	-	-	-
cg24850296	chr12:25707569	12	25707569	IFLTD1	Open sea	Chronic kidney disease	EFO_0003884	-	-	1.31e-09	-	B.cells	Smyth LJ	-	24253112	2013-11-19	-	Table S2	DNA methylation	Chronic kidney disease	Age and sex	Beta values	-	Illumina HumanMethylation450	Whole blood	-	407	1	255 cases, 152 controls	36	208	199	407	-	-	-	-	-
cg07804470	chr13:99201496	13	99201496	STK24	Open sea	Chronic kidney disease	EFO_0003884	-	-	1.5e-10	-	CD8.T.cells	Smyth LJ	-	24253112	2013-11-19	-	Table S2	DNA methylation	Chronic kidney disease	Age and sex	Beta values	-	Illumina HumanMethylation450	Whole blood	-	407	1	255 cases, 152 controls	36	208	199	407	-	-	-	-	-
cg06617636	chr14:69256690	14	69256690	ZFP36L1	Island	Chronic kidney disease	EFO_0003884	-	-	8.33e-09	-	B.cells	Smyth LJ	-	24253112	2013-11-19	-	Table S2	DNA methylation	Chronic kidney disease	Age and sex	Beta values	-	Illumina HumanMethylation450	Whole blood	-	407	1	255 cases, 152 controls	36	208	199	407	-	-	-	-	-
cg08169020	chr14:69256888	14	69256888	ZFP36L1	Island	Chronic kidney disease	EFO_0003884	-	-	5.23e-10	-	B.cells	Smyth LJ	-	24253112	2013-11-19	-	Table S2	DNA methylation	Chronic kidney disease	Age and sex	Beta values	-	Illumina HumanMethylation450	Whole blood	-	407	1	255 cases, 152 controls	36	208	199	407	-	-	-	-	-
cg01704698	chr16:84941294	16	84941294	CRISPLD2	Open sea	Chronic kidney disease	EFO_0003884	-	-	1.53e-09	-	B.cells	Smyth LJ	-	24253112	2013-11-19	-	Table S2	DNA methylation	Chronic kidney disease	Age and sex	Beta values	-	Illumina HumanMethylation450	Whole blood	-	407	1	255 cases, 152 controls	36	208	199	407	-	-	-	-	-
cg06272543	chr2:171571716	2	171571716	LOC440925;SP5	Island	n-3 PUFA intake	-	-	-	2e-10	-	B.cells	Aslibekyan S	-	24477300	2014-01-29	-	Table 2	DNA methylation	n-3 PUFA intake	Age, sex, community group and technical covariates	M values	-	Illumina HumanMethylation450	Whole Blood	-	185	1	-	-	91	94	-	-	-	-	-	185
cg03144619	chr1:230415668	1	230415668	GALNT2	Island	Maternal smoking during pregnancy	EFO_0006527, EFO_0005671, EFO_0004318, EFO_0002950	-0.037	0.0062	2.17e-09	-	B.cells	Markunas CA	-	24906187	2014-10-01	Model 1	Table S2	DNA methylation	Maternal smoking during pregnancy	Offspring sex, offspring cleft status and technical covariates	Beta values	-	Illumina HumanMethylation450	Whole blood	-	889	1	287 smokers, 602 non-smokers	0	505	384	889	-	-	-	-	-
cg03144619	chr1:230415668	1	230415668	GALNT2	Island	Maternal smoking during pregnancy	EFO_0006527, EFO_0005671, EFO_0004318, EFO_0002950	-0.0356	0.0065	4.24e-08	-	B.cells	Markunas CA	-	24906187	2014-10-01	Model 2	Table S2	DNA methylation	Maternal smoking during pregnancy	Offspring sex, offspring cleft status, birth weight, maternal age, maternal alcohol consumption, maternal education, maternal folic acid, supplement use, cell counts and technical covariates	Beta values	-	Illumina HumanMethylation450	Whole blood	-	889	1	287 smokers, 602 non-smokers	0	505	384	889	-	-	-	-	-
cg14373988	chr1:2345333	1	2345333	PEX10	North shore	Sex	PATO_0000047	-	-	1e-50	-	B.cells	Shah S	-	25249537	2014-09-23	Discovery	Table S3	DNA methylation	Sex	Smoking, cell counts and technical covariates	Beta values	-	Illumina HumanMethylation450	Whole blood	-	815	1	-	70	416	399	815	-	-	-	-	-
cg26366091	chr1:111770274	1	111770274	CHI3L2	Open sea	Sex	PATO_0000047	-	-	8.23e-08	-	B.cells	Shah S	-	25249537	2014-09-23	Discovery	Table S3	DNA methylation	Sex	Smoking, cell counts and technical covariates	Beta values	-	Illumina HumanMethylation450	Whole blood	-	815	1	-	70	416	399	815	-	-	-	-	-
cg01870865	chr3:48507087	3	48507087	TREX1	Open sea	Sex	PATO_0000047	-	-	8.93e-09	-	B.cells	Shah S	-	25249537	2014-09-23	Discovery	Table S3	DNA methylation	Sex	Smoking, cell counts and technical covariates	Beta values	-	Illumina HumanMethylation450	Whole blood	-	815	1	-	70	416	399	815	-	-	-	-	-
cg01945624	chr4:8230847	4	8230847	SH3TC1	Open sea	Sex	PATO_0000047	-	-	8.32e-13	-	B.cells	Shah S	-	25249537	2014-09-23	Discovery	Table S3	DNA methylation	Sex	Smoking, cell counts and technical covariates	Beta values	-	Illumina HumanMethylation450	Whole blood	-	815	1	-	70	416	399	815	-	-	-	-	-
cg05829046	chr7:2557446	7	2557446	LFNG	North shore	Sex	PATO_0000047	-	-	7.73e-11	-	B.cells	Shah S	-	25249537	2014-09-23	Discovery	Table S3	DNA methylation	Sex	Smoking, cell counts and technical covariates	Beta values	-	Illumina HumanMethylation450	Whole blood	-	815	1	-	70	416	399	815	-	-	-	-	-
cg15039797	chr7:139320346	7	139320346	HIPK2	Open sea	Sex	PATO_0000047	-	-	6.25e-08	-	CD8.T.cells	Shah S	-	25249537	2014-09-23	Discovery	Table S3	DNA methylation	Sex	Smoking, cell counts and technical covariates	Beta values	-	Illumina HumanMethylation450	Whole blood	-	815	1	-	70	416	399	815	-	-	-	-	-
cg15928106	chr7:130646078	7	130646078	FLJ43663	Open sea	Sex	PATO_0000047	-	-	4.21e-08	-	Monocytes	Shah S	-	25249537	2014-09-23	Discovery	Table S3	DNA methylation	Sex	Smoking, cell counts and technical covariates	Beta values	-	Illumina HumanMethylation450	Whole blood	-	815	1	-	70	416	399	815	-	-	-	-	-
cg21565496	chr13:40762150	13	40762150	-	Open sea	Sex	PATO_0000047	-	-	2.47e-08	-	CD8.T.cells	Shah S	-	25249537	2014-09-23	Discovery	Table S3	DNA methylation	Sex	Smoking, cell counts and technical covariates	Beta values	-	Illumina HumanMethylation450	Whole blood	-	815	1	-	70	416	399	815	-	-	-	-	-
cg04355077	chr19:50059946	19	50059946	NOSIP	Island	Sex	PATO_0000047	-	-	3.61e-08	-	CD8.T.cells	Shah S	-	25249537	2014-09-23	Discovery	Table S3	DNA methylation	Sex	Smoking, cell counts and technical covariates	Beta values	-	Illumina HumanMethylation450	Whole blood	-	815	1	-	70	416	399	815	-	-	-	-	-
cg21292909	chr19:50059937	19	50059937	NOSIP	Island	Sex	PATO_0000047	-	-	8.35e-09	-	CD8.T.cells	Shah S	-	25249537	2014-09-23	Discovery	Table S3	DNA methylation	Sex	Smoking, cell counts and technical covariates	Beta values	-	Illumina HumanMethylation450	Whole blood	-	815	1	-	70	416	399	815	-	-	-	-	-
cg02661372	chr1:181056912	1	181056912	IER5	North shore	Sex	PATO_0000047	-	-	6.91e-10	-	B.cells	Shah S	-	25249537	2014-09-23	Replication	Table S3	DNA methylation	Sex	Smoking, cell counts and technical covariates	Beta values	-	Illumina HumanMethylation450	Whole blood	-	445	1	-	79	174	271	445	-	-	-	-	-
cg14373988	chr1:2345333	1	2345333	PEX10	North shore	Sex	PATO_0000047	-	-	1e-50	-	B.cells	Shah S	-	25249537	2014-09-23	Replication	Table S3	DNA methylation	Sex	Smoking, cell counts and technical covariates	Beta values	-	Illumina HumanMethylation450	Whole blood	-	445	1	-	79	174	271	445	-	-	-	-	-
cg15937641	chr1:117529619	1	117529619	PTGFRN	Open sea	Sex	PATO_0000047	-	-	3.4e-09	-	CD8.T.cells	Shah S	-	25249537	2014-09-23	Replication	Table S3	DNA methylation	Sex	Smoking, cell counts and technical covariates	Beta values	-	Illumina HumanMethylation450	Whole blood	-	445	1	-	79	174	271	445	-	-	-	-	-
cg17820878	chr1:27440463	1	27440463	SLC9A1	Open sea	Sex	PATO_0000047	-	-	2.17e-10	-	CD8.T.cells	Shah S	-	25249537	2014-09-23	Replication	Table S3	DNA methylation	Sex	Smoking, cell counts and technical covariates	Beta values	-	Illumina HumanMethylation450	Whole blood	-	445	1	-	79	174	271	445	-	-	-	-	-
cg23955417	chr1:26880928	1	26880928	MIR1976;RPS6KA1	Open sea	Sex	PATO_0000047	-	-	2.48e-12	-	CD8.T.cells	Shah S	-	25249537	2014-09-23	Replication	Table S3	DNA methylation	Sex	Smoking, cell counts and technical covariates	Beta values	-	Illumina HumanMethylation450	Whole blood	-	445	1	-	79	174	271	445	-	-	-	-	-
cg24678869	chr1:153919638	1	153919638	DENND4B	South shore	Sex	PATO_0000047	-	-	7.56e-09	-	B.cells	Shah S	-	25249537	2014-09-23	Replication	Table S3	DNA methylation	Sex	Smoking, cell counts and technical covariates	Beta values	-	Illumina HumanMethylation450	Whole blood	-	445	1	-	79	174	271	445	-	-	-	-	-
cg26366091	chr1:111770274	1	111770274	CHI3L2	Open sea	Sex	PATO_0000047	-	-	6.57e-08	-	B.cells	Shah S	-	25249537	2014-09-23	Replication	Table S3	DNA methylation	Sex	Smoking, cell counts and technical covariates	Beta values	-	Illumina HumanMethylation450	Whole blood	-	445	1	-	79	174	271	445	-	-	-	-	-
cg15302376	chr2:25560263	2	25560263	DNMT3A	North shelf	Sex	PATO_0000047	-	-	5.1e-10	-	CD8.T.cells	Shah S	-	25249537	2014-09-23	Replication	Table S3	DNA methylation	Sex	Smoking, cell counts and technical covariates	Beta values	-	Illumina HumanMethylation450	Whole blood	-	445	1	-	79	174	271	445	-	-	-	-	-
cg01870865	chr3:48507087	3	48507087	TREX1	Open sea	Sex	PATO_0000047	-	-	3.31e-12	-	B.cells	Shah S	-	25249537	2014-09-23	Replication	Table S3	DNA methylation	Sex	Smoking, cell counts and technical covariates	Beta values	-	Illumina HumanMethylation450	Whole blood	-	445	1	-	79	174	271	445	-	-	-	-	-
cg00563107	chr4:141173528	4	141173528	-	North shore	Sex	PATO_0000047	-	-	6.95e-08	-	B.cells	Shah S	-	25249537	2014-09-23	Replication	Table S3	DNA methylation	Sex	Smoking, cell counts and technical covariates	Beta values	-	Illumina HumanMethylation450	Whole blood	-	445	1	-	79	174	271	445	-	-	-	-	-
cg01945624	chr4:8230847	4	8230847	SH3TC1	Open sea	Sex	PATO_0000047	-	-	1.78e-15	-	B.cells	Shah S	-	25249537	2014-09-23	Replication	Table S3	DNA methylation	Sex	Smoking, cell counts and technical covariates	Beta values	-	Illumina HumanMethylation450	Whole blood	-	445	1	-	79	174	271	445	-	-	-	-	-
cg16620537	chr5:140306054	5	140306054	PCDHA7;PCDHAC1;PCDHA12;PCDHA6;PCDHA10;PCDHA4;PCDHA11;PCDHA8;PCDHA1;PCDHA2;PCDHA9;PCDHA13;PCDHA5;PCDHA3	Island	Sex	PATO_0000047	-	-	7.76e-08	-	B.cells	Shah S	-	25249537	2014-09-23	Replication	Table S3	DNA methylation	Sex	Smoking, cell counts and technical covariates	Beta values	-	Illumina HumanMethylation450	Whole blood	-	445	1	-	79	174	271	445	-	-	-	-	-
cg00052772	chr6:33245804	6	33245804	B3GALT4	South shore	Sex	PATO_0000047	-	-	1.35e-09	-	B.cells	Shah S	-	25249537	2014-09-23	Replication	Table S3	DNA methylation	Sex	Smoking, cell counts and technical covariates	Beta values	-	Illumina HumanMethylation450	Whole blood	-	445	1	-	79	174	271	445	-	-	-	-	-
cg13185046	chr6:32165321	6	32165321	NOTCH4	South shore	Sex	PATO_0000047	-	-	2.45e-10	-	B.cells	Shah S	-	25249537	2014-09-23	Replication	Table S3	DNA methylation	Sex	Smoking, cell counts and technical covariates	Beta values	-	Illumina HumanMethylation450	Whole blood	-	445	1	-	79	174	271	445	-	-	-	-	-
cg15039797	chr7:139320346	7	139320346	HIPK2	Open sea	Sex	PATO_0000047	-	-	7.89e-13	-	CD8.T.cells	Shah S	-	25249537	2014-09-23	Replication	Table S3	DNA methylation	Sex	Smoking, cell counts and technical covariates	Beta values	-	Illumina HumanMethylation450	Whole blood	-	445	1	-	79	174	271	445	-	-	-	-	-
cg15928106	chr7:130646078	7	130646078	FLJ43663	Open sea	Sex	PATO_0000047	-	-	1.32e-10	-	Monocytes	Shah S	-	25249537	2014-09-23	Replication	Table S3	DNA methylation	Sex	Smoking, cell counts and technical covariates	Beta values	-	Illumina HumanMethylation450	Whole blood	-	445	1	-	79	174	271	445	-	-	-	-	-
cg17712928	chr7:2124974	7	2124974	MAD1L1	Open sea	Sex	PATO_0000047	-	-	9.98e-08	-	CD8.T.cells	Shah S	-	25249537	2014-09-23	Replication	Table S3	DNA methylation	Sex	Smoking, cell counts and technical covariates	Beta values	-	Illumina HumanMethylation450	Whole blood	-	445	1	-	79	174	271	445	-	-	-	-	-
cg08573701	chr8:53603035	8	53603035	RB1CC1	Open sea	Sex	PATO_0000047	-	-	9.91e-08	-	CD8.T.cells	Shah S	-	25249537	2014-09-23	Replication	Table S3	DNA methylation	Sex	Smoking, cell counts and technical covariates	Beta values	-	Illumina HumanMethylation450	Whole blood	-	445	1	-	79	174	271	445	-	-	-	-	-
cg07949217	chr9:124497981	9	124497981	DAB2IP	North shore	Sex	PATO_0000047	-	-	1.03e-11	-	CD8.T.cells	Shah S	-	25249537	2014-09-23	Replication	Table S3	DNA methylation	Sex	Smoking, cell counts and technical covariates	Beta values	-	Illumina HumanMethylation450	Whole blood	-	445	1	-	79	174	271	445	-	-	-	-	-
cg14616345	chr9:133901267	9	133901267	LAMC3	North shore	Sex	PATO_0000047	-	-	1.63e-08	-	Granulocytes	Shah S	-	25249537	2014-09-23	Replication	Table S3	DNA methylation	Sex	Smoking, cell counts and technical covariates	Beta values	-	Illumina HumanMethylation450	Whole blood	-	445	1	-	79	174	271	445	-	-	-	-	-
cg08181251	chr10:99443455	10	99443455	AVPI1	North shelf	Sex	PATO_0000047	-	-	1.92e-08	-	B.cells	Shah S	-	25249537	2014-09-23	Replication	Table S3	DNA methylation	Sex	Smoking, cell counts and technical covariates	Beta values	-	Illumina HumanMethylation450	Whole blood	-	445	1	-	79	174	271	445	-	-	-	-	-
cg05468843	chr11:117857990	11	117857990	IL10RA	South shore	Sex	PATO_0000047	-	-	5.22e-08	-	B.cells	Shah S	-	25249537	2014-09-23	Replication	Table S3	DNA methylation	Sex	Smoking, cell counts and technical covariates	Beta values	-	Illumina HumanMethylation450	Whole blood	-	445	1	-	79	174	271	445	-	-	-	-	-
cg07101781	chr11:128337228	11	128337228	ETS1	Open sea	Sex	PATO_0000047	-	-	4.81e-11	-	CD8.T.cells	Shah S	-	25249537	2014-09-23	Replication	Table S3	DNA methylation	Sex	Smoking, cell counts and technical covariates	Beta values	-	Illumina HumanMethylation450	Whole blood	-	445	1	-	79	174	271	445	-	-	-	-	-
cg19691659	chr11:64482332	11	64482332	NRXN2	South shore	Sex	PATO_0000047	-	-	1.29e-11	-	B.cells	Shah S	-	25249537	2014-09-23	Replication	Table S3	DNA methylation	Sex	Smoking, cell counts and technical covariates	Beta values	-	Illumina HumanMethylation450	Whole blood	-	445	1	-	79	174	271	445	-	-	-	-	-
cg23190089	chr11:2920209	11	2920209	SLC22A18AS;SLC22A18	North shelf	Sex	PATO_0000047	-	-	8.7e-09	-	CD8.T.cells	Shah S	-	25249537	2014-09-23	Replication	Table S3	DNA methylation	Sex	Smoking, cell counts and technical covariates	Beta values	-	Illumina HumanMethylation450	Whole blood	-	445	1	-	79	174	271	445	-	-	-	-	-
cg25416125	chr12:56329615	12	56329615	DGKA	Island	Sex	PATO_0000047	-	-	1.08e-10	-	CD8.T.cells	Shah S	-	25249537	2014-09-23	Replication	Table S3	DNA methylation	Sex	Smoking, cell counts and technical covariates	Beta values	-	Illumina HumanMethylation450	Whole blood	-	445	1	-	79	174	271	445	-	-	-	-	-
cg11162888	chr13:40762188	13	40762188	-	Open sea	Sex	PATO_0000047	-	-	1.71e-12	-	CD8.T.cells	Shah S	-	25249537	2014-09-23	Replication	Table S3	DNA methylation	Sex	Smoking, cell counts and technical covariates	Beta values	-	Illumina HumanMethylation450	Whole blood	-	445	1	-	79	174	271	445	-	-	-	-	-
cg21565496	chr13:40762150	13	40762150	-	Open sea	Sex	PATO_0000047	-	-	1e-50	-	CD8.T.cells	Shah S	-	25249537	2014-09-23	Replication	Table S3	DNA methylation	Sex	Smoking, cell counts and technical covariates	Beta values	-	Illumina HumanMethylation450	Whole blood	-	445	1	-	79	174	271	445	-	-	-	-	-
cg21845390	chr13:40762260	13	40762260	-	Open sea	Sex	PATO_0000047	-	-	1.19e-11	-	CD8.T.cells	Shah S	-	25249537	2014-09-23	Replication	Table S3	DNA methylation	Sex	Smoking, cell counts and technical covariates	Beta values	-	Illumina HumanMethylation450	Whole blood	-	445	1	-	79	174	271	445	-	-	-	-	-
cg22488891	chr13:40762452	13	40762452	-	Open sea	Sex	PATO_0000047	-	-	1e-50	-	CD8.T.cells	Shah S	-	25249537	2014-09-23	Replication	Table S3	DNA methylation	Sex	Smoking, cell counts and technical covariates	Beta values	-	Illumina HumanMethylation450	Whole blood	-	445	1	-	79	174	271	445	-	-	-	-	-
cg05209483	chr17:7482986	17	7482986	CD68	North shelf	Sex	PATO_0000047	-	-	1.16e-08	-	CD8.T.cells	Shah S	-	25249537	2014-09-23	Replication	Table S3	DNA methylation	Sex	Smoking, cell counts and technical covariates	Beta values	-	Illumina HumanMethylation450	Whole blood	-	445	1	-	79	174	271	445	-	-	-	-	-
cg16672637	chr17:74138356	17	74138356	FOXJ1	South shore	Sex	PATO_0000047	-	-	3.86e-09	-	B.cells	Shah S	-	25249537	2014-09-23	Replication	Table S3	DNA methylation	Sex	Smoking, cell counts and technical covariates	Beta values	-	Illumina HumanMethylation450	Whole blood	-	445	1	-	79	174	271	445	-	-	-	-	-
cg23570245	chr17:42426011	17	42426011	GRN	Open sea	Sex	PATO_0000047	-	-	6.14e-10	-	CD8.T.cells	Shah S	-	25249537	2014-09-23	Replication	Table S3	DNA methylation	Sex	Smoking, cell counts and technical covariates	Beta values	-	Illumina HumanMethylation450	Whole blood	-	445	1	-	79	174	271	445	-	-	-	-	-
cg04355077	chr19:50059946	19	50059946	NOSIP	Island	Sex	PATO_0000047	-	-	1e-50	-	CD8.T.cells	Shah S	-	25249537	2014-09-23	Replication	Table S3	DNA methylation	Sex	Smoking, cell counts and technical covariates	Beta values	-	Illumina HumanMethylation450	Whole blood	-	445	1	-	79	174	271	445	-	-	-	-	-
cg21292909	chr19:50059937	19	50059937	NOSIP	Island	Sex	PATO_0000047	-	-	1e-50	-	CD8.T.cells	Shah S	-	25249537	2014-09-23	Replication	Table S3	DNA methylation	Sex	Smoking, cell counts and technical covariates	Beta values	-	Illumina HumanMethylation450	Whole blood	-	445	1	-	79	174	271	445	-	-	-	-	-
cg26152923	chr19:18284120	19	18284120	IFI30	North shore	Sex	PATO_0000047	-	-	1e-50	-	CD8.T.cells	Shah S	-	25249537	2014-09-23	Replication	Table S3	DNA methylation	Sex	Smoking, cell counts and technical covariates	Beta values	-	Illumina HumanMethylation450	Whole blood	-	445	1	-	79	174	271	445	-	-	-	-	-
cg16971128	chr22:37499859	22	37499859	TMPRSS6	Open sea	Sex	PATO_0000047	-	-	1.59e-11	-	B.cells	Shah S	-	25249537	2014-09-23	Replication	Table S3	DNA methylation	Sex	Smoking, cell counts and technical covariates	Beta values	-	Illumina HumanMethylation450	Whole blood	-	445	1	-	79	174	271	445	-	-	-	-	-
cg04872689	chr2:68592375	2	68592375	PLEK	Open sea	Smoking	EFO_0006527, EFO_0005671, EFO_0004318	0.0497038	0.0083	1.71e-09	-	CD8.T.cells	Shah S	-	25249537	2014-09-23	Current vs never smoking discovery	Table S2	DNA methylation	Smoking	Sex, cell counts and technical covariates	Beta values	-	Illumina HumanMethylation450	Whole blood	-	535	1	103 current smokers, 432 never smokers	70	209	326	-	-	-	-	-	-
cg10812236	chr2:68592394	2	68592394	PLEK	Open sea	Smoking	EFO_0006527, EFO_0005671, EFO_0004318	0.0468751	0.0082	1.21e-08	-	CD8.T.cells	Shah S	-	25249537	2014-09-23	Current vs never smoking discovery	Table S2	DNA methylation	Smoking	Sex, cell counts and technical covariates	Beta values	-	Illumina HumanMethylation450	Whole blood	-	535	1	103 current smokers, 432 never smokers	70	209	326	-	-	-	-	-	-
cg13937905	chr12:53612551	12	53612551	RARG	North shore	Smoking	EFO_0006527, EFO_0005671, EFO_0004318	-0.0938974	0.0132	1.34e-12	-	CD8.T.cells	Shah S	-	25249537	2014-09-23	Current vs never smoking discovery	Table S2	DNA methylation	Smoking	Sex, cell counts and technical covariates	Beta values	-	Illumina HumanMethylation450	Whole blood	-	535	1	103 current smokers, 432 never smokers	70	209	326	-	-	-	-	-	-
cg15552238	chr19:14785749	19	14785749	EMR3	Open sea	Smoking	EFO_0006527, EFO_0005671, EFO_0004318	0.0478769	0.0087	4.14e-08	-	CD8.T.cells	Shah S	-	25249537	2014-09-23	Current vs never smoking discovery	Table S2	DNA methylation	Smoking	Sex, cell counts and technical covariates	Beta values	-	Illumina HumanMethylation450	Whole blood	-	535	1	103 current smokers, 432 never smokers	70	209	326	-	-	-	-	-	-
cg16492851	chr7:1062681	7	1062681	C7orf50;MIR339	Island	Migration in Italy	-	0.0893523	0.0161	2.83e-08	-	B.cells	Campanella G	-	25324151	2014-10-15	South-to-north migrants vs north-western natives	Table S2	DNA methylation	Migration in Italy	Sex, case-control status and technical covariates	Beta values	-	Illumina HumanMethylation450	Whole blood	-	733	1	190 south-to-north migrants, 543 north-western natives	54	347	386	733	-	-	-	-	-
cg25315312	chr7:2020528	7	2020528	MAD1L1	South shore	Migration in Italy	-	0.204225	0.038	7.54e-08	-	B.cells	Campanella G	-	25324151	2014-10-15	South-to-north migrants vs north-western natives	Table S2	DNA methylation	Migration in Italy	Sex, case-control status and technical covariates	Beta values	-	Illumina HumanMethylation450	Whole blood	-	733	1	190 south-to-north migrants, 543 north-western natives	54	347	386	733	-	-	-	-	-
cg25165932	chr12:109025846	12	109025846	SELPLG	Open sea	Migration in Italy	-	-0.118354	0.0213	2.78e-08	-	B.cells	Campanella G	-	25324151	2014-10-15	South-to-north migrants vs north-western natives	Table S2	DNA methylation	Migration in Italy	Sex, case-control status and technical covariates	Beta values	-	Illumina HumanMethylation450	Whole blood	-	733	1	190 south-to-north migrants, 543 north-western natives	54	347	386	733	-	-	-	-	-
cg26053795	chr14:103373907	14	103373907	-	Island	Migration in Italy	-	0.202892	0.0367	3.1e-08	-	B.cells	Campanella G	-	25324151	2014-10-15	South-to-north migrants vs north-western natives	Table S2	DNA methylation	Migration in Italy	Sex, case-control status and technical covariates	Beta values	-	Illumina HumanMethylation450	Whole blood	-	733	1	190 south-to-north migrants, 543 north-western natives	54	347	386	733	-	-	-	-	-
cg00709979	chr16:85866348	16	85866348	-	South shelf	Migration in Italy	-	0.173592	0.0302	8.85e-09	-	B.cells	Campanella G	-	25324151	2014-10-15	South-to-north migrants vs north-western natives	Table S2	DNA methylation	Migration in Italy	Sex, case-control status and technical covariates	Beta values	-	Illumina HumanMethylation450	Whole blood	-	733	1	190 south-to-north migrants, 543 north-western natives	54	347	386	733	-	-	-	-	-
cg16618260	chr19:50177057	19	50177057	BCL2L12	North shelf	Migration in Italy	-	0.0672047	0.0119	1.69e-08	-	B.cells	Campanella G	-	25324151	2014-10-15	South-to-north migrants vs north-western natives	Table S2	DNA methylation	Migration in Italy	Sex, case-control status and technical covariates	Beta values	-	Illumina HumanMethylation450	Whole blood	-	733	1	190 south-to-north migrants, 543 north-western natives	54	347	386	733	-	-	-	-	-
cg16492851	chr7:1062681	7	1062681	C7orf50;MIR339	Island	Migration in Italy	-	0.0931289	0.0168	3.11e-08	-	B.cells	Campanella G	-	25324151	2014-10-15	South-to-north migrants vs north-western natives adjusted for diet	Table S2	DNA methylation	Migration in Italy	Sex, smoking, case-control status, diet, physical activity and technical covariates	Beta values	-	Illumina HumanMethylation450	Whole blood	-	733	1	190 south-to-north migrants, 543 north-western natives	54	347	386	733	-	-	-	-	-
cg25165932	chr12:109025846	12	109025846	SELPLG	Open sea	Migration in Italy	-	-0.123926	0.0224	2.95e-08	-	B.cells	Campanella G	-	25324151	2014-10-15	South-to-north migrants vs north-western natives adjusted for diet	Table S2	DNA methylation	Migration in Italy	Sex, smoking, case-control status, diet, physical activity and technical covariates	Beta values	-	Illumina HumanMethylation450	Whole blood	-	733	1	190 south-to-north migrants, 543 north-western natives	54	347	386	733	-	-	-	-	-
cg06800849	chr16:89180587	16	89180587	ACSF3	Open sea	Migration in Italy	-	0.284042	0.0509	2.46e-08	-	B.cells	Campanella G	-	25324151	2014-10-15	South-to-north migrants vs north-western natives adjusted for diet	Table S2	DNA methylation	Migration in Italy	Sex, smoking, case-control status, diet, physical activity and technical covariates	Beta values	-	Illumina HumanMethylation450	Whole blood	-	733	1	190 south-to-north migrants, 543 north-western natives	54	347	386	733	-	-	-	-	-
cg16618260	chr19:50177057	19	50177057	BCL2L12	North shelf	Migration in Italy	-	0.0690074	0.0125	3.61e-08	-	B.cells	Campanella G	-	25324151	2014-10-15	South-to-north migrants vs north-western natives adjusted for diet	Table S2	DNA methylation	Migration in Italy	Sex, smoking, case-control status, diet, physical activity and technical covariates	Beta values	-	Illumina HumanMethylation450	Whole blood	-	733	1	190 south-to-north migrants, 543 north-western natives	54	347	386	733	-	-	-	-	-
cg26963277	chr11:2722407	11	2722407	KCNQ1OT1;KCNQ1	South shore	Smoking	EFO_0006527, EFO_0005671, EFO_0004318	-	-	3.89e-08	-	B.cells	Tsaprouni LG	CARDIOGENICS	25424692	2014-10-31	-	Table S2	DNA methylation	Smoking	Age, sex, disease status, centre and technical covariates	Beta values	-	Illumina HumanMethylation450	Whole blood	-	464	1	22 current smokers, 263 ex-smokers, 179 never smokers	55.4	327	137	464	-	-	-	-	-
cg01937809	chr1:37941854	1	37941854	ZC3H12A	South shore	Smoking	EFO_0006527, EFO_0005671, EFO_0004318	-0.13	0.0239	5.36e-08	-	B.cells	Guida F	-	25556184	2015-04-15	Current vs never smoking	Table S1	DNA methylation	Smoking	Cell counts and technical covariates	M values	-	Illumina HumanMethylation450	Whole blood	-	582	2	117 current smokers, 405 never smokers	54	-	582	582	-	-	-	-	-
cg16290996	chr1:173835989	1	173835989	GAS5;SNORD78;SNORD76;SNORD77;SNORD44;SNORD79	North shore	Smoking	EFO_0006527, EFO_0005671, EFO_0004318	-0.18	0.0284	2.48e-10	-	B.cells	Guida F	-	25556184	2015-04-15	Current vs never smoking	Table S1	DNA methylation	Smoking	Cell counts and technical covariates	M values	-	Illumina HumanMethylation450	Whole blood	-	582	2	117 current smokers, 405 never smokers	54	-	582	582	-	-	-	-	-
cg18660898	chr1:151030968	1	151030968	CDC42SE1;MLLT11	North shore	Smoking	EFO_0006527, EFO_0005671, EFO_0004318	-0.17	0.0266	1.73e-10	-	B.cells	Guida F	-	25556184	2015-04-15	Current vs never smoking	Table S1	DNA methylation	Smoking	Cell counts and technical covariates	M values	-	Illumina HumanMethylation450	Whole blood	-	582	2	117 current smokers, 405 never smokers	54	-	582	582	-	-	-	-	-
cg21913886	chr1:15485346	1	15485346	TMEM51	South shelf	Smoking	EFO_0006527, EFO_0005671, EFO_0004318	-0.21	0.0366	9.58e-09	-	Monocytes	Guida F	-	25556184	2015-04-15	Current vs never smoking	Table S1	DNA methylation	Smoking	Cell counts and technical covariates	M values	-	Illumina HumanMethylation450	Whole blood	-	582	2	117 current smokers, 405 never smokers	54	-	582	582	-	-	-	-	-
cg12655542	chr2:20357306	2	20357306	-	Open sea	Smoking	EFO_0006527, EFO_0005671, EFO_0004318	-0.12	0.0213	1.81e-08	-	B.cells	Guida F	-	25556184	2015-04-15	Current vs never smoking	Table S1	DNA methylation	Smoking	Cell counts and technical covariates	M values	-	Illumina HumanMethylation450	Whole blood	-	582	2	117 current smokers, 405 never smokers	54	-	582	582	-	-	-	-	-
cg03604011	chr5:400201	5	400201	AHRR	Open sea	Smoking	EFO_0006527, EFO_0005671, EFO_0004318	0.4	0.0521	1.65e-14	-	CD4.T.cells	Guida F	-	25556184	2015-04-15	Current vs never smoking	Table S1	DNA methylation	Smoking	Cell counts and technical covariates	M values	-	Illumina HumanMethylation450	Whole blood	-	582	2	117 current smokers, 405 never smokers	54	-	582	582	-	-	-	-	-
cg17287155	chr5:393347	5	393347	AHRR	Open sea	Smoking	EFO_0006527, EFO_0005671, EFO_0004318	-0.32	0.0385	9.67e-17	-	CD8.T.cells	Guida F	-	25556184	2015-04-15	Current vs never smoking	Table S1	DNA methylation	Smoking	Cell counts and technical covariates	M values	-	Illumina HumanMethylation450	Whole blood	-	582	2	117 current smokers, 405 never smokers	54	-	582	582	-	-	-	-	-
cg03149958	chr6:36326677	6	36326677	-	Open sea	Smoking	EFO_0006527, EFO_0005671, EFO_0004318	-0.2	0.0354	1.64e-08	-	B.cells	Guida F	-	25556184	2015-04-15	Current vs never smoking	Table S1	DNA methylation	Smoking	Cell counts and technical covariates	M values	-	Illumina HumanMethylation450	Whole blood	-	582	2	117 current smokers, 405 never smokers	54	-	582	582	-	-	-	-	-
cg02315870	chr7:26236721	7	26236721	HNRNPA2B1	North shelf	Smoking	EFO_0006527, EFO_0005671, EFO_0004318	-0.08	0.015	9.24e-08	-	B.cells	Guida F	-	25556184	2015-04-15	Current vs never smoking	Table S1	DNA methylation	Smoking	Cell counts and technical covariates	M values	-	Illumina HumanMethylation450	Whole blood	-	582	2	117 current smokers, 405 never smokers	54	-	582	582	-	-	-	-	-
cg03440944	chr7:45023329	7	45023329	C7orf40	North shelf	Smoking	EFO_0006527, EFO_0005671, EFO_0004318	-0.11	0.0194	1.32e-08	-	B.cells	Guida F	-	25556184	2015-04-15	Current vs never smoking	Table S1	DNA methylation	Smoking	Cell counts and technical covariates	M values	-	Illumina HumanMethylation450	Whole blood	-	582	2	117 current smokers, 405 never smokers	54	-	582	582	-	-	-	-	-
cg09022230	chr7:5457225	7	5457225	TNRC18	North shore	Smoking	EFO_0006527, EFO_0005671, EFO_0004318	-0.16	0.0254	3.13e-10	-	Monocytes	Guida F	-	25556184	2015-04-15	Current vs never smoking	Table S1	DNA methylation	Smoking	Cell counts and technical covariates	M values	-	Illumina HumanMethylation450	Whole blood	-	582	2	117 current smokers, 405 never smokers	54	-	582	582	-	-	-	-	-
cg11556164	chr7:110738315	7	110738315	LRRN3;IMMP2L	Open sea	Smoking	EFO_0006527, EFO_0005671, EFO_0004318	-0.2	0.0345	6.97e-09	-	CD8.T.cells	Guida F	-	25556184	2015-04-15	Current vs never smoking	Table S1	DNA methylation	Smoking	Cell counts and technical covariates	M values	-	Illumina HumanMethylation450	Whole blood	-	582	2	117 current smokers, 405 never smokers	54	-	582	582	-	-	-	-	-
cg13518625	chr8:29522838	8	29522838	-	Open sea	Smoking	EFO_0006527, EFO_0005671, EFO_0004318	-0.31	0.0521	2.63e-09	-	B.cells	Guida F	-	25556184	2015-04-15	Current vs never smoking	Table S1	DNA methylation	Smoking	Cell counts and technical covariates	M values	-	Illumina HumanMethylation450	Whole blood	-	582	2	117 current smokers, 405 never smokers	54	-	582	582	-	-	-	-	-
cg08682036	chr10:43898033	10	43898033	HNRNPF	Open sea	Smoking	EFO_0006527, EFO_0005671, EFO_0004318	-0.1	0.0175	1.21e-08	-	B.cells	Guida F	-	25556184	2015-04-15	Current vs never smoking	Table S1	DNA methylation	Smoking	Cell counts and technical covariates	M values	-	Illumina HumanMethylation450	Whole blood	-	582	2	117 current smokers, 405 never smokers	54	-	582	582	-	-	-	-	-
cg01972009	chr11:67273431	11	67273431	PITPNM1	North shore	Smoking	EFO_0006527, EFO_0005671, EFO_0004318	-0.11	0.0199	3.48e-08	-	B.cells	Guida F	-	25556184	2015-04-15	Current vs never smoking	Table S1	DNA methylation	Smoking	Cell counts and technical covariates	M values	-	Illumina HumanMethylation450	Whole blood	-	582	2	117 current smokers, 405 never smokers	54	-	582	582	-	-	-	-	-
cg04039799	chr11:19745484	11	19745484	NAV2	Open sea	Smoking	EFO_0006527, EFO_0005671, EFO_0004318	-0.11	0.0186	3.49e-09	-	B.cells	Guida F	-	25556184	2015-04-15	Current vs never smoking	Table S1	DNA methylation	Smoking	Cell counts and technical covariates	M values	-	Illumina HumanMethylation450	Whole blood	-	582	2	117 current smokers, 405 never smokers	54	-	582	582	-	-	-	-	-
cg26963277	chr11:2722407	11	2722407	KCNQ1OT1;KCNQ1	South shore	Smoking	EFO_0006527, EFO_0005671, EFO_0004318	-0.39	0.0455	9.93e-18	-	B.cells	Guida F	-	25556184	2015-04-15	Current vs never smoking	Table S1	DNA methylation	Smoking	Cell counts and technical covariates	M values	-	Illumina HumanMethylation450	Whole blood	-	582	2	117 current smokers, 405 never smokers	54	-	582	582	-	-	-	-	-
cg02583484	chr12:54677008	12	54677008	HNRNPA1;HNRPA1L-2	South shelf	Smoking	EFO_0006527, EFO_0005671, EFO_0004318	-0.16	0.0203	3.13e-15	-	B.cells	Guida F	-	25556184	2015-04-15	Current vs never smoking	Table S1	DNA methylation	Smoking	Cell counts and technical covariates	M values	-	Illumina HumanMethylation450	Whole blood	-	582	2	117 current smokers, 405 never smokers	54	-	582	582	-	-	-	-	-
cg13937905	chr12:53612551	12	53612551	RARG	North shore	Smoking	EFO_0006527, EFO_0005671, EFO_0004318	-0.32	0.0518	6.36e-10	-	CD8.T.cells	Guida F	-	25556184	2015-04-15	Current vs never smoking	Table S1	DNA methylation	Smoking	Cell counts and technical covariates	M values	-	Illumina HumanMethylation450	Whole blood	-	582	2	117 current smokers, 405 never smokers	54	-	582	582	-	-	-	-	-
cg16708465	chr13:95933097	13	95933097	ABCC4	Open sea	Smoking	EFO_0006527, EFO_0005671, EFO_0004318	-0.14	0.0256	4.52e-08	-	B.cells	Guida F	-	25556184	2015-04-15	Current vs never smoking	Table S1	DNA methylation	Smoking	Cell counts and technical covariates	M values	-	Illumina HumanMethylation450	Whole blood	-	582	2	117 current smokers, 405 never smokers	54	-	582	582	-	-	-	-	-
cg05726935	chr14:105263522	14	105263522	AKT1	South shore	Smoking	EFO_0006527, EFO_0005671, EFO_0004318	-0.1	0.0158	2.8e-10	-	B.cells	Guida F	-	25556184	2015-04-15	Current vs never smoking	Table S1	DNA methylation	Smoking	Cell counts and technical covariates	M values	-	Illumina HumanMethylation450	Whole blood	-	582	2	117 current smokers, 405 never smokers	54	-	582	582	-	-	-	-	-
cg10814005	chr14:91711041	14	91711041	GPR68	Open sea	Smoking	EFO_0006527, EFO_0005671, EFO_0004318	-0.2	0.0353	1.42e-08	-	B.cells	Guida F	-	25556184	2015-04-15	Current vs never smoking	Table S1	DNA methylation	Smoking	Cell counts and technical covariates	M values	-	Illumina HumanMethylation450	Whole blood	-	582	2	117 current smokers, 405 never smokers	54	-	582	582	-	-	-	-	-
cg06235438	chr16:30485966	16	30485966	ITGAL	South shore	Smoking	EFO_0006527, EFO_0005671, EFO_0004318	-0.22	0.0226	1.78e-22	-	CD8.T.cells	Guida F	-	25556184	2015-04-15	Current vs never smoking	Table S1	DNA methylation	Smoking	Cell counts and technical covariates	M values	-	Illumina HumanMethylation450	Whole blood	-	582	2	117 current smokers, 405 never smokers	54	-	582	582	-	-	-	-	-
cg25451120	chr17:47287444	17	47287444	ABI3;GNGT2	Open sea	Smoking	EFO_0006527, EFO_0005671, EFO_0004318	-0.1	0.0187	8.68e-08	-	B.cells	Guida F	-	25556184	2015-04-15	Current vs never smoking	Table S1	DNA methylation	Smoking	Cell counts and technical covariates	M values	-	Illumina HumanMethylation450	Whole blood	-	582	2	117 current smokers, 405 never smokers	54	-	582	582	-	-	-	-	-
cg00540464	chr19:16655751	19	16655751	-	South shelf	Smoking	EFO_0006527, EFO_0005671, EFO_0004318	-0.17	0.0295	7.86e-09	-	B.cells	Guida F	-	25556184	2015-04-15	Current vs never smoking	Table S1	DNA methylation	Smoking	Cell counts and technical covariates	M values	-	Illumina HumanMethylation450	Whole blood	-	582	2	117 current smokers, 405 never smokers	54	-	582	582	-	-	-	-	-
cg03707168	chr19:49379127	19	49379127	PPP1R15A	South shelf	Smoking	EFO_0006527, EFO_0005671, EFO_0004318	-0.25	0.0278	2.58e-19	-	B.cells	Guida F	-	25556184	2015-04-15	Current vs never smoking	Table S1	DNA methylation	Smoking	Cell counts and technical covariates	M values	-	Illumina HumanMethylation450	Whole blood	-	582	2	117 current smokers, 405 never smokers	54	-	582	582	-	-	-	-	-
cg07381806	chr19:2094327	19	2094327	MOBKL2A	North shore	Smoking	EFO_0006527, EFO_0005671, EFO_0004318	-0.3	0.0439	8.24e-12	-	CD8.T.cells	Guida F	-	25556184	2015-04-15	Current vs never smoking	Table S1	DNA methylation	Smoking	Cell counts and technical covariates	M values	-	Illumina HumanMethylation450	Whole blood	-	582	2	117 current smokers, 405 never smokers	54	-	582	582	-	-	-	-	-
cg11621113	chr19:12776725	19	12776725	MORG1;MAN2B1	North shore	Smoking	EFO_0006527, EFO_0005671, EFO_0004318	-0.13	0.0222	5.08e-09	-	B.cells	Guida F	-	25556184	2015-04-15	Current vs never smoking	Table S1	DNA methylation	Smoking	Cell counts and technical covariates	M values	-	Illumina HumanMethylation450	Whole blood	-	582	2	117 current smokers, 405 never smokers	54	-	582	582	-	-	-	-	-
cg19693031	chr1:145441552	1	145441552	TXNIP	Open sea	Triglycerides	EFO_0004530, CHEBI_17855	-0.03	0.003	1.89e-17	-	CD8.T.cells	Pfeiffer L	-	25583993	2015-01-12	Discovery	Table 2	Triglycerides	DNA methylation	Age, sex, smoking, body mass index, alcohol consumption, physical activity, hypertension, history of MI, hemoglobin A1c, C-reactive protein, lipid-lowering drugs intake and cell counts	mg/dl	Beta values	Illumina HumanMethylation450	Whole blood	-	1776	1	-	61	867	909	1776	-	-	-	-	-
cg09494176	chr4:3193868	4	3193868	HTT	Open sea	Body mass index	EFO_0004340	-0.144	0.027	9.04e-08	-	CD8.T.cells	Shah S	-	26119815	2015-07-02	Discovery	Table S1	DNA methylation	Body mass index	Age, sex and technical covariates	M values	kg/m2	Illumina HumanMethylation450	Whole blood	Residuals from the regression of DNA methylation on covariates were inverse normally rank transformed prior to analysis	1366	2	-	74.3	641	725	1366	-	-	-	-	-
cg04983687	chr16:88558223	16	88558223	ZFPM1	Island	Atopy	EFO_0002686	-1.4313	0.2466	6.46e-09	-	Granulocytes	Everson TM	-	26292806	2015-08-21	Discovery	Table 5	Atopy	DNA methylation	Sex and cell counts	-	M values	Illumina HumanMethylation450	Whole blood	-	367	1	125 atopy cases, 237 controls	18	122	245	367	-	-	-	-	-
cg02931058	chr2:239047245	2	239047245	KLHL30	North shore	Sex	EFO_0001271	-	-	5.37e-13	-	Monocytes	Singmann P	-	26500701	2015-10-19	KORA F3	Additional file 2	DNA methylation	Sex	Age, smoking, alcohol consumption, body mass index, triglycerides, total leucocytes, high-density lipoprotein, low-density lipoprotein, physical activity, diabetes, myocardial infarction, cell counts and technical covariates	Beta values	-	Illumina HumanMethylation450	Whole blood	-	500	1	-	53	260	240	500	-	-	-	-	-
cg10715426	chr2:237473828	2	237473828	-	North shelf	Sex	EFO_0001271	-	-	1.19e-65	-	B.cells	Singmann P	-	26500701	2015-10-19	KORA F3	Additional file 2	DNA methylation	Sex	Age, smoking, alcohol consumption, body mass index, triglycerides, total leucocytes, high-density lipoprotein, low-density lipoprotein, physical activity, diabetes, myocardial infarction, cell counts and technical covariates	Beta values	-	Illumina HumanMethylation450	Whole blood	-	500	1	-	53	260	240	500	-	-	-	-	-
cg16676200	chr2:554699	2	554699	-	North shelf	Sex	EFO_0001271	-	-	7.12e-08	-	B.cells	Singmann P	-	26500701	2015-10-19	KORA F3	Additional file 2	DNA methylation	Sex	Age, smoking, alcohol consumption, body mass index, triglycerides, total leucocytes, high-density lipoprotein, low-density lipoprotein, physical activity, diabetes, myocardial infarction, cell counts and technical covariates	Beta values	-	Illumina HumanMethylation450	Whole blood	-	500	1	-	53	260	240	500	-	-	-	-	-
cg01945624	chr4:8230847	4	8230847	SH3TC1	Open sea	Sex	EFO_0001271	-	-	8.31e-10	-	B.cells	Singmann P	-	26500701	2015-10-19	KORA F3	Additional file 2	DNA methylation	Sex	Age, smoking, alcohol consumption, body mass index, triglycerides, total leucocytes, high-density lipoprotein, low-density lipoprotein, physical activity, diabetes, myocardial infarction, cell counts and technical covariates	Beta values	-	Illumina HumanMethylation450	Whole blood	-	500	1	-	53	260	240	500	-	-	-	-	-
cg01850245	chr6:27569094	6	27569094	-	Open sea	Sex	EFO_0001271	-	-	3.3e-10	-	CD8.T.cells	Singmann P	-	26500701	2015-10-19	KORA F3	Additional file 2	DNA methylation	Sex	Age, smoking, alcohol consumption, body mass index, triglycerides, total leucocytes, high-density lipoprotein, low-density lipoprotein, physical activity, diabetes, myocardial infarction, cell counts and technical covariates	Beta values	-	Illumina HumanMethylation450	Whole blood	-	500	1	-	53	260	240	500	-	-	-	-	-
cg05551825	chr7:5735129	7	5735129	RNF216	Open sea	Sex	EFO_0001271	-	-	1.19e-08	-	Granulocytes	Singmann P	-	26500701	2015-10-19	KORA F3	Additional file 2	DNA methylation	Sex	Age, smoking, alcohol consumption, body mass index, triglycerides, total leucocytes, high-density lipoprotein, low-density lipoprotein, physical activity, diabetes, myocardial infarction, cell counts and technical covariates	Beta values	-	Illumina HumanMethylation450	Whole blood	-	500	1	-	53	260	240	500	-	-	-	-	-
cg15928106	chr7:130646078	7	130646078	FLJ43663	Open sea	Sex	EFO_0001271	-	-	1.59e-09	-	Monocytes	Singmann P	-	26500701	2015-10-19	KORA F3	Additional file 2	DNA methylation	Sex	Age, smoking, alcohol consumption, body mass index, triglycerides, total leucocytes, high-density lipoprotein, low-density lipoprotein, physical activity, diabetes, myocardial infarction, cell counts and technical covariates	Beta values	-	Illumina HumanMethylation450	Whole blood	-	500	1	-	53	260	240	500	-	-	-	-	-
cg04517263	chr9:123689193	9	123689193	TRAF1	North shore	Sex	EFO_0001271	-	-	2.34e-08	-	B.cells	Singmann P	-	26500701	2015-10-19	KORA F3	Additional file 2	DNA methylation	Sex	Age, smoking, alcohol consumption, body mass index, triglycerides, total leucocytes, high-density lipoprotein, low-density lipoprotein, physical activity, diabetes, myocardial infarction, cell counts and technical covariates	Beta values	-	Illumina HumanMethylation450	Whole blood	-	500	1	-	53	260	240	500	-	-	-	-	-
cg00909514	chr1:200860534	1	200860534	C1orf106	Island	Sex	EFO_0001271	-	-	6.67e-10	-	CD8.T.cells	Singmann P	-	26500701	2015-10-19	KORA F4	Additional file 2	DNA methylation	Sex	Age, smoking, alcohol consumption, body mass index, triglycerides, total leucocytes, high-density lipoprotein, low-density lipoprotein, physical activity, diabetes, myocardial infarction, cell counts and technical covariates	Beta values	-	Illumina HumanMethylation450	Whole blood	-	1799	1	-	60	877	922	1799	-	-	-	-	-
cg00934037	chr1:100889672	1	100889672	CDC14A	Open sea	Sex	EFO_0001271	-	-	6.6e-08	-	CD8.T.cells	Singmann P	-	26500701	2015-10-19	KORA F4	Additional file 2	DNA methylation	Sex	Age, smoking, alcohol consumption, body mass index, triglycerides, total leucocytes, high-density lipoprotein, low-density lipoprotein, physical activity, diabetes, myocardial infarction, cell counts and technical covariates	Beta values	-	Illumina HumanMethylation450	Whole blood	-	1799	1	-	60	877	922	1799	-	-	-	-	-
cg01488300	chr1:3527126	1	3527126	MEGF6	North shore	Sex	EFO_0001271	-	-	2.59e-13	-	CD8.T.cells	Singmann P	-	26500701	2015-10-19	KORA F4	Additional file 2	DNA methylation	Sex	Age, smoking, alcohol consumption, body mass index, triglycerides, total leucocytes, high-density lipoprotein, low-density lipoprotein, physical activity, diabetes, myocardial infarction, cell counts and technical covariates	Beta values	-	Illumina HumanMethylation450	Whole blood	-	1799	1	-	60	877	922	1799	-	-	-	-	-
cg01565130	chr1:167690726	1	167690726	MPZL1	North shore	Sex	EFO_0001271	-	-	1.64e-13	-	CD8.T.cells	Singmann P	-	26500701	2015-10-19	KORA F4	Additional file 2	DNA methylation	Sex	Age, smoking, alcohol consumption, body mass index, triglycerides, total leucocytes, high-density lipoprotein, low-density lipoprotein, physical activity, diabetes, myocardial infarction, cell counts and technical covariates	Beta values	-	Illumina HumanMethylation450	Whole blood	-	1799	1	-	60	877	922	1799	-	-	-	-	-
cg01797257	chr1:18969652	1	18969652	PAX7	Island	Sex	EFO_0001271	-	-	1.74e-08	-	B.cells	Singmann P	-	26500701	2015-10-19	KORA F4	Additional file 2	DNA methylation	Sex	Age, smoking, alcohol consumption, body mass index, triglycerides, total leucocytes, high-density lipoprotein, low-density lipoprotein, physical activity, diabetes, myocardial infarction, cell counts and technical covariates	Beta values	-	Illumina HumanMethylation450	Whole blood	-	1799	1	-	60	877	922	1799	-	-	-	-	-
cg02393107	chr1:2515692	1	2515692	-	North shore	Sex	EFO_0001271	-	-	3.53e-17	-	B.cells	Singmann P	-	26500701	2015-10-19	KORA F4	Additional file 2	DNA methylation	Sex	Age, smoking, alcohol consumption, body mass index, triglycerides, total leucocytes, high-density lipoprotein, low-density lipoprotein, physical activity, diabetes, myocardial infarction, cell counts and technical covariates	Beta values	-	Illumina HumanMethylation450	Whole blood	-	1799	1	-	60	877	922	1799	-	-	-	-	-
cg02661372	chr1:181056912	1	181056912	IER5	North shore	Sex	EFO_0001271	-	-	2.39e-12	-	B.cells	Singmann P	-	26500701	2015-10-19	KORA F4	Additional file 2	DNA methylation	Sex	Age, smoking, alcohol consumption, body mass index, triglycerides, total leucocytes, high-density lipoprotein, low-density lipoprotein, physical activity, diabetes, myocardial infarction, cell counts and technical covariates	Beta values	-	Illumina HumanMethylation450	Whole blood	-	1799	1	-	60	877	922	1799	-	-	-	-	-
cg02983950	chr1:38942220	1	38942220	-	Island	Sex	EFO_0001271	-	-	1.95e-08	-	CD4.T.cells	Singmann P	-	26500701	2015-10-19	KORA F4	Additional file 2	DNA methylation	Sex	Age, smoking, alcohol consumption, body mass index, triglycerides, total leucocytes, high-density lipoprotein, low-density lipoprotein, physical activity, diabetes, myocardial infarction, cell counts and technical covariates	Beta values	-	Illumina HumanMethylation450	Whole blood	-	1799	1	-	60	877	922	1799	-	-	-	-	-
cg03921357	chr1:3809431	1	3809431	C1orf174	South shore	Sex	EFO_0001271	-	-	1.87e-09	-	B.cells	Singmann P	-	26500701	2015-10-19	KORA F4	Additional file 2	DNA methylation	Sex	Age, smoking, alcohol consumption, body mass index, triglycerides, total leucocytes, high-density lipoprotein, low-density lipoprotein, physical activity, diabetes, myocardial infarction, cell counts and technical covariates	Beta values	-	Illumina HumanMethylation450	Whole blood	-	1799	1	-	60	877	922	1799	-	-	-	-	-
cg04489012	chr1:151812710	1	151812710	LOC100132111;C2CD4D	South shore	Sex	EFO_0001271	-	-	3.21e-08	-	B.cells	Singmann P	-	26500701	2015-10-19	KORA F4	Additional file 2	DNA methylation	Sex	Age, smoking, alcohol consumption, body mass index, triglycerides, total leucocytes, high-density lipoprotein, low-density lipoprotein, physical activity, diabetes, myocardial infarction, cell counts and technical covariates	Beta values	-	Illumina HumanMethylation450	Whole blood	-	1799	1	-	60	877	922	1799	-	-	-	-	-
cg04705952	chr1:160066587	1	160066587	IGSF8	North shore	Sex	EFO_0001271	-	-	5.67e-12	-	Monocytes	Singmann P	-	26500701	2015-10-19	KORA F4	Additional file 2	DNA methylation	Sex	Age, smoking, alcohol consumption, body mass index, triglycerides, total leucocytes, high-density lipoprotein, low-density lipoprotein, physical activity, diabetes, myocardial infarction, cell counts and technical covariates	Beta values	-	Illumina HumanMethylation450	Whole blood	-	1799	1	-	60	877	922	1799	-	-	-	-	-
cg04989278	chr1:66839134	1	66839134	PDE4B	Open sea	Sex	EFO_0001271	-	-	5.78e-09	-	CD8.T.cells	Singmann P	-	26500701	2015-10-19	KORA F4	Additional file 2	DNA methylation	Sex	Age, smoking, alcohol consumption, body mass index, triglycerides, total leucocytes, high-density lipoprotein, low-density lipoprotein, physical activity, diabetes, myocardial infarction, cell counts and technical covariates	Beta values	-	Illumina HumanMethylation450	Whole blood	-	1799	1	-	60	877	922	1799	-	-	-	-	-
cg06756211	chr1:223936799	1	223936799	CAPN2	Island	Sex	EFO_0001271	-	-	7.42e-09	-	CD8.T.cells	Singmann P	-	26500701	2015-10-19	KORA F4	Additional file 2	DNA methylation	Sex	Age, smoking, alcohol consumption, body mass index, triglycerides, total leucocytes, high-density lipoprotein, low-density lipoprotein, physical activity, diabetes, myocardial infarction, cell counts and technical covariates	Beta values	-	Illumina HumanMethylation450	Whole blood	-	1799	1	-	60	877	922	1799	-	-	-	-	-
cg07120889	chr1:150535935	1	150535935	-	South shore	Sex	EFO_0001271	-	-	2e-08	-	Monocytes	Singmann P	-	26500701	2015-10-19	KORA F4	Additional file 2	DNA methylation	Sex	Age, smoking, alcohol consumption, body mass index, triglycerides, total leucocytes, high-density lipoprotein, low-density lipoprotein, physical activity, diabetes, myocardial infarction, cell counts and technical covariates	Beta values	-	Illumina HumanMethylation450	Whole blood	-	1799	1	-	60	877	922	1799	-	-	-	-	-
cg07363543	chr1:224691275	1	224691275	-	Open sea	Sex	EFO_0001271	-	-	1.68e-26	-	CD8.T.cells	Singmann P	-	26500701	2015-10-19	KORA F4	Additional file 2	DNA methylation	Sex	Age, smoking, alcohol consumption, body mass index, triglycerides, total leucocytes, high-density lipoprotein, low-density lipoprotein, physical activity, diabetes, myocardial infarction, cell counts and technical covariates	Beta values	-	Illumina HumanMethylation450	Whole blood	-	1799	1	-	60	877	922	1799	-	-	-	-	-
cg08540100	chr1:23888986	1	23888986	-	South shelf	Sex	EFO_0001271	-	-	4.8e-13	-	CD8.T.cells	Singmann P	-	26500701	2015-10-19	KORA F4	Additional file 2	DNA methylation	Sex	Age, smoking, alcohol consumption, body mass index, triglycerides, total leucocytes, high-density lipoprotein, low-density lipoprotein, physical activity, diabetes, myocardial infarction, cell counts and technical covariates	Beta values	-	Illumina HumanMethylation450	Whole blood	-	1799	1	-	60	877	922	1799	-	-	-	-	-
cg08884752	chr1:2162001	1	2162001	SKI	South shore	Sex	EFO_0001271	-	-	3.65e-19	-	CD8.T.cells	Singmann P	-	26500701	2015-10-19	KORA F4	Additional file 2	DNA methylation	Sex	Age, smoking, alcohol consumption, body mass index, triglycerides, total leucocytes, high-density lipoprotein, low-density lipoprotein, physical activity, diabetes, myocardial infarction, cell counts and technical covariates	Beta values	-	Illumina HumanMethylation450	Whole blood	-	1799	1	-	60	877	922	1799	-	-	-	-	-
cg08916374	chr1:145471727	1	145471727	POLR3GL;ANKRD34A	North shore	Sex	EFO_0001271	-	-	5.07e-17	-	CD8.T.cells	Singmann P	-	26500701	2015-10-19	KORA F4	Additional file 2	DNA methylation	Sex	Age, smoking, alcohol consumption, body mass index, triglycerides, total leucocytes, high-density lipoprotein, low-density lipoprotein, physical activity, diabetes, myocardial infarction, cell counts and technical covariates	Beta values	-	Illumina HumanMethylation450	Whole blood	-	1799	1	-	60	877	922	1799	-	-	-	-	-
cg09797390	chr1:112263095	1	112263095	-	Open sea	Sex	EFO_0001271	-	-	2.32e-08	-	B.cells	Singmann P	-	26500701	2015-10-19	KORA F4	Additional file 2	DNA methylation	Sex	Age, smoking, alcohol consumption, body mass index, triglycerides, total leucocytes, high-density lipoprotein, low-density lipoprotein, physical activity, diabetes, myocardial infarction, cell counts and technical covariates	Beta values	-	Illumina HumanMethylation450	Whole blood	-	1799	1	-	60	877	922	1799	-	-	-	-	-
cg10040748	chr1:211431567	1	211431567	RCOR3	North shore	Sex	EFO_0001271	-	-	2.41e-10	-	CD8.T.cells	Singmann P	-	26500701	2015-10-19	KORA F4	Additional file 2	DNA methylation	Sex	Age, smoking, alcohol consumption, body mass index, triglycerides, total leucocytes, high-density lipoprotein, low-density lipoprotein, physical activity, diabetes, myocardial infarction, cell counts and technical covariates	Beta values	-	Illumina HumanMethylation450	Whole blood	-	1799	1	-	60	877	922	1799	-	-	-	-	-
cg10061384	chr1:2466275	1	2466275	-	North shore	Sex	EFO_0001271	-	-	7.85e-19	-	B.cells	Singmann P	-	26500701	2015-10-19	KORA F4	Additional file 2	DNA methylation	Sex	Age, smoking, alcohol consumption, body mass index, triglycerides, total leucocytes, high-density lipoprotein, low-density lipoprotein, physical activity, diabetes, myocardial infarction, cell counts and technical covariates	Beta values	-	Illumina HumanMethylation450	Whole blood	-	1799	1	-	60	877	922	1799	-	-	-	-	-
cg11143175	chr1:26198172	1	26198172	PAQR7	North shelf	Sex	EFO_0001271	-	-	8.27e-10	-	B.cells	Singmann P	-	26500701	2015-10-19	KORA F4	Additional file 2	DNA methylation	Sex	Age, smoking, alcohol consumption, body mass index, triglycerides, total leucocytes, high-density lipoprotein, low-density lipoprotein, physical activity, diabetes, myocardial infarction, cell counts and technical covariates	Beta values	-	Illumina HumanMethylation450	Whole blood	-	1799	1	-	60	877	922	1799	-	-	-	-	-
cg11839020	chr1:90309998	1	90309998	LRRC8D	South shore	Sex	EFO_0001271	-	-	3.51e-13	-	B.cells	Singmann P	-	26500701	2015-10-19	KORA F4	Additional file 2	DNA methylation	Sex	Age, smoking, alcohol consumption, body mass index, triglycerides, total leucocytes, high-density lipoprotein, low-density lipoprotein, physical activity, diabetes, myocardial infarction, cell counts and technical covariates	Beta values	-	Illumina HumanMethylation450	Whole blood	-	1799	1	-	60	877	922	1799	-	-	-	-	-
cg11902458	chr1:154842746	1	154842746	KCNN3	Open sea	Sex	EFO_0001271	-	-	2.61e-31	-	CD8.T.cells	Singmann P	-	26500701	2015-10-19	KORA F4	Additional file 2	DNA methylation	Sex	Age, smoking, alcohol consumption, body mass index, triglycerides, total leucocytes, high-density lipoprotein, low-density lipoprotein, physical activity, diabetes, myocardial infarction, cell counts and technical covariates	Beta values	-	Illumina HumanMethylation450	Whole blood	-	1799	1	-	60	877	922	1799	-	-	-	-	-
cg12726120	chr1:244892984	1	244892984	-	North shore	Sex	EFO_0001271	-	-	3.25e-09	-	Granulocytes	Singmann P	-	26500701	2015-10-19	KORA F4	Additional file 2	DNA methylation	Sex	Age, smoking, alcohol consumption, body mass index, triglycerides, total leucocytes, high-density lipoprotein, low-density lipoprotein, physical activity, diabetes, myocardial infarction, cell counts and technical covariates	Beta values	-	Illumina HumanMethylation450	Whole blood	-	1799	1	-	60	877	922	1799	-	-	-	-	-
cg13917151	chr1:27730185	1	27730185	-	Open sea	Sex	EFO_0001271	-	-	3.77e-10	-	CD8.T.cells	Singmann P	-	26500701	2015-10-19	KORA F4	Additional file 2	DNA methylation	Sex	Age, smoking, alcohol consumption, body mass index, triglycerides, total leucocytes, high-density lipoprotein, low-density lipoprotein, physical activity, diabetes, myocardial infarction, cell counts and technical covariates	Beta values	-	Illumina HumanMethylation450	Whole blood	-	1799	1	-	60	877	922	1799	-	-	-	-	-
cg14217558	chr1:3087734	1	3087734	PRDM16	Open sea	Sex	EFO_0001271	-	-	1.98e-13	-	CD8.T.cells	Singmann P	-	26500701	2015-10-19	KORA F4	Additional file 2	DNA methylation	Sex	Age, smoking, alcohol consumption, body mass index, triglycerides, total leucocytes, high-density lipoprotein, low-density lipoprotein, physical activity, diabetes, myocardial infarction, cell counts and technical covariates	Beta values	-	Illumina HumanMethylation450	Whole blood	-	1799	1	-	60	877	922	1799	-	-	-	-	-
cg14373988	chr1:2345333	1	2345333	PEX10	North shore	Sex	EFO_0001271	-	-	7.92e-37	-	B.cells	Singmann P	-	26500701	2015-10-19	KORA F4	Additional file 2	DNA methylation	Sex	Age, smoking, alcohol consumption, body mass index, triglycerides, total leucocytes, high-density lipoprotein, low-density lipoprotein, physical activity, diabetes, myocardial infarction, cell counts and technical covariates	Beta values	-	Illumina HumanMethylation450	Whole blood	-	1799	1	-	60	877	922	1799	-	-	-	-	-
cg14856698	chr1:2135945	1	2135945	C1orf86	North shore	Sex	EFO_0001271	-	-	7.29e-23	-	CD8.T.cells	Singmann P	-	26500701	2015-10-19	KORA F4	Additional file 2	DNA methylation	Sex	Age, smoking, alcohol consumption, body mass index, triglycerides, total leucocytes, high-density lipoprotein, low-density lipoprotein, physical activity, diabetes, myocardial infarction, cell counts and technical covariates	Beta values	-	Illumina HumanMethylation450	Whole blood	-	1799	1	-	60	877	922	1799	-	-	-	-	-
cg15722293	chr1:212803761	1	212803761	-	Open sea	Sex	EFO_0001271	-	-	6.02e-16	-	CD8.T.cells	Singmann P	-	26500701	2015-10-19	KORA F4	Additional file 2	DNA methylation	Sex	Age, smoking, alcohol consumption, body mass index, triglycerides, total leucocytes, high-density lipoprotein, low-density lipoprotein, physical activity, diabetes, myocardial infarction, cell counts and technical covariates	Beta values	-	Illumina HumanMethylation450	Whole blood	-	1799	1	-	60	877	922	1799	-	-	-	-	-
cg16038738	chr1:109103731	1	109103731	FAM102B	South shore	Sex	EFO_0001271	-	-	6.44e-11	-	CD8.T.cells	Singmann P	-	26500701	2015-10-19	KORA F4	Additional file 2	DNA methylation	Sex	Age, smoking, alcohol consumption, body mass index, triglycerides, total leucocytes, high-density lipoprotein, low-density lipoprotein, physical activity, diabetes, myocardial infarction, cell counts and technical covariates	Beta values	-	Illumina HumanMethylation450	Whole blood	-	1799	1	-	60	877	922	1799	-	-	-	-	-
cg16122716	chr1:206679959	1	206679959	RASSF5	North shore	Sex	EFO_0001271	-	-	2.16e-10	-	B.cells	Singmann P	-	26500701	2015-10-19	KORA F4	Additional file 2	DNA methylation	Sex	Age, smoking, alcohol consumption, body mass index, triglycerides, total leucocytes, high-density lipoprotein, low-density lipoprotein, physical activity, diabetes, myocardial infarction, cell counts and technical covariates	Beta values	-	Illumina HumanMethylation450	Whole blood	-	1799	1	-	60	877	922	1799	-	-	-	-	-
cg16297569	chr1:92952517	1	92952517	GFI1	Island	Sex	EFO_0001271	-	-	4.28e-21	-	CD4.T.cells	Singmann P	-	26500701	2015-10-19	KORA F4	Additional file 2	DNA methylation	Sex	Age, smoking, alcohol consumption, body mass index, triglycerides, total leucocytes, high-density lipoprotein, low-density lipoprotein, physical activity, diabetes, myocardial infarction, cell counts and technical covariates	Beta values	-	Illumina HumanMethylation450	Whole blood	-	1799	1	-	60	877	922	1799	-	-	-	-	-
cg17611742	chr1:197745238	1	197745238	DENND1B	South shore	Sex	EFO_0001271	-	-	1.77e-12	-	B.cells	Singmann P	-	26500701	2015-10-19	KORA F4	Additional file 2	DNA methylation	Sex	Age, smoking, alcohol consumption, body mass index, triglycerides, total leucocytes, high-density lipoprotein, low-density lipoprotein, physical activity, diabetes, myocardial infarction, cell counts and technical covariates	Beta values	-	Illumina HumanMethylation450	Whole blood	-	1799	1	-	60	877	922	1799	-	-	-	-	-
cg17858328	chr1:92952521	1	92952521	GFI1	Island	Sex	EFO_0001271	-	-	1.04e-13	-	CD4.T.cells	Singmann P	-	26500701	2015-10-19	KORA F4	Additional file 2	DNA methylation	Sex	Age, smoking, alcohol consumption, body mass index, triglycerides, total leucocytes, high-density lipoprotein, low-density lipoprotein, physical activity, diabetes, myocardial infarction, cell counts and technical covariates	Beta values	-	Illumina HumanMethylation450	Whole blood	-	1799	1	-	60	877	922	1799	-	-	-	-	-
cg19257356	chr1:27854642	1	27854642	-	Island	Sex	EFO_0001271	-	-	8.55e-11	-	CD8.T.cells	Singmann P	-	26500701	2015-10-19	KORA F4	Additional file 2	DNA methylation	Sex	Age, smoking, alcohol consumption, body mass index, triglycerides, total leucocytes, high-density lipoprotein, low-density lipoprotein, physical activity, diabetes, myocardial infarction, cell counts and technical covariates	Beta values	-	Illumina HumanMethylation450	Whole blood	-	1799	1	-	60	877	922	1799	-	-	-	-	-
cg19598416	chr1:223936812	1	223936812	CAPN2	Island	Sex	EFO_0001271	-	-	1.62e-10	-	CD8.T.cells	Singmann P	-	26500701	2015-10-19	KORA F4	Additional file 2	DNA methylation	Sex	Age, smoking, alcohol consumption, body mass index, triglycerides, total leucocytes, high-density lipoprotein, low-density lipoprotein, physical activity, diabetes, myocardial infarction, cell counts and technical covariates	Beta values	-	Illumina HumanMethylation450	Whole blood	-	1799	1	-	60	877	922	1799	-	-	-	-	-
cg19693031	chr1:145441552	1	145441552	TXNIP	Open sea	Sex	EFO_0001271	-	-	9.4e-10	-	CD8.T.cells	Singmann P	-	26500701	2015-10-19	KORA F4	Additional file 2	DNA methylation	Sex	Age, smoking, alcohol consumption, body mass index, triglycerides, total leucocytes, high-density lipoprotein, low-density lipoprotein, physical activity, diabetes, myocardial infarction, cell counts and technical covariates	Beta values	-	Illumina HumanMethylation450	Whole blood	-	1799	1	-	60	877	922	1799	-	-	-	-	-
cg20651453	chr1:27693398	1	27693398	MAP3K6	South shore	Sex	EFO_0001271	-	-	5.69e-12	-	CD8.T.cells	Singmann P	-	26500701	2015-10-19	KORA F4	Additional file 2	DNA methylation	Sex	Age, smoking, alcohol consumption, body mass index, triglycerides, total leucocytes, high-density lipoprotein, low-density lipoprotein, physical activity, diabetes, myocardial infarction, cell counts and technical covariates	Beta values	-	Illumina HumanMethylation450	Whole blood	-	1799	1	-	60	877	922	1799	-	-	-	-	-
cg20700740	chr1:9339683	1	9339683	-	Open sea	Sex	EFO_0001271	-	-	1.16e-08	-	Monocytes	Singmann P	-	26500701	2015-10-19	KORA F4	Additional file 2	DNA methylation	Sex	Age, smoking, alcohol consumption, body mass index, triglycerides, total leucocytes, high-density lipoprotein, low-density lipoprotein, physical activity, diabetes, myocardial infarction, cell counts and technical covariates	Beta values	-	Illumina HumanMethylation450	Whole blood	-	1799	1	-	60	877	922	1799	-	-	-	-	-
cg21834207	chr1:50489827	1	50489827	AGBL4	Island	Sex	EFO_0001271	-	-	3.87e-11	-	B.cells	Singmann P	-	26500701	2015-10-19	KORA F4	Additional file 2	DNA methylation	Sex	Age, smoking, alcohol consumption, body mass index, triglycerides, total leucocytes, high-density lipoprotein, low-density lipoprotein, physical activity, diabetes, myocardial infarction, cell counts and technical covariates	Beta values	-	Illumina HumanMethylation450	Whole blood	-	1799	1	-	60	877	922	1799	-	-	-	-	-
cg23092823	chr1:53528612	1	53528612	PODN	Island	Sex	EFO_0001271	-	-	3.71e-09	-	B.cells	Singmann P	-	26500701	2015-10-19	KORA F4	Additional file 2	DNA methylation	Sex	Age, smoking, alcohol consumption, body mass index, triglycerides, total leucocytes, high-density lipoprotein, low-density lipoprotein, physical activity, diabetes, myocardial infarction, cell counts and technical covariates	Beta values	-	Illumina HumanMethylation450	Whole blood	-	1799	1	-	60	877	922	1799	-	-	-	-	-
cg24150662	chr1:2949673	1	2949673	-	Open sea	Sex	EFO_0001271	-	-	1.29e-09	-	CD8.T.cells	Singmann P	-	26500701	2015-10-19	KORA F4	Additional file 2	DNA methylation	Sex	Age, smoking, alcohol consumption, body mass index, triglycerides, total leucocytes, high-density lipoprotein, low-density lipoprotein, physical activity, diabetes, myocardial infarction, cell counts and technical covariates	Beta values	-	Illumina HumanMethylation450	Whole blood	-	1799	1	-	60	877	922	1799	-	-	-	-	-
cg24678869	chr1:153919638	1	153919638	DENND4B	South shore	Sex	EFO_0001271	-	-	1.98e-15	-	B.cells	Singmann P	-	26500701	2015-10-19	KORA F4	Additional file 2	DNA methylation	Sex	Age, smoking, alcohol consumption, body mass index, triglycerides, total leucocytes, high-density lipoprotein, low-density lipoprotein, physical activity, diabetes, myocardial infarction, cell counts and technical covariates	Beta values	-	Illumina HumanMethylation450	Whole blood	-	1799	1	-	60	877	922	1799	-	-	-	-	-
cg24683414	chr1:92952581	1	92952581	GFI1	Island	Sex	EFO_0001271	-	-	1.44e-21	-	CD4.T.cells	Singmann P	-	26500701	2015-10-19	KORA F4	Additional file 2	DNA methylation	Sex	Age, smoking, alcohol consumption, body mass index, triglycerides, total leucocytes, high-density lipoprotein, low-density lipoprotein, physical activity, diabetes, myocardial infarction, cell counts and technical covariates	Beta values	-	Illumina HumanMethylation450	Whole blood	-	1799	1	-	60	877	922	1799	-	-	-	-	-
cg24955895	chr1:25425923	1	25425923	-	Open sea	Sex	EFO_0001271	-	-	6.2e-25	-	CD4.T.cells	Singmann P	-	26500701	2015-10-19	KORA F4	Additional file 2	DNA methylation	Sex	Age, smoking, alcohol consumption, body mass index, triglycerides, total leucocytes, high-density lipoprotein, low-density lipoprotein, physical activity, diabetes, myocardial infarction, cell counts and technical covariates	Beta values	-	Illumina HumanMethylation450	Whole blood	-	1799	1	-	60	877	922	1799	-	-	-	-	-
cg25217276	chr1:235796187	1	235796187	GNG4	Open sea	Sex	EFO_0001271	-	-	3.08e-08	-	CD8.T.cells	Singmann P	-	26500701	2015-10-19	KORA F4	Additional file 2	DNA methylation	Sex	Age, smoking, alcohol consumption, body mass index, triglycerides, total leucocytes, high-density lipoprotein, low-density lipoprotein, physical activity, diabetes, myocardial infarction, cell counts and technical covariates	Beta values	-	Illumina HumanMethylation450	Whole blood	-	1799	1	-	60	877	922	1799	-	-	-	-	-
cg26027669	chr1:92952467	1	92952467	GFI1	Island	Sex	EFO_0001271	-	-	3.15e-24	-	CD4.T.cells	Singmann P	-	26500701	2015-10-19	KORA F4	Additional file 2	DNA methylation	Sex	Age, smoking, alcohol consumption, body mass index, triglycerides, total leucocytes, high-density lipoprotein, low-density lipoprotein, physical activity, diabetes, myocardial infarction, cell counts and technical covariates	Beta values	-	Illumina HumanMethylation450	Whole blood	-	1799	1	-	60	877	922	1799	-	-	-	-	-
cg26793227	chr1:16483658	1	16483658	EPHA2	South shore	Sex	EFO_0001271	-	-	3.96e-08	-	Granulocytes	Singmann P	-	26500701	2015-10-19	KORA F4	Additional file 2	DNA methylation	Sex	Age, smoking, alcohol consumption, body mass index, triglycerides, total leucocytes, high-density lipoprotein, low-density lipoprotein, physical activity, diabetes, myocardial infarction, cell counts and technical covariates	Beta values	-	Illumina HumanMethylation450	Whole blood	-	1799	1	-	60	877	922	1799	-	-	-	-	-
cg27332243	chr1:154842767	1	154842767	KCNN3	Open sea	Sex	EFO_0001271	-	-	7.8e-13	-	CD8.T.cells	Singmann P	-	26500701	2015-10-19	KORA F4	Additional file 2	DNA methylation	Sex	Age, smoking, alcohol consumption, body mass index, triglycerides, total leucocytes, high-density lipoprotein, low-density lipoprotein, physical activity, diabetes, myocardial infarction, cell counts and technical covariates	Beta values	-	Illumina HumanMethylation450	Whole blood	-	1799	1	-	60	877	922	1799	-	-	-	-	-
cg27432653	chr1:92952461	1	92952461	GFI1	Island	Sex	EFO_0001271	-	-	1.07e-16	-	CD4.T.cells	Singmann P	-	26500701	2015-10-19	KORA F4	Additional file 2	DNA methylation	Sex	Age, smoking, alcohol consumption, body mass index, triglycerides, total leucocytes, high-density lipoprotein, low-density lipoprotein, physical activity, diabetes, myocardial infarction, cell counts and technical covariates	Beta values	-	Illumina HumanMethylation450	Whole blood	-	1799	1	-	60	877	922	1799	-	-	-	-	-
cg00178928	chr2:233366275	2	233366275	-	North shore	Sex	EFO_0001271	-	-	4.84e-08	-	B.cells	Singmann P	-	26500701	2015-10-19	KORA F4	Additional file 2	DNA methylation	Sex	Age, smoking, alcohol consumption, body mass index, triglycerides, total leucocytes, high-density lipoprotein, low-density lipoprotein, physical activity, diabetes, myocardial infarction, cell counts and technical covariates	Beta values	-	Illumina HumanMethylation450	Whole blood	-	1799	1	-	60	877	922	1799	-	-	-	-	-
cg02878739	chr2:236840858	2	236840858	AGAP1	Open sea	Sex	EFO_0001271	-	-	2.42e-08	-	B.cells	Singmann P	-	26500701	2015-10-19	KORA F4	Additional file 2	DNA methylation	Sex	Age, smoking, alcohol consumption, body mass index, triglycerides, total leucocytes, high-density lipoprotein, low-density lipoprotein, physical activity, diabetes, myocardial infarction, cell counts and technical covariates	Beta values	-	Illumina HumanMethylation450	Whole blood	-	1799	1	-	60	877	922	1799	-	-	-	-	-
cg04341343	chr2:8784813	2	8784813	-	North shore	Sex	EFO_0001271	-	-	6.63e-11	-	B.cells	Singmann P	-	26500701	2015-10-19	KORA F4	Additional file 2	DNA methylation	Sex	Age, smoking, alcohol consumption, body mass index, triglycerides, total leucocytes, high-density lipoprotein, low-density lipoprotein, physical activity, diabetes, myocardial infarction, cell counts and technical covariates	Beta values	-	Illumina HumanMethylation450	Whole blood	-	1799	1	-	60	877	922	1799	-	-	-	-	-
cg04872689	chr2:68592375	2	68592375	PLEK	Open sea	Sex	EFO_0001271	-	-	6.42e-10	-	CD8.T.cells	Singmann P	-	26500701	2015-10-19	KORA F4	Additional file 2	DNA methylation	Sex	Age, smoking, alcohol consumption, body mass index, triglycerides, total leucocytes, high-density lipoprotein, low-density lipoprotein, physical activity, diabetes, myocardial infarction, cell counts and technical covariates	Beta values	-	Illumina HumanMethylation450	Whole blood	-	1799	1	-	60	877	922	1799	-	-	-	-	-
cg06142351	chr2:8683945	2	8683945	-	Open sea	Sex	EFO_0001271	-	-	8.96e-08	-	CD8.T.cells	Singmann P	-	26500701	2015-10-19	KORA F4	Additional file 2	DNA methylation	Sex	Age, smoking, alcohol consumption, body mass index, triglycerides, total leucocytes, high-density lipoprotein, low-density lipoprotein, physical activity, diabetes, myocardial infarction, cell counts and technical covariates	Beta values	-	Illumina HumanMethylation450	Whole blood	-	1799	1	-	60	877	922	1799	-	-	-	-	-
cg06829760	chr2:16845412	2	16845412	FAM49A	Open sea	Sex	EFO_0001271	-	-	7.89e-08	-	CD8.T.cells	Singmann P	-	26500701	2015-10-19	KORA F4	Additional file 2	DNA methylation	Sex	Age, smoking, alcohol consumption, body mass index, triglycerides, total leucocytes, high-density lipoprotein, low-density lipoprotein, physical activity, diabetes, myocardial infarction, cell counts and technical covariates	Beta values	-	Illumina HumanMethylation450	Whole blood	-	1799	1	-	60	877	922	1799	-	-	-	-	-
cg07622521	chr2:85992622	2	85992622	ATOH8	Open sea	Sex	EFO_0001271	-	-	1.13e-08	-	CD8.T.cells	Singmann P	-	26500701	2015-10-19	KORA F4	Additional file 2	DNA methylation	Sex	Age, smoking, alcohol consumption, body mass index, triglycerides, total leucocytes, high-density lipoprotein, low-density lipoprotein, physical activity, diabetes, myocardial infarction, cell counts and technical covariates	Beta values	-	Illumina HumanMethylation450	Whole blood	-	1799	1	-	60	877	922	1799	-	-	-	-	-
cg09063936	chr2:74408977	2	74408977	-	South shelf	Sex	EFO_0001271	-	-	3.18e-14	-	CD8.T.cells	Singmann P	-	26500701	2015-10-19	KORA F4	Additional file 2	DNA methylation	Sex	Age, smoking, alcohol consumption, body mass index, triglycerides, total leucocytes, high-density lipoprotein, low-density lipoprotein, physical activity, diabetes, myocardial infarction, cell counts and technical covariates	Beta values	-	Illumina HumanMethylation450	Whole blood	-	1799	1	-	60	877	922	1799	-	-	-	-	-
cg10812236	chr2:68592394	2	68592394	PLEK	Open sea	Sex	EFO_0001271	-	-	6.11e-10	-	CD8.T.cells	Singmann P	-	26500701	2015-10-19	KORA F4	Additional file 2	DNA methylation	Sex	Age, smoking, alcohol consumption, body mass index, triglycerides, total leucocytes, high-density lipoprotein, low-density lipoprotein, physical activity, diabetes, myocardial infarction, cell counts and technical covariates	Beta values	-	Illumina HumanMethylation450	Whole blood	-	1799	1	-	60	877	922	1799	-	-	-	-	-
cg12018718	chr2:8684089	2	8684089	-	Open sea	Sex	EFO_0001271	-	-	3.37e-08	-	CD8.T.cells	Singmann P	-	26500701	2015-10-19	KORA F4	Additional file 2	DNA methylation	Sex	Age, smoking, alcohol consumption, body mass index, triglycerides, total leucocytes, high-density lipoprotein, low-density lipoprotein, physical activity, diabetes, myocardial infarction, cell counts and technical covariates	Beta values	-	Illumina HumanMethylation450	Whole blood	-	1799	1	-	60	877	922	1799	-	-	-	-	-
cg12332902	chr2:98330020	2	98330020	ZAP70	Open sea	Sex	EFO_0001271	-	-	1.96e-08	-	B.cells	Singmann P	-	26500701	2015-10-19	KORA F4	Additional file 2	DNA methylation	Sex	Age, smoking, alcohol consumption, body mass index, triglycerides, total leucocytes, high-density lipoprotein, low-density lipoprotein, physical activity, diabetes, myocardial infarction, cell counts and technical covariates	Beta values	-	Illumina HumanMethylation450	Whole blood	-	1799	1	-	60	877	922	1799	-	-	-	-	-
cg12463851	chr2:237477186	2	237477186	CXCR7	Island	Sex	EFO_0001271	-	-	5.71e-11	-	CD8.T.cells	Singmann P	-	26500701	2015-10-19	KORA F4	Additional file 2	DNA methylation	Sex	Age, smoking, alcohol consumption, body mass index, triglycerides, total leucocytes, high-density lipoprotein, low-density lipoprotein, physical activity, diabetes, myocardial infarction, cell counts and technical covariates	Beta values	-	Illumina HumanMethylation450	Whole blood	-	1799	1	-	60	877	922	1799	-	-	-	-	-
cg12924402	chr2:218898511	2	218898511	-	Island	Sex	EFO_0001271	-	-	4.35e-14	-	Granulocytes	Singmann P	-	26500701	2015-10-19	KORA F4	Additional file 2	DNA methylation	Sex	Age, smoking, alcohol consumption, body mass index, triglycerides, total leucocytes, high-density lipoprotein, low-density lipoprotein, physical activity, diabetes, myocardial infarction, cell counts and technical covariates	Beta values	-	Illumina HumanMethylation450	Whole blood	-	1799	1	-	60	877	922	1799	-	-	-	-	-
cg13388731	chr2:220143225	2	220143225	DNAJB2	North shore	Sex	EFO_0001271	-	-	4.31e-09	-	B.cells	Singmann P	-	26500701	2015-10-19	KORA F4	Additional file 2	DNA methylation	Sex	Age, smoking, alcohol consumption, body mass index, triglycerides, total leucocytes, high-density lipoprotein, low-density lipoprotein, physical activity, diabetes, myocardial infarction, cell counts and technical covariates	Beta values	-	Illumina HumanMethylation450	Whole blood	-	1799	1	-	60	877	922	1799	-	-	-	-	-
cg14096415	chr2:235891856	2	235891856	SH3BP4	Open sea	Sex	EFO_0001271	-	-	1.7e-17	-	B.cells	Singmann P	-	26500701	2015-10-19	KORA F4	Additional file 2	DNA methylation	Sex	Age, smoking, alcohol consumption, body mass index, triglycerides, total leucocytes, high-density lipoprotein, low-density lipoprotein, physical activity, diabetes, myocardial infarction, cell counts and technical covariates	Beta values	-	Illumina HumanMethylation450	Whole blood	-	1799	1	-	60	877	922	1799	-	-	-	-	-
cg15742737	chr2:64863651	2	64863651	SERTAD2	Open sea	Sex	EFO_0001271	-	-	2.41e-16	-	CD8.T.cells	Singmann P	-	26500701	2015-10-19	KORA F4	Additional file 2	DNA methylation	Sex	Age, smoking, alcohol consumption, body mass index, triglycerides, total leucocytes, high-density lipoprotein, low-density lipoprotein, physical activity, diabetes, myocardial infarction, cell counts and technical covariates	Beta values	-	Illumina HumanMethylation450	Whole blood	-	1799	1	-	60	877	922	1799	-	-	-	-	-
cg15970666	chr2:162095662	2	162095662	-	Island	Sex	EFO_0001271	-	-	3.45e-19	-	CD8.T.cells	Singmann P	-	26500701	2015-10-19	KORA F4	Additional file 2	DNA methylation	Sex	Age, smoking, alcohol consumption, body mass index, triglycerides, total leucocytes, high-density lipoprotein, low-density lipoprotein, physical activity, diabetes, myocardial infarction, cell counts and technical covariates	Beta values	-	Illumina HumanMethylation450	Whole blood	-	1799	1	-	60	877	922	1799	-	-	-	-	-
cg16345795	chr2:8816914	2	8816914	-	Island	Sex	EFO_0001271	-	-	2.01e-09	-	CD8.T.cells	Singmann P	-	26500701	2015-10-19	KORA F4	Additional file 2	DNA methylation	Sex	Age, smoking, alcohol consumption, body mass index, triglycerides, total leucocytes, high-density lipoprotein, low-density lipoprotein, physical activity, diabetes, myocardial infarction, cell counts and technical covariates	Beta values	-	Illumina HumanMethylation450	Whole blood	-	1799	1	-	60	877	922	1799	-	-	-	-	-
cg16797009	chr2:173472347	2	173472347	-	Open sea	Sex	EFO_0001271	-	-	6.73e-08	-	Granulocytes	Singmann P	-	26500701	2015-10-19	KORA F4	Additional file 2	DNA methylation	Sex	Age, smoking, alcohol consumption, body mass index, triglycerides, total leucocytes, high-density lipoprotein, low-density lipoprotein, physical activity, diabetes, myocardial infarction, cell counts and technical covariates	Beta values	-	Illumina HumanMethylation450	Whole blood	-	1799	1	-	60	877	922	1799	-	-	-	-	-
cg17738213	chr2:60776302	2	60776302	BCL11A	North shore	Sex	EFO_0001271	-	-	8.41e-09	-	CD8.T.cells	Singmann P	-	26500701	2015-10-19	KORA F4	Additional file 2	DNA methylation	Sex	Age, smoking, alcohol consumption, body mass index, triglycerides, total leucocytes, high-density lipoprotein, low-density lipoprotein, physical activity, diabetes, myocardial infarction, cell counts and technical covariates	Beta values	-	Illumina HumanMethylation450	Whole blood	-	1799	1	-	60	877	922	1799	-	-	-	-	-
cg19831846	chr2:47167859	2	47167859	MCFD2;TTC7A	Island	Sex	EFO_0001271	-	-	9.43e-18	-	CD8.T.cells	Singmann P	-	26500701	2015-10-19	KORA F4	Additional file 2	DNA methylation	Sex	Age, smoking, alcohol consumption, body mass index, triglycerides, total leucocytes, high-density lipoprotein, low-density lipoprotein, physical activity, diabetes, myocardial infarction, cell counts and technical covariates	Beta values	-	Illumina HumanMethylation450	Whole blood	-	1799	1	-	60	877	922	1799	-	-	-	-	-
cg23417875	chr2:102313069	2	102313069	MAP4K4	North shore	Sex	EFO_0001271	-	-	2.18e-09	-	CD8.T.cells	Singmann P	-	26500701	2015-10-19	KORA F4	Additional file 2	DNA methylation	Sex	Age, smoking, alcohol consumption, body mass index, triglycerides, total leucocytes, high-density lipoprotein, low-density lipoprotein, physical activity, diabetes, myocardial infarction, cell counts and technical covariates	Beta values	-	Illumina HumanMethylation450	Whole blood	-	1799	1	-	60	877	922	1799	-	-	-	-	-
cg24290756	chr2:242811552	2	242811552	C2orf85	North shelf	Sex	EFO_0001271	-	-	8.44e-08	-	CD8.T.cells	Singmann P	-	26500701	2015-10-19	KORA F4	Additional file 2	DNA methylation	Sex	Age, smoking, alcohol consumption, body mass index, triglycerides, total leucocytes, high-density lipoprotein, low-density lipoprotein, physical activity, diabetes, myocardial infarction, cell counts and technical covariates	Beta values	-	Illumina HumanMethylation450	Whole blood	-	1799	1	-	60	877	922	1799	-	-	-	-	-
cg26641076	chr2:74208602	2	74208602	-	North shelf	Sex	EFO_0001271	-	-	3.06e-09	-	CD8.T.cells	Singmann P	-	26500701	2015-10-19	KORA F4	Additional file 2	DNA methylation	Sex	Age, smoking, alcohol consumption, body mass index, triglycerides, total leucocytes, high-density lipoprotein, low-density lipoprotein, physical activity, diabetes, myocardial infarction, cell counts and technical covariates	Beta values	-	Illumina HumanMethylation450	Whole blood	-	1799	1	-	60	877	922	1799	-	-	-	-	-
cg00201234	chr3:13590968	3	13590968	FBLN2	Island	Sex	EFO_0001271	-	-	4.38e-10	-	Granulocytes	Singmann P	-	26500701	2015-10-19	KORA F4	Additional file 2	DNA methylation	Sex	Age, smoking, alcohol consumption, body mass index, triglycerides, total leucocytes, high-density lipoprotein, low-density lipoprotein, physical activity, diabetes, myocardial infarction, cell counts and technical covariates	Beta values	-	Illumina HumanMethylation450	Whole blood	-	1799	1	-	60	877	922	1799	-	-	-	-	-
cg00676660	chr3:64672609	3	64672609	ADAMTS9	Island	Sex	EFO_0001271	-	-	2.27e-10	-	B.cells	Singmann P	-	26500701	2015-10-19	KORA F4	Additional file 2	DNA methylation	Sex	Age, smoking, alcohol consumption, body mass index, triglycerides, total leucocytes, high-density lipoprotein, low-density lipoprotein, physical activity, diabetes, myocardial infarction, cell counts and technical covariates	Beta values	-	Illumina HumanMethylation450	Whole blood	-	1799	1	-	60	877	922	1799	-	-	-	-	-
cg00748718	chr3:53283691	3	53283691	TKT	Open sea	Sex	EFO_0001271	-	-	9.3e-08	-	CD8.T.cells	Singmann P	-	26500701	2015-10-19	KORA F4	Additional file 2	DNA methylation	Sex	Age, smoking, alcohol consumption, body mass index, triglycerides, total leucocytes, high-density lipoprotein, low-density lipoprotein, physical activity, diabetes, myocardial infarction, cell counts and technical covariates	Beta values	-	Illumina HumanMethylation450	Whole blood	-	1799	1	-	60	877	922	1799	-	-	-	-	-
cg02037349	chr3:49842702	3	49842702	UBA7	South shore	Sex	EFO_0001271	-	-	7.37e-11	-	CD8.T.cells	Singmann P	-	26500701	2015-10-19	KORA F4	Additional file 2	DNA methylation	Sex	Age, smoking, alcohol consumption, body mass index, triglycerides, total leucocytes, high-density lipoprotein, low-density lipoprotein, physical activity, diabetes, myocardial infarction, cell counts and technical covariates	Beta values	-	Illumina HumanMethylation450	Whole blood	-	1799	1	-	60	877	922	1799	-	-	-	-	-
cg02255107	chr3:16347334	3	16347334	OXNAD1	Open sea	Sex	EFO_0001271	-	-	3.06e-08	-	CD8.T.cells	Singmann P	-	26500701	2015-10-19	KORA F4	Additional file 2	DNA methylation	Sex	Age, smoking, alcohol consumption, body mass index, triglycerides, total leucocytes, high-density lipoprotein, low-density lipoprotein, physical activity, diabetes, myocardial infarction, cell counts and technical covariates	Beta values	-	Illumina HumanMethylation450	Whole blood	-	1799	1	-	60	877	922	1799	-	-	-	-	-
cg07285708	chr3:10291324	3	10291324	TATDN2	South shore	Sex	EFO_0001271	-	-	3.26e-09	-	B.cells	Singmann P	-	26500701	2015-10-19	KORA F4	Additional file 2	DNA methylation	Sex	Age, smoking, alcohol consumption, body mass index, triglycerides, total leucocytes, high-density lipoprotein, low-density lipoprotein, physical activity, diabetes, myocardial infarction, cell counts and technical covariates	Beta values	-	Illumina HumanMethylation450	Whole blood	-	1799	1	-	60	877	922	1799	-	-	-	-	-
cg07654588	chr3:17782211	3	17782211	TBC1D5	North shore	Sex	EFO_0001271	-	-	3.16e-10	-	B.cells	Singmann P	-	26500701	2015-10-19	KORA F4	Additional file 2	DNA methylation	Sex	Age, smoking, alcohol consumption, body mass index, triglycerides, total leucocytes, high-density lipoprotein, low-density lipoprotein, physical activity, diabetes, myocardial infarction, cell counts and technical covariates	Beta values	-	Illumina HumanMethylation450	Whole blood	-	1799	1	-	60	877	922	1799	-	-	-	-	-
cg10728473	chr3:197226514	3	197226514	-	South shore	Sex	EFO_0001271	-	-	3.37e-09	-	B.cells	Singmann P	-	26500701	2015-10-19	KORA F4	Additional file 2	DNA methylation	Sex	Age, smoking, alcohol consumption, body mass index, triglycerides, total leucocytes, high-density lipoprotein, low-density lipoprotein, physical activity, diabetes, myocardial infarction, cell counts and technical covariates	Beta values	-	Illumina HumanMethylation450	Whole blood	-	1799	1	-	60	877	922	1799	-	-	-	-	-
cg12084388	chr3:42056663	3	42056663	-	South shore	Sex	EFO_0001271	-	-	7.18e-11	-	CD8.T.cells	Singmann P	-	26500701	2015-10-19	KORA F4	Additional file 2	DNA methylation	Sex	Age, smoking, alcohol consumption, body mass index, triglycerides, total leucocytes, high-density lipoprotein, low-density lipoprotein, physical activity, diabetes, myocardial infarction, cell counts and technical covariates	Beta values	-	Illumina HumanMethylation450	Whole blood	-	1799	1	-	60	877	922	1799	-	-	-	-	-
cg12188416	chr3:189349003	3	189349003	TP63	Open sea	Sex	EFO_0001271	-	-	1.89e-09	-	Monocytes	Singmann P	-	26500701	2015-10-19	KORA F4	Additional file 2	DNA methylation	Sex	Age, smoking, alcohol consumption, body mass index, triglycerides, total leucocytes, high-density lipoprotein, low-density lipoprotein, physical activity, diabetes, myocardial infarction, cell counts and technical covariates	Beta values	-	Illumina HumanMethylation450	Whole blood	-	1799	1	-	60	877	922	1799	-	-	-	-	-
cg14875327	chr3:197081654	3	197081654	-	Open sea	Sex	EFO_0001271	-	-	2.15e-08	-	B.cells	Singmann P	-	26500701	2015-10-19	KORA F4	Additional file 2	DNA methylation	Sex	Age, smoking, alcohol consumption, body mass index, triglycerides, total leucocytes, high-density lipoprotein, low-density lipoprotein, physical activity, diabetes, myocardial infarction, cell counts and technical covariates	Beta values	-	Illumina HumanMethylation450	Whole blood	-	1799	1	-	60	877	922	1799	-	-	-	-	-
cg15814508	chr3:150996078	3	150996078	P2RY14;MED12L	Open sea	Sex	EFO_0001271	-	-	1.91e-08	-	CD8.T.cells	Singmann P	-	26500701	2015-10-19	KORA F4	Additional file 2	DNA methylation	Sex	Age, smoking, alcohol consumption, body mass index, triglycerides, total leucocytes, high-density lipoprotein, low-density lipoprotein, physical activity, diabetes, myocardial infarction, cell counts and technical covariates	Beta values	-	Illumina HumanMethylation450	Whole blood	-	1799	1	-	60	877	922	1799	-	-	-	-	-
cg16032408	chr3:14466411	3	14466411	SLC6A6	Open sea	Sex	EFO_0001271	-	-	5.41e-10	-	B.cells	Singmann P	-	26500701	2015-10-19	KORA F4	Additional file 2	DNA methylation	Sex	Age, smoking, alcohol consumption, body mass index, triglycerides, total leucocytes, high-density lipoprotein, low-density lipoprotein, physical activity, diabetes, myocardial infarction, cell counts and technical covariates	Beta values	-	Illumina HumanMethylation450	Whole blood	-	1799	1	-	60	877	922	1799	-	-	-	-	-
cg16898425	chr3:52813813	3	52813813	ITIH1	Open sea	Sex	EFO_0001271	-	-	9.82e-09	-	CD8.T.cells	Singmann P	-	26500701	2015-10-19	KORA F4	Additional file 2	DNA methylation	Sex	Age, smoking, alcohol consumption, body mass index, triglycerides, total leucocytes, high-density lipoprotein, low-density lipoprotein, physical activity, diabetes, myocardial infarction, cell counts and technical covariates	Beta values	-	Illumina HumanMethylation450	Whole blood	-	1799	1	-	60	877	922	1799	-	-	-	-	-
cg17150651	chr3:195886898	3	195886898	-	Open sea	Sex	EFO_0001271	-	-	1.73e-10	-	CD8.T.cells	Singmann P	-	26500701	2015-10-19	KORA F4	Additional file 2	DNA methylation	Sex	Age, smoking, alcohol consumption, body mass index, triglycerides, total leucocytes, high-density lipoprotein, low-density lipoprotein, physical activity, diabetes, myocardial infarction, cell counts and technical covariates	Beta values	-	Illumina HumanMethylation450	Whole blood	-	1799	1	-	60	877	922	1799	-	-	-	-	-
cg18450254	chr3:64200005	3	64200005	PRICKLE2	Open sea	Sex	EFO_0001271	-	-	2.55e-20	-	B.cells	Singmann P	-	26500701	2015-10-19	KORA F4	Additional file 2	DNA methylation	Sex	Age, smoking, alcohol consumption, body mass index, triglycerides, total leucocytes, high-density lipoprotein, low-density lipoprotein, physical activity, diabetes, myocardial infarction, cell counts and technical covariates	Beta values	-	Illumina HumanMethylation450	Whole blood	-	1799	1	-	60	877	922	1799	-	-	-	-	-
cg19440734	chr3:48264753	3	48264753	CAMP	Open sea	Sex	EFO_0001271	-	-	7.08e-13	-	CD8.T.cells	Singmann P	-	26500701	2015-10-19	KORA F4	Additional file 2	DNA methylation	Sex	Age, smoking, alcohol consumption, body mass index, triglycerides, total leucocytes, high-density lipoprotein, low-density lipoprotein, physical activity, diabetes, myocardial infarction, cell counts and technical covariates	Beta values	-	Illumina HumanMethylation450	Whole blood	-	1799	1	-	60	877	922	1799	-	-	-	-	-
cg20293716	chr3:122514443	3	122514443	DIRC2	Island	Sex	EFO_0001271	-	-	7.54e-08	-	CD8.T.cells	Singmann P	-	26500701	2015-10-19	KORA F4	Additional file 2	DNA methylation	Sex	Age, smoking, alcohol consumption, body mass index, triglycerides, total leucocytes, high-density lipoprotein, low-density lipoprotein, physical activity, diabetes, myocardial infarction, cell counts and technical covariates	Beta values	-	Illumina HumanMethylation450	Whole blood	-	1799	1	-	60	877	922	1799	-	-	-	-	-
cg22176709	chr3:193859889	3	193859889	-	South shore	Sex	EFO_0001271	-	-	5.89e-12	-	B.cells	Singmann P	-	26500701	2015-10-19	KORA F4	Additional file 2	DNA methylation	Sex	Age, smoking, alcohol consumption, body mass index, triglycerides, total leucocytes, high-density lipoprotein, low-density lipoprotein, physical activity, diabetes, myocardial infarction, cell counts and technical covariates	Beta values	-	Illumina HumanMethylation450	Whole blood	-	1799	1	-	60	877	922	1799	-	-	-	-	-
cg26395694	chr3:4783306	3	4783306	ITPR1	Open sea	Sex	EFO_0001271	-	-	1.65e-08	-	B.cells	Singmann P	-	26500701	2015-10-19	KORA F4	Additional file 2	DNA methylation	Sex	Age, smoking, alcohol consumption, body mass index, triglycerides, total leucocytes, high-density lipoprotein, low-density lipoprotein, physical activity, diabetes, myocardial infarction, cell counts and technical covariates	Beta values	-	Illumina HumanMethylation450	Whole blood	-	1799	1	-	60	877	922	1799	-	-	-	-	-
cg00563107	chr4:141173528	4	141173528	-	North shore	Sex	EFO_0001271	-	-	2.23e-10	-	B.cells	Singmann P	-	26500701	2015-10-19	KORA F4	Additional file 2	DNA methylation	Sex	Age, smoking, alcohol consumption, body mass index, triglycerides, total leucocytes, high-density lipoprotein, low-density lipoprotein, physical activity, diabetes, myocardial infarction, cell counts and technical covariates	Beta values	-	Illumina HumanMethylation450	Whole blood	-	1799	1	-	60	877	922	1799	-	-	-	-	-
cg01802532	chr4:56475905	4	56475905	NMU	Open sea	Sex	EFO_0001271	-	-	6.59e-09	-	B.cells	Singmann P	-	26500701	2015-10-19	KORA F4	Additional file 2	DNA methylation	Sex	Age, smoking, alcohol consumption, body mass index, triglycerides, total leucocytes, high-density lipoprotein, low-density lipoprotein, physical activity, diabetes, myocardial infarction, cell counts and technical covariates	Beta values	-	Illumina HumanMethylation450	Whole blood	-	1799	1	-	60	877	922	1799	-	-	-	-	-
cg01894064	chr4:154073371	4	154073371	TRIM2	North shore	Sex	EFO_0001271	-	-	1.11e-10	-	CD8.T.cells	Singmann P	-	26500701	2015-10-19	KORA F4	Additional file 2	DNA methylation	Sex	Age, smoking, alcohol consumption, body mass index, triglycerides, total leucocytes, high-density lipoprotein, low-density lipoprotein, physical activity, diabetes, myocardial infarction, cell counts and technical covariates	Beta values	-	Illumina HumanMethylation450	Whole blood	-	1799	1	-	60	877	922	1799	-	-	-	-	-
cg01945624	chr4:8230847	4	8230847	SH3TC1	Open sea	Sex	EFO_0001271	-	-	6.75e-54	-	B.cells	Singmann P	-	26500701	2015-10-19	KORA F4	Additional file 2	DNA methylation	Sex	Age, smoking, alcohol consumption, body mass index, triglycerides, total leucocytes, high-density lipoprotein, low-density lipoprotein, physical activity, diabetes, myocardial infarction, cell counts and technical covariates	Beta values	-	Illumina HumanMethylation450	Whole blood	-	1799	1	-	60	877	922	1799	-	-	-	-	-
cg06377226	chr4:38491918	4	38491918	-	Open sea	Sex	EFO_0001271	-	-	2.18e-08	-	CD8.T.cells	Singmann P	-	26500701	2015-10-19	KORA F4	Additional file 2	DNA methylation	Sex	Age, smoking, alcohol consumption, body mass index, triglycerides, total leucocytes, high-density lipoprotein, low-density lipoprotein, physical activity, diabetes, myocardial infarction, cell counts and technical covariates	Beta values	-	Illumina HumanMethylation450	Whole blood	-	1799	1	-	60	877	922	1799	-	-	-	-	-
cg10925991	chr4:40324096	4	40324096	-	Open sea	Sex	EFO_0001271	-	-	1.8e-15	-	B.cells	Singmann P	-	26500701	2015-10-19	KORA F4	Additional file 2	DNA methylation	Sex	Age, smoking, alcohol consumption, body mass index, triglycerides, total leucocytes, high-density lipoprotein, low-density lipoprotein, physical activity, diabetes, myocardial infarction, cell counts and technical covariates	Beta values	-	Illumina HumanMethylation450	Whole blood	-	1799	1	-	60	877	922	1799	-	-	-	-	-
cg11930926	chr4:174429326	4	174429326	-	North shore	Sex	EFO_0001271	-	-	3.47e-10	-	CD8.T.cells	Singmann P	-	26500701	2015-10-19	KORA F4	Additional file 2	DNA methylation	Sex	Age, smoking, alcohol consumption, body mass index, triglycerides, total leucocytes, high-density lipoprotein, low-density lipoprotein, physical activity, diabetes, myocardial infarction, cell counts and technical covariates	Beta values	-	Illumina HumanMethylation450	Whole blood	-	1799	1	-	60	877	922	1799	-	-	-	-	-
cg18183961	chr4:40519094	4	40519094	RBM47	Open sea	Sex	EFO_0001271	-	-	2.18e-11	-	B.cells	Singmann P	-	26500701	2015-10-19	KORA F4	Additional file 2	DNA methylation	Sex	Age, smoking, alcohol consumption, body mass index, triglycerides, total leucocytes, high-density lipoprotein, low-density lipoprotein, physical activity, diabetes, myocardial infarction, cell counts and technical covariates	Beta values	-	Illumina HumanMethylation450	Whole blood	-	1799	1	-	60	877	922	1799	-	-	-	-	-
cg18257485	chr4:2956627	4	2956627	NOP14	North shore	Sex	EFO_0001271	-	-	1.22e-09	-	B.cells	Singmann P	-	26500701	2015-10-19	KORA F4	Additional file 2	DNA methylation	Sex	Age, smoking, alcohol consumption, body mass index, triglycerides, total leucocytes, high-density lipoprotein, low-density lipoprotein, physical activity, diabetes, myocardial infarction, cell counts and technical covariates	Beta values	-	Illumina HumanMethylation450	Whole blood	-	1799	1	-	60	877	922	1799	-	-	-	-	-
cg24215978	chr4:16900211	4	16900211	LDB2	Open sea	Sex	EFO_0001271	-	-	8.39e-08	-	CD8.T.cells	Singmann P	-	26500701	2015-10-19	KORA F4	Additional file 2	DNA methylation	Sex	Age, smoking, alcohol consumption, body mass index, triglycerides, total leucocytes, high-density lipoprotein, low-density lipoprotein, physical activity, diabetes, myocardial infarction, cell counts and technical covariates	Beta values	-	Illumina HumanMethylation450	Whole blood	-	1799	1	-	60	877	922	1799	-	-	-	-	-
cg24980653	chr4:1399235	4	1399235	-	Island	Sex	EFO_0001271	-	-	3.5e-08	-	B.cells	Singmann P	-	26500701	2015-10-19	KORA F4	Additional file 2	DNA methylation	Sex	Age, smoking, alcohol consumption, body mass index, triglycerides, total leucocytes, high-density lipoprotein, low-density lipoprotein, physical activity, diabetes, myocardial infarction, cell counts and technical covariates	Beta values	-	Illumina HumanMethylation450	Whole blood	-	1799	1	-	60	877	922	1799	-	-	-	-	-
cg26055899	chr4:154462759	4	154462759	KIAA0922	Open sea	Sex	EFO_0001271	-	-	8.18e-10	-	B.cells	Singmann P	-	26500701	2015-10-19	KORA F4	Additional file 2	DNA methylation	Sex	Age, smoking, alcohol consumption, body mass index, triglycerides, total leucocytes, high-density lipoprotein, low-density lipoprotein, physical activity, diabetes, myocardial infarction, cell counts and technical covariates	Beta values	-	Illumina HumanMethylation450	Whole blood	-	1799	1	-	60	877	922	1799	-	-	-	-	-
cg00400733	chr5:176170704	5	176170704	-	Island	Sex	EFO_0001271	-	-	1.39e-08	-	B.cells	Singmann P	-	26500701	2015-10-19	KORA F4	Additional file 2	DNA methylation	Sex	Age, smoking, alcohol consumption, body mass index, triglycerides, total leucocytes, high-density lipoprotein, low-density lipoprotein, physical activity, diabetes, myocardial infarction, cell counts and technical covariates	Beta values	-	Illumina HumanMethylation450	Whole blood	-	1799	1	-	60	877	922	1799	-	-	-	-	-
cg04454086	chr5:140345966	5	140345966	PCDHAC2;PCDHA7;PCDHA12;PCDHA6;PCDHA10;PCDHA4;PCDHA11;PCDHA8;PCDHA1;PCDHA2;PCDHA9;PCDHA13;PCDHA5;PCDHAC1;PCDHA3	North shore	Sex	EFO_0001271	-	-	4.6e-13	-	B.cells	Singmann P	-	26500701	2015-10-19	KORA F4	Additional file 2	DNA methylation	Sex	Age, smoking, alcohol consumption, body mass index, triglycerides, total leucocytes, high-density lipoprotein, low-density lipoprotein, physical activity, diabetes, myocardial infarction, cell counts and technical covariates	Beta values	-	Illumina HumanMethylation450	Whole blood	-	1799	1	-	60	877	922	1799	-	-	-	-	-
cg07408835	chr5:140306377	5	140306377	PCDHAC1;PCDHA7;PCDHA12;PCDHA6;PCDHA10;PCDHA4;PCDHA11;PCDHA8;PCDHA1;PCDHA2;PCDHA9;PCDHA13;PCDHA5;PCDHA3	Island	Sex	EFO_0001271	-	-	5.81e-09	-	B.cells	Singmann P	-	26500701	2015-10-19	KORA F4	Additional file 2	DNA methylation	Sex	Age, smoking, alcohol consumption, body mass index, triglycerides, total leucocytes, high-density lipoprotein, low-density lipoprotein, physical activity, diabetes, myocardial infarction, cell counts and technical covariates	Beta values	-	Illumina HumanMethylation450	Whole blood	-	1799	1	-	60	877	922	1799	-	-	-	-	-
cg17320136	chr5:10567905	5	10567905	ANKRD33B	South shelf	Sex	EFO_0001271	-	-	2.12e-16	-	B.cells	Singmann P	-	26500701	2015-10-19	KORA F4	Additional file 2	DNA methylation	Sex	Age, smoking, alcohol consumption, body mass index, triglycerides, total leucocytes, high-density lipoprotein, low-density lipoprotein, physical activity, diabetes, myocardial infarction, cell counts and technical covariates	Beta values	-	Illumina HumanMethylation450	Whole blood	-	1799	1	-	60	877	922	1799	-	-	-	-	-
cg18372930	chr5:137939469	5	137939469	-	Open sea	Sex	EFO_0001271	-	-	9.45e-09	-	B.cells	Singmann P	-	26500701	2015-10-19	KORA F4	Additional file 2	DNA methylation	Sex	Age, smoking, alcohol consumption, body mass index, triglycerides, total leucocytes, high-density lipoprotein, low-density lipoprotein, physical activity, diabetes, myocardial infarction, cell counts and technical covariates	Beta values	-	Illumina HumanMethylation450	Whole blood	-	1799	1	-	60	877	922	1799	-	-	-	-	-
cg20754844	chr5:149462180	5	149462180	CSF1R	Open sea	Sex	EFO_0001271	-	-	1.4e-08	-	B.cells	Singmann P	-	26500701	2015-10-19	KORA F4	Additional file 2	DNA methylation	Sex	Age, smoking, alcohol consumption, body mass index, triglycerides, total leucocytes, high-density lipoprotein, low-density lipoprotein, physical activity, diabetes, myocardial infarction, cell counts and technical covariates	Beta values	-	Illumina HumanMethylation450	Whole blood	-	1799	1	-	60	877	922	1799	-	-	-	-	-
cg25507001	chr5:137475288	5	137475288	NME5	Open sea	Sex	EFO_0001271	-	-	3.41e-10	-	CD8.T.cells	Singmann P	-	26500701	2015-10-19	KORA F4	Additional file 2	DNA methylation	Sex	Age, smoking, alcohol consumption, body mass index, triglycerides, total leucocytes, high-density lipoprotein, low-density lipoprotein, physical activity, diabetes, myocardial infarction, cell counts and technical covariates	Beta values	-	Illumina HumanMethylation450	Whole blood	-	1799	1	-	60	877	922	1799	-	-	-	-	-
cg25937884	chr5:180674133	5	180674133	-	South shore	Sex	EFO_0001271	-	-	1.1e-10	-	CD4.T.cells	Singmann P	-	26500701	2015-10-19	KORA F4	Additional file 2	DNA methylation	Sex	Age, smoking, alcohol consumption, body mass index, triglycerides, total leucocytes, high-density lipoprotein, low-density lipoprotein, physical activity, diabetes, myocardial infarction, cell counts and technical covariates	Beta values	-	Illumina HumanMethylation450	Whole blood	-	1799	1	-	60	877	922	1799	-	-	-	-	-
cg26416971	chr5:80529100	5	80529100	RNU5E;RNU5D;CKMT2	Open sea	Sex	EFO_0001271	-	-	1.78e-08	-	CD8.T.cells	Singmann P	-	26500701	2015-10-19	KORA F4	Additional file 2	DNA methylation	Sex	Age, smoking, alcohol consumption, body mass index, triglycerides, total leucocytes, high-density lipoprotein, low-density lipoprotein, physical activity, diabetes, myocardial infarction, cell counts and technical covariates	Beta values	-	Illumina HumanMethylation450	Whole blood	-	1799	1	-	60	877	922	1799	-	-	-	-	-
cg00052772	chr6:33245804	6	33245804	B3GALT4	South shore	Sex	EFO_0001271	-	-	8.03e-21	-	B.cells	Singmann P	-	26500701	2015-10-19	KORA F4	Additional file 2	DNA methylation	Sex	Age, smoking, alcohol consumption, body mass index, triglycerides, total leucocytes, high-density lipoprotein, low-density lipoprotein, physical activity, diabetes, myocardial infarction, cell counts and technical covariates	Beta values	-	Illumina HumanMethylation450	Whole blood	-	1799	1	-	60	877	922	1799	-	-	-	-	-
cg00163549	chr6:33246185	6	33246185	B3GALT4	South shore	Sex	EFO_0001271	-	-	2.04e-12	-	B.cells	Singmann P	-	26500701	2015-10-19	KORA F4	Additional file 2	DNA methylation	Sex	Age, smoking, alcohol consumption, body mass index, triglycerides, total leucocytes, high-density lipoprotein, low-density lipoprotein, physical activity, diabetes, myocardial infarction, cell counts and technical covariates	Beta values	-	Illumina HumanMethylation450	Whole blood	-	1799	1	-	60	877	922	1799	-	-	-	-	-
cg01205058	chr6:167508191	6	167508191	-	South shore	Sex	EFO_0001271	-	-	1.69e-09	-	B.cells	Singmann P	-	26500701	2015-10-19	KORA F4	Additional file 2	DNA methylation	Sex	Age, smoking, alcohol consumption, body mass index, triglycerides, total leucocytes, high-density lipoprotein, low-density lipoprotein, physical activity, diabetes, myocardial infarction, cell counts and technical covariates	Beta values	-	Illumina HumanMethylation450	Whole blood	-	1799	1	-	60	877	922	1799	-	-	-	-	-
cg01850245	chr6:27569094	6	27569094	-	Open sea	Sex	EFO_0001271	-	-	1.58e-22	-	CD8.T.cells	Singmann P	-	26500701	2015-10-19	KORA F4	Additional file 2	DNA methylation	Sex	Age, smoking, alcohol consumption, body mass index, triglycerides, total leucocytes, high-density lipoprotein, low-density lipoprotein, physical activity, diabetes, myocardial infarction, cell counts and technical covariates	Beta values	-	Illumina HumanMethylation450	Whole blood	-	1799	1	-	60	877	922	1799	-	-	-	-	-
cg02956248	chr6:32120901	6	32120901	PPT2;PRRT1	North shore	Sex	EFO_0001271	-	-	6.26e-08	-	B.cells	Singmann P	-	26500701	2015-10-19	KORA F4	Additional file 2	DNA methylation	Sex	Age, smoking, alcohol consumption, body mass index, triglycerides, total leucocytes, high-density lipoprotein, low-density lipoprotein, physical activity, diabetes, myocardial infarction, cell counts and technical covariates	Beta values	-	Illumina HumanMethylation450	Whole blood	-	1799	1	-	60	877	922	1799	-	-	-	-	-
cg04424621	chr6:27101941	6	27101941	HIST1H2BJ	South shore	Sex	EFO_0001271	-	-	1.3e-08	-	CD8.T.cells	Singmann P	-	26500701	2015-10-19	KORA F4	Additional file 2	DNA methylation	Sex	Age, smoking, alcohol consumption, body mass index, triglycerides, total leucocytes, high-density lipoprotein, low-density lipoprotein, physical activity, diabetes, myocardial infarction, cell counts and technical covariates	Beta values	-	Illumina HumanMethylation450	Whole blood	-	1799	1	-	60	877	922	1799	-	-	-	-	-
cg06005318	chr6:30690213	6	30690213	TUBB	South shore	Sex	EFO_0001271	-	-	1.33e-10	-	B.cells	Singmann P	-	26500701	2015-10-19	KORA F4	Additional file 2	DNA methylation	Sex	Age, smoking, alcohol consumption, body mass index, triglycerides, total leucocytes, high-density lipoprotein, low-density lipoprotein, physical activity, diabetes, myocardial infarction, cell counts and technical covariates	Beta values	-	Illumina HumanMethylation450	Whole blood	-	1799	1	-	60	877	922	1799	-	-	-	-	-
cg06362282	chr6:33245893	6	33245893	B3GALT4	South shore	Sex	EFO_0001271	-	-	9.85e-25	-	B.cells	Singmann P	-	26500701	2015-10-19	KORA F4	Additional file 2	DNA methylation	Sex	Age, smoking, alcohol consumption, body mass index, triglycerides, total leucocytes, high-density lipoprotein, low-density lipoprotein, physical activity, diabetes, myocardial infarction, cell counts and technical covariates	Beta values	-	Illumina HumanMethylation450	Whole blood	-	1799	1	-	60	877	922	1799	-	-	-	-	-
cg09080120	chr6:33246105	6	33246105	B3GALT4	South shore	Sex	EFO_0001271	-	-	6.41e-20	-	B.cells	Singmann P	-	26500701	2015-10-19	KORA F4	Additional file 2	DNA methylation	Sex	Age, smoking, alcohol consumption, body mass index, triglycerides, total leucocytes, high-density lipoprotein, low-density lipoprotein, physical activity, diabetes, myocardial infarction, cell counts and technical covariates	Beta values	-	Illumina HumanMethylation450	Whole blood	-	1799	1	-	60	877	922	1799	-	-	-	-	-
cg10551329	chr6:32120933	6	32120933	PPT2;PRRT1	North shore	Sex	EFO_0001271	-	-	4.79e-08	-	B.cells	Singmann P	-	26500701	2015-10-19	KORA F4	Additional file 2	DNA methylation	Sex	Age, smoking, alcohol consumption, body mass index, triglycerides, total leucocytes, high-density lipoprotein, low-density lipoprotein, physical activity, diabetes, myocardial infarction, cell counts and technical covariates	Beta values	-	Illumina HumanMethylation450	Whole blood	-	1799	1	-	60	877	922	1799	-	-	-	-	-
cg11747349	chr6:32164553	6	32164553	GPSM3;NOTCH4	South shore	Sex	EFO_0001271	-	-	1.5e-08	-	CD4.T.cells	Singmann P	-	26500701	2015-10-19	KORA F4	Additional file 2	DNA methylation	Sex	Age, smoking, alcohol consumption, body mass index, triglycerides, total leucocytes, high-density lipoprotein, low-density lipoprotein, physical activity, diabetes, myocardial infarction, cell counts and technical covariates	Beta values	-	Illumina HumanMethylation450	Whole blood	-	1799	1	-	60	877	922	1799	-	-	-	-	-
cg12230983	chr6:15439701	6	15439701	JARID2	Open sea	Sex	EFO_0001271	-	-	1.5e-08	-	B.cells	Singmann P	-	26500701	2015-10-19	KORA F4	Additional file 2	DNA methylation	Sex	Age, smoking, alcohol consumption, body mass index, triglycerides, total leucocytes, high-density lipoprotein, low-density lipoprotein, physical activity, diabetes, myocardial infarction, cell counts and technical covariates	Beta values	-	Illumina HumanMethylation450	Whole blood	-	1799	1	-	60	877	922	1799	-	-	-	-	-
cg13185046	chr6:32165321	6	32165321	NOTCH4	South shore	Sex	EFO_0001271	-	-	3.97e-10	-	B.cells	Singmann P	-	26500701	2015-10-19	KORA F4	Additional file 2	DNA methylation	Sex	Age, smoking, alcohol consumption, body mass index, triglycerides, total leucocytes, high-density lipoprotein, low-density lipoprotein, physical activity, diabetes, myocardial infarction, cell counts and technical covariates	Beta values	-	Illumina HumanMethylation450	Whole blood	-	1799	1	-	60	877	922	1799	-	-	-	-	-
cg13307058	chr6:134497542	6	134497542	SGK1	Island	Sex	EFO_0001271	-	-	1.2e-08	-	CD8.T.cells	Singmann P	-	26500701	2015-10-19	KORA F4	Additional file 2	DNA methylation	Sex	Age, smoking, alcohol consumption, body mass index, triglycerides, total leucocytes, high-density lipoprotein, low-density lipoprotein, physical activity, diabetes, myocardial infarction, cell counts and technical covariates	Beta values	-	Illumina HumanMethylation450	Whole blood	-	1799	1	-	60	877	922	1799	-	-	-	-	-
cg13882090	chr6:33246094	6	33246094	B3GALT4	South shore	Sex	EFO_0001271	-	-	1.08e-13	-	B.cells	Singmann P	-	26500701	2015-10-19	KORA F4	Additional file 2	DNA methylation	Sex	Age, smoking, alcohol consumption, body mass index, triglycerides, total leucocytes, high-density lipoprotein, low-density lipoprotein, physical activity, diabetes, myocardial infarction, cell counts and technical covariates	Beta values	-	Illumina HumanMethylation450	Whole blood	-	1799	1	-	60	877	922	1799	-	-	-	-	-
cg14023774	chr6:33246157	6	33246157	B3GALT4	South shore	Sex	EFO_0001271	-	-	1.27e-17	-	B.cells	Singmann P	-	26500701	2015-10-19	KORA F4	Additional file 2	DNA methylation	Sex	Age, smoking, alcohol consumption, body mass index, triglycerides, total leucocytes, high-density lipoprotein, low-density lipoprotein, physical activity, diabetes, myocardial infarction, cell counts and technical covariates	Beta values	-	Illumina HumanMethylation450	Whole blood	-	1799	1	-	60	877	922	1799	-	-	-	-	-
cg14306709	chr6:31547704	6	31547704	-	North shore	Sex	EFO_0001271	-	-	2.05e-12	-	B.cells	Singmann P	-	26500701	2015-10-19	KORA F4	Additional file 2	DNA methylation	Sex	Age, smoking, alcohol consumption, body mass index, triglycerides, total leucocytes, high-density lipoprotein, low-density lipoprotein, physical activity, diabetes, myocardial infarction, cell counts and technical covariates	Beta values	-	Illumina HumanMethylation450	Whole blood	-	1799	1	-	60	877	922	1799	-	-	-	-	-
cg16090881	chr6:33246043	6	33246043	B3GALT4	South shore	Sex	EFO_0001271	-	-	4.68e-13	-	B.cells	Singmann P	-	26500701	2015-10-19	KORA F4	Additional file 2	DNA methylation	Sex	Age, smoking, alcohol consumption, body mass index, triglycerides, total leucocytes, high-density lipoprotein, low-density lipoprotein, physical activity, diabetes, myocardial infarction, cell counts and technical covariates	Beta values	-	Illumina HumanMethylation450	Whole blood	-	1799	1	-	60	877	922	1799	-	-	-	-	-
cg16580935	chr6:33246149	6	33246149	B3GALT4	South shore	Sex	EFO_0001271	-	-	1.63e-14	-	B.cells	Singmann P	-	26500701	2015-10-19	KORA F4	Additional file 2	DNA methylation	Sex	Age, smoking, alcohol consumption, body mass index, triglycerides, total leucocytes, high-density lipoprotein, low-density lipoprotein, physical activity, diabetes, myocardial infarction, cell counts and technical covariates	Beta values	-	Illumina HumanMethylation450	Whole blood	-	1799	1	-	60	877	922	1799	-	-	-	-	-
cg20605134	chr6:15400462	6	15400462	JARID2	Open sea	Sex	EFO_0001271	-	-	2.98e-08	-	B.cells	Singmann P	-	26500701	2015-10-19	KORA F4	Additional file 2	DNA methylation	Sex	Age, smoking, alcohol consumption, body mass index, triglycerides, total leucocytes, high-density lipoprotein, low-density lipoprotein, physical activity, diabetes, myocardial infarction, cell counts and technical covariates	Beta values	-	Illumina HumanMethylation450	Whole blood	-	1799	1	-	60	877	922	1799	-	-	-	-	-
cg23204396	chr6:31548107	6	31548107	-	North shore	Sex	EFO_0001271	-	-	2.86e-10	-	B.cells	Singmann P	-	26500701	2015-10-19	KORA F4	Additional file 2	DNA methylation	Sex	Age, smoking, alcohol consumption, body mass index, triglycerides, total leucocytes, high-density lipoprotein, low-density lipoprotein, physical activity, diabetes, myocardial infarction, cell counts and technical covariates	Beta values	-	Illumina HumanMethylation450	Whole blood	-	1799	1	-	60	877	922	1799	-	-	-	-	-
cg23330450	chr6:31548285	6	31548285	-	North shore	Sex	EFO_0001271	-	-	9.92e-09	-	B.cells	Singmann P	-	26500701	2015-10-19	KORA F4	Additional file 2	DNA methylation	Sex	Age, smoking, alcohol consumption, body mass index, triglycerides, total leucocytes, high-density lipoprotein, low-density lipoprotein, physical activity, diabetes, myocardial infarction, cell counts and technical covariates	Beta values	-	Illumina HumanMethylation450	Whole blood	-	1799	1	-	60	877	922	1799	-	-	-	-	-
cg24899545	chr6:7112846	6	7112846	RREB1	South shelf	Sex	EFO_0001271	-	-	2.74e-12	-	CD8.T.cells	Singmann P	-	26500701	2015-10-19	KORA F4	Additional file 2	DNA methylation	Sex	Age, smoking, alcohol consumption, body mass index, triglycerides, total leucocytes, high-density lipoprotein, low-density lipoprotein, physical activity, diabetes, myocardial infarction, cell counts and technical covariates	Beta values	-	Illumina HumanMethylation450	Whole blood	-	1799	1	-	60	877	922	1799	-	-	-	-	-
cg26272069	chr6:29591706	6	29591706	GABBR1	North shelf	Sex	EFO_0001271	-	-	5.34e-08	-	Granulocytes	Singmann P	-	26500701	2015-10-19	KORA F4	Additional file 2	DNA methylation	Sex	Age, smoking, alcohol consumption, body mass index, triglycerides, total leucocytes, high-density lipoprotein, low-density lipoprotein, physical activity, diabetes, myocardial infarction, cell counts and technical covariates	Beta values	-	Illumina HumanMethylation450	Whole blood	-	1799	1	-	60	877	922	1799	-	-	-	-	-
cg26701785	chr6:158448455	6	158448455	SYNJ2	Open sea	Sex	EFO_0001271	-	-	3.28e-16	-	B.cells	Singmann P	-	26500701	2015-10-19	KORA F4	Additional file 2	DNA methylation	Sex	Age, smoking, alcohol consumption, body mass index, triglycerides, total leucocytes, high-density lipoprotein, low-density lipoprotein, physical activity, diabetes, myocardial infarction, cell counts and technical covariates	Beta values	-	Illumina HumanMethylation450	Whole blood	-	1799	1	-	60	877	922	1799	-	-	-	-	-
cg02430584	chr7:102065866	7	102065866	PRKRIP1	Open sea	Sex	EFO_0001271	-	-	3.49e-09	-	B.cells	Singmann P	-	26500701	2015-10-19	KORA F4	Additional file 2	DNA methylation	Sex	Age, smoking, alcohol consumption, body mass index, triglycerides, total leucocytes, high-density lipoprotein, low-density lipoprotein, physical activity, diabetes, myocardial infarction, cell counts and technical covariates	Beta values	-	Illumina HumanMethylation450	Whole blood	-	1799	1	-	60	877	922	1799	-	-	-	-	-
cg05551825	chr7:5735129	7	5735129	RNF216	Open sea	Sex	EFO_0001271	-	-	1.93e-26	-	Granulocytes	Singmann P	-	26500701	2015-10-19	KORA F4	Additional file 2	DNA methylation	Sex	Age, smoking, alcohol consumption, body mass index, triglycerides, total leucocytes, high-density lipoprotein, low-density lipoprotein, physical activity, diabetes, myocardial infarction, cell counts and technical covariates	Beta values	-	Illumina HumanMethylation450	Whole blood	-	1799	1	-	60	877	922	1799	-	-	-	-	-
cg05803296	chr7:105319615	7	105319615	ATXN7L1	Open sea	Sex	EFO_0001271	-	-	1.76e-27	-	CD8.T.cells	Singmann P	-	26500701	2015-10-19	KORA F4	Additional file 2	DNA methylation	Sex	Age, smoking, alcohol consumption, body mass index, triglycerides, total leucocytes, high-density lipoprotein, low-density lipoprotein, physical activity, diabetes, myocardial infarction, cell counts and technical covariates	Beta values	-	Illumina HumanMethylation450	Whole blood	-	1799	1	-	60	877	922	1799	-	-	-	-	-
cg07689396	chr7:633050	7	633050	PRKAR1B	South shore	Sex	EFO_0001271	-	-	6.15e-12	-	CD8.T.cells	Singmann P	-	26500701	2015-10-19	KORA F4	Additional file 2	DNA methylation	Sex	Age, smoking, alcohol consumption, body mass index, triglycerides, total leucocytes, high-density lipoprotein, low-density lipoprotein, physical activity, diabetes, myocardial infarction, cell counts and technical covariates	Beta values	-	Illumina HumanMethylation450	Whole blood	-	1799	1	-	60	877	922	1799	-	-	-	-	-
cg09022230	chr7:5457225	7	5457225	TNRC18	North shore	Sex	EFO_0001271	-	-	3.56e-09	-	Monocytes	Singmann P	-	26500701	2015-10-19	KORA F4	Additional file 2	DNA methylation	Sex	Age, smoking, alcohol consumption, body mass index, triglycerides, total leucocytes, high-density lipoprotein, low-density lipoprotein, physical activity, diabetes, myocardial infarction, cell counts and technical covariates	Beta values	-	Illumina HumanMethylation450	Whole blood	-	1799	1	-	60	877	922	1799	-	-	-	-	-
cg15928106	chr7:130646078	7	130646078	FLJ43663	Open sea	Sex	EFO_0001271	-	-	7.5e-14	-	Monocytes	Singmann P	-	26500701	2015-10-19	KORA F4	Additional file 2	DNA methylation	Sex	Age, smoking, alcohol consumption, body mass index, triglycerides, total leucocytes, high-density lipoprotein, low-density lipoprotein, physical activity, diabetes, myocardial infarction, cell counts and technical covariates	Beta values	-	Illumina HumanMethylation450	Whole blood	-	1799	1	-	60	877	922	1799	-	-	-	-	-
cg16429505	chr7:100488398	7	100488398	UFSP1;ACHE	North shore	Sex	EFO_0001271	-	-	1.41e-09	-	CD8.T.cells	Singmann P	-	26500701	2015-10-19	KORA F4	Additional file 2	DNA methylation	Sex	Age, smoking, alcohol consumption, body mass index, triglycerides, total leucocytes, high-density lipoprotein, low-density lipoprotein, physical activity, diabetes, myocardial infarction, cell counts and technical covariates	Beta values	-	Illumina HumanMethylation450	Whole blood	-	1799	1	-	60	877	922	1799	-	-	-	-	-
cg18527241	chr7:105319558	7	105319558	ATXN7L1	Open sea	Sex	EFO_0001271	-	-	1.1e-25	-	CD8.T.cells	Singmann P	-	26500701	2015-10-19	KORA F4	Additional file 2	DNA methylation	Sex	Age, smoking, alcohol consumption, body mass index, triglycerides, total leucocytes, high-density lipoprotein, low-density lipoprotein, physical activity, diabetes, myocardial infarction, cell counts and technical covariates	Beta values	-	Illumina HumanMethylation450	Whole blood	-	1799	1	-	60	877	922	1799	-	-	-	-	-
cg19246654	chr7:139320460	7	139320460	HIPK2	Open sea	Sex	EFO_0001271	-	-	1.68e-10	-	CD8.T.cells	Singmann P	-	26500701	2015-10-19	KORA F4	Additional file 2	DNA methylation	Sex	Age, smoking, alcohol consumption, body mass index, triglycerides, total leucocytes, high-density lipoprotein, low-density lipoprotein, physical activity, diabetes, myocardial infarction, cell counts and technical covariates	Beta values	-	Illumina HumanMethylation450	Whole blood	-	1799	1	-	60	877	922	1799	-	-	-	-	-
cg20653955	chr7:6566649	7	6566649	GRID2IP	Island	Sex	EFO_0001271	-	-	8.11e-09	-	B.cells	Singmann P	-	26500701	2015-10-19	KORA F4	Additional file 2	DNA methylation	Sex	Age, smoking, alcohol consumption, body mass index, triglycerides, total leucocytes, high-density lipoprotein, low-density lipoprotein, physical activity, diabetes, myocardial infarction, cell counts and technical covariates	Beta values	-	Illumina HumanMethylation450	Whole blood	-	1799	1	-	60	877	922	1799	-	-	-	-	-
cg21887193	chr7:150786082	7	150786082	AGAP3	South shore	Sex	EFO_0001271	-	-	6.44e-13	-	CD8.T.cells	Singmann P	-	26500701	2015-10-19	KORA F4	Additional file 2	DNA methylation	Sex	Age, smoking, alcohol consumption, body mass index, triglycerides, total leucocytes, high-density lipoprotein, low-density lipoprotein, physical activity, diabetes, myocardial infarction, cell counts and technical covariates	Beta values	-	Illumina HumanMethylation450	Whole blood	-	1799	1	-	60	877	922	1799	-	-	-	-	-
cg22169990	chr7:150786051	7	150786051	AGAP3	South shore	Sex	EFO_0001271	-	-	2.88e-11	-	CD8.T.cells	Singmann P	-	26500701	2015-10-19	KORA F4	Additional file 2	DNA methylation	Sex	Age, smoking, alcohol consumption, body mass index, triglycerides, total leucocytes, high-density lipoprotein, low-density lipoprotein, physical activity, diabetes, myocardial infarction, cell counts and technical covariates	Beta values	-	Illumina HumanMethylation450	Whole blood	-	1799	1	-	60	877	922	1799	-	-	-	-	-
cg23533927	chr7:150548934	7	150548934	ABP1	Open sea	Sex	EFO_0001271	-	-	6.83e-13	-	Granulocytes	Singmann P	-	26500701	2015-10-19	KORA F4	Additional file 2	DNA methylation	Sex	Age, smoking, alcohol consumption, body mass index, triglycerides, total leucocytes, high-density lipoprotein, low-density lipoprotein, physical activity, diabetes, myocardial infarction, cell counts and technical covariates	Beta values	-	Illumina HumanMethylation450	Whole blood	-	1799	1	-	60	877	922	1799	-	-	-	-	-
cg27287951	chr7:961322	7	961322	ADAP1	South shore	Sex	EFO_0001271	-	-	3.64e-13	-	CD8.T.cells	Singmann P	-	26500701	2015-10-19	KORA F4	Additional file 2	DNA methylation	Sex	Age, smoking, alcohol consumption, body mass index, triglycerides, total leucocytes, high-density lipoprotein, low-density lipoprotein, physical activity, diabetes, myocardial infarction, cell counts and technical covariates	Beta values	-	Illumina HumanMethylation450	Whole blood	-	1799	1	-	60	877	922	1799	-	-	-	-	-
cg04225551	chr8:102526827	8	102526827	GRHL2	Open sea	Sex	EFO_0001271	-	-	9.23e-09	-	CD8.T.cells	Singmann P	-	26500701	2015-10-19	KORA F4	Additional file 2	DNA methylation	Sex	Age, smoking, alcohol consumption, body mass index, triglycerides, total leucocytes, high-density lipoprotein, low-density lipoprotein, physical activity, diabetes, myocardial infarction, cell counts and technical covariates	Beta values	-	Illumina HumanMethylation450	Whole blood	-	1799	1	-	60	877	922	1799	-	-	-	-	-
cg11639815	chr8:37379119	8	37379119	-	Open sea	Sex	EFO_0001271	-	-	5.51e-11	-	Monocytes	Singmann P	-	26500701	2015-10-19	KORA F4	Additional file 2	DNA methylation	Sex	Age, smoking, alcohol consumption, body mass index, triglycerides, total leucocytes, high-density lipoprotein, low-density lipoprotein, physical activity, diabetes, myocardial infarction, cell counts and technical covariates	Beta values	-	Illumina HumanMethylation450	Whole blood	-	1799	1	-	60	877	922	1799	-	-	-	-	-
cg11911122	chr8:71316769	8	71316769	NCOA2	Island	Sex	EFO_0001271	-	-	2.56e-10	-	CD8.T.cells	Singmann P	-	26500701	2015-10-19	KORA F4	Additional file 2	DNA methylation	Sex	Age, smoking, alcohol consumption, body mass index, triglycerides, total leucocytes, high-density lipoprotein, low-density lipoprotein, physical activity, diabetes, myocardial infarction, cell counts and technical covariates	Beta values	-	Illumina HumanMethylation450	Whole blood	-	1799	1	-	60	877	922	1799	-	-	-	-	-
cg13635007	chr8:29210154	8	29210154	-	North shore	Sex	EFO_0001271	-	-	3.16e-08	-	CD8.T.cells	Singmann P	-	26500701	2015-10-19	KORA F4	Additional file 2	DNA methylation	Sex	Age, smoking, alcohol consumption, body mass index, triglycerides, total leucocytes, high-density lipoprotein, low-density lipoprotein, physical activity, diabetes, myocardial infarction, cell counts and technical covariates	Beta values	-	Illumina HumanMethylation450	Whole blood	-	1799	1	-	60	877	922	1799	-	-	-	-	-
cg14222879	chr8:71316696	8	71316696	NCOA2	Island	Sex	EFO_0001271	-	-	2.33e-08	-	CD8.T.cells	Singmann P	-	26500701	2015-10-19	KORA F4	Additional file 2	DNA methylation	Sex	Age, smoking, alcohol consumption, body mass index, triglycerides, total leucocytes, high-density lipoprotein, low-density lipoprotein, physical activity, diabetes, myocardial infarction, cell counts and technical covariates	Beta values	-	Illumina HumanMethylation450	Whole blood	-	1799	1	-	60	877	922	1799	-	-	-	-	-
cg15257489	chr8:49430059	8	49430059	-	South shelf	Sex	EFO_0001271	-	-	4.94e-09	-	B.cells	Singmann P	-	26500701	2015-10-19	KORA F4	Additional file 2	DNA methylation	Sex	Age, smoking, alcohol consumption, body mass index, triglycerides, total leucocytes, high-density lipoprotein, low-density lipoprotein, physical activity, diabetes, myocardial infarction, cell counts and technical covariates	Beta values	-	Illumina HumanMethylation450	Whole blood	-	1799	1	-	60	877	922	1799	-	-	-	-	-
cg01210663	chr9:97400833	9	97400833	FBP1	North shore	Sex	EFO_0001271	-	-	5.48e-25	-	CD8.T.cells	Singmann P	-	26500701	2015-10-19	KORA F4	Additional file 2	DNA methylation	Sex	Age, smoking, alcohol consumption, body mass index, triglycerides, total leucocytes, high-density lipoprotein, low-density lipoprotein, physical activity, diabetes, myocardial infarction, cell counts and technical covariates	Beta values	-	Illumina HumanMethylation450	Whole blood	-	1799	1	-	60	877	922	1799	-	-	-	-	-
cg01595717	chr9:140586201	9	140586201	EHMT1	North shore	Sex	EFO_0001271	-	-	5.49e-08	-	CD8.T.cells	Singmann P	-	26500701	2015-10-19	KORA F4	Additional file 2	DNA methylation	Sex	Age, smoking, alcohol consumption, body mass index, triglycerides, total leucocytes, high-density lipoprotein, low-density lipoprotein, physical activity, diabetes, myocardial infarction, cell counts and technical covariates	Beta values	-	Illumina HumanMethylation450	Whole blood	-	1799	1	-	60	877	922	1799	-	-	-	-	-
cg05517711	chr9:130662451	9	130662451	ST6GALNAC6	South shore	Sex	EFO_0001271	-	-	1.45e-08	-	B.cells	Singmann P	-	26500701	2015-10-19	KORA F4	Additional file 2	DNA methylation	Sex	Age, smoking, alcohol consumption, body mass index, triglycerides, total leucocytes, high-density lipoprotein, low-density lipoprotein, physical activity, diabetes, myocardial infarction, cell counts and technical covariates	Beta values	-	Illumina HumanMethylation450	Whole blood	-	1799	1	-	60	877	922	1799	-	-	-	-	-
cg07949217	chr9:124497981	9	124497981	DAB2IP	North shore	Sex	EFO_0001271	-	-	3.13e-14	-	CD8.T.cells	Singmann P	-	26500701	2015-10-19	KORA F4	Additional file 2	DNA methylation	Sex	Age, smoking, alcohol consumption, body mass index, triglycerides, total leucocytes, high-density lipoprotein, low-density lipoprotein, physical activity, diabetes, myocardial infarction, cell counts and technical covariates	Beta values	-	Illumina HumanMethylation450	Whole blood	-	1799	1	-	60	877	922	1799	-	-	-	-	-
cg11873854	chr9:139642875	9	139642875	LCN6	South shore	Sex	EFO_0001271	-	-	4.69e-22	-	B.cells	Singmann P	-	26500701	2015-10-19	KORA F4	Additional file 2	DNA methylation	Sex	Age, smoking, alcohol consumption, body mass index, triglycerides, total leucocytes, high-density lipoprotein, low-density lipoprotein, physical activity, diabetes, myocardial infarction, cell counts and technical covariates	Beta values	-	Illumina HumanMethylation450	Whole blood	-	1799	1	-	60	877	922	1799	-	-	-	-	-
cg13718100	chr9:133796449	9	133796449	FIBCD1	South shore	Sex	EFO_0001271	-	-	1.27e-08	-	B.cells	Singmann P	-	26500701	2015-10-19	KORA F4	Additional file 2	DNA methylation	Sex	Age, smoking, alcohol consumption, body mass index, triglycerides, total leucocytes, high-density lipoprotein, low-density lipoprotein, physical activity, diabetes, myocardial infarction, cell counts and technical covariates	Beta values	-	Illumina HumanMethylation450	Whole blood	-	1799	1	-	60	877	922	1799	-	-	-	-	-
cg14611112	chr9:139643351	9	139643351	LCN6	South shelf	Sex	EFO_0001271	-	-	7.9e-17	-	B.cells	Singmann P	-	26500701	2015-10-19	KORA F4	Additional file 2	DNA methylation	Sex	Age, smoking, alcohol consumption, body mass index, triglycerides, total leucocytes, high-density lipoprotein, low-density lipoprotein, physical activity, diabetes, myocardial infarction, cell counts and technical covariates	Beta values	-	Illumina HumanMethylation450	Whole blood	-	1799	1	-	60	877	922	1799	-	-	-	-	-
cg14616345	chr9:133901267	9	133901267	LAMC3	North shore	Sex	EFO_0001271	-	-	7e-36	-	Granulocytes	Singmann P	-	26500701	2015-10-19	KORA F4	Additional file 2	DNA methylation	Sex	Age, smoking, alcohol consumption, body mass index, triglycerides, total leucocytes, high-density lipoprotein, low-density lipoprotein, physical activity, diabetes, myocardial infarction, cell counts and technical covariates	Beta values	-	Illumina HumanMethylation450	Whole blood	-	1799	1	-	60	877	922	1799	-	-	-	-	-
cg16850173	chr9:140033611	9	140033611	GRIN1	Island	Sex	EFO_0001271	-	-	4.83e-09	-	B.cells	Singmann P	-	26500701	2015-10-19	KORA F4	Additional file 2	DNA methylation	Sex	Age, smoking, alcohol consumption, body mass index, triglycerides, total leucocytes, high-density lipoprotein, low-density lipoprotein, physical activity, diabetes, myocardial infarction, cell counts and technical covariates	Beta values	-	Illumina HumanMethylation450	Whole blood	-	1799	1	-	60	877	922	1799	-	-	-	-	-
cg18557145	chr9:35618083	9	35618083	CD72	South shore	Sex	EFO_0001271	-	-	4.95e-12	-	B.cells	Singmann P	-	26500701	2015-10-19	KORA F4	Additional file 2	DNA methylation	Sex	Age, smoking, alcohol consumption, body mass index, triglycerides, total leucocytes, high-density lipoprotein, low-density lipoprotein, physical activity, diabetes, myocardial infarction, cell counts and technical covariates	Beta values	-	Illumina HumanMethylation450	Whole blood	-	1799	1	-	60	877	922	1799	-	-	-	-	-
cg25732252	chr9:130679915	9	130679915	ST6GALNAC4	South shore	Sex	EFO_0001271	-	-	7.23e-23	-	CD8.T.cells	Singmann P	-	26500701	2015-10-19	KORA F4	Additional file 2	DNA methylation	Sex	Age, smoking, alcohol consumption, body mass index, triglycerides, total leucocytes, high-density lipoprotein, low-density lipoprotein, physical activity, diabetes, myocardial infarction, cell counts and technical covariates	Beta values	-	Illumina HumanMethylation450	Whole blood	-	1799	1	-	60	877	922	1799	-	-	-	-	-
cg02775243	chr10:102831287	10	102831287	-	South shelf	Sex	EFO_0001271	-	-	7.13e-09	-	CD8.T.cells	Singmann P	-	26500701	2015-10-19	KORA F4	Additional file 2	DNA methylation	Sex	Age, smoking, alcohol consumption, body mass index, triglycerides, total leucocytes, high-density lipoprotein, low-density lipoprotein, physical activity, diabetes, myocardial infarction, cell counts and technical covariates	Beta values	-	Illumina HumanMethylation450	Whole blood	-	1799	1	-	60	877	922	1799	-	-	-	-	-
cg03891590	chr10:21814313	10	21814313	C10orf140	North shore	Sex	EFO_0001271	-	-	9.23e-09	-	CD8.T.cells	Singmann P	-	26500701	2015-10-19	KORA F4	Additional file 2	DNA methylation	Sex	Age, smoking, alcohol consumption, body mass index, triglycerides, total leucocytes, high-density lipoprotein, low-density lipoprotein, physical activity, diabetes, myocardial infarction, cell counts and technical covariates	Beta values	-	Illumina HumanMethylation450	Whole blood	-	1799	1	-	60	877	922	1799	-	-	-	-	-
cg05296940	chr10:135193666	10	135193666	PAOX	South shore	Sex	EFO_0001271	-	-	3.69e-11	-	B.cells	Singmann P	-	26500701	2015-10-19	KORA F4	Additional file 2	DNA methylation	Sex	Age, smoking, alcohol consumption, body mass index, triglycerides, total leucocytes, high-density lipoprotein, low-density lipoprotein, physical activity, diabetes, myocardial infarction, cell counts and technical covariates	Beta values	-	Illumina HumanMethylation450	Whole blood	-	1799	1	-	60	877	922	1799	-	-	-	-	-
cg07858728	chr10:124319791	10	124319791	DMBT1	Open sea	Sex	EFO_0001271	-	-	4.39e-23	-	CD8.T.cells	Singmann P	-	26500701	2015-10-19	KORA F4	Additional file 2	DNA methylation	Sex	Age, smoking, alcohol consumption, body mass index, triglycerides, total leucocytes, high-density lipoprotein, low-density lipoprotein, physical activity, diabetes, myocardial infarction, cell counts and technical covariates	Beta values	-	Illumina HumanMethylation450	Whole blood	-	1799	1	-	60	877	922	1799	-	-	-	-	-
cg12822816	chr10:134361019	10	134361019	INPP5A	Island	Sex	EFO_0001271	-	-	4.24e-08	-	B.cells	Singmann P	-	26500701	2015-10-19	KORA F4	Additional file 2	DNA methylation	Sex	Age, smoking, alcohol consumption, body mass index, triglycerides, total leucocytes, high-density lipoprotein, low-density lipoprotein, physical activity, diabetes, myocardial infarction, cell counts and technical covariates	Beta values	-	Illumina HumanMethylation450	Whole blood	-	1799	1	-	60	877	922	1799	-	-	-	-	-
cg14304336	chr10:128152094	10	128152094	C10orf90	Open sea	Sex	EFO_0001271	-	-	5.56e-10	-	CD8.T.cells	Singmann P	-	26500701	2015-10-19	KORA F4	Additional file 2	DNA methylation	Sex	Age, smoking, alcohol consumption, body mass index, triglycerides, total leucocytes, high-density lipoprotein, low-density lipoprotein, physical activity, diabetes, myocardial infarction, cell counts and technical covariates	Beta values	-	Illumina HumanMethylation450	Whole blood	-	1799	1	-	60	877	922	1799	-	-	-	-	-
cg17124293	chr10:45403981	10	45403981	-	Open sea	Sex	EFO_0001271	-	-	2.92e-21	-	Granulocytes	Singmann P	-	26500701	2015-10-19	KORA F4	Additional file 2	DNA methylation	Sex	Age, smoking, alcohol consumption, body mass index, triglycerides, total leucocytes, high-density lipoprotein, low-density lipoprotein, physical activity, diabetes, myocardial infarction, cell counts and technical covariates	Beta values	-	Illumina HumanMethylation450	Whole blood	-	1799	1	-	60	877	922	1799	-	-	-	-	-
cg17244980	chr10:49664616	10	49664616	ARHGAP22	Open sea	Sex	EFO_0001271	-	-	3.1e-08	-	CD8.T.cells	Singmann P	-	26500701	2015-10-19	KORA F4	Additional file 2	DNA methylation	Sex	Age, smoking, alcohol consumption, body mass index, triglycerides, total leucocytes, high-density lipoprotein, low-density lipoprotein, physical activity, diabetes, myocardial infarction, cell counts and technical covariates	Beta values	-	Illumina HumanMethylation450	Whole blood	-	1799	1	-	60	877	922	1799	-	-	-	-	-
cg17489908	chr10:8101566	10	8101566	GATA3	South shore	Sex	EFO_0001271	-	-	3.94e-10	-	CD8.T.cells	Singmann P	-	26500701	2015-10-19	KORA F4	Additional file 2	DNA methylation	Sex	Age, smoking, alcohol consumption, body mass index, triglycerides, total leucocytes, high-density lipoprotein, low-density lipoprotein, physical activity, diabetes, myocardial infarction, cell counts and technical covariates	Beta values	-	Illumina HumanMethylation450	Whole blood	-	1799	1	-	60	877	922	1799	-	-	-	-	-
cg17526462	chr10:49892927	10	49892927	WDFY4	Open sea	Sex	EFO_0001271	-	-	4.8e-10	-	CD8.T.cells	Singmann P	-	26500701	2015-10-19	KORA F4	Additional file 2	DNA methylation	Sex	Age, smoking, alcohol consumption, body mass index, triglycerides, total leucocytes, high-density lipoprotein, low-density lipoprotein, physical activity, diabetes, myocardial infarction, cell counts and technical covariates	Beta values	-	Illumina HumanMethylation450	Whole blood	-	1799	1	-	60	877	922	1799	-	-	-	-	-
cg19286437	chr10:88428117	10	88428117	LDB3	Open sea	Sex	EFO_0001271	-	-	1.27e-08	-	B.cells	Singmann P	-	26500701	2015-10-19	KORA F4	Additional file 2	DNA methylation	Sex	Age, smoking, alcohol consumption, body mass index, triglycerides, total leucocytes, high-density lipoprotein, low-density lipoprotein, physical activity, diabetes, myocardial infarction, cell counts and technical covariates	Beta values	-	Illumina HumanMethylation450	Whole blood	-	1799	1	-	60	877	922	1799	-	-	-	-	-
cg20504007	chr10:49892954	10	49892954	WDFY4	Open sea	Sex	EFO_0001271	-	-	7.54e-09	-	CD8.T.cells	Singmann P	-	26500701	2015-10-19	KORA F4	Additional file 2	DNA methylation	Sex	Age, smoking, alcohol consumption, body mass index, triglycerides, total leucocytes, high-density lipoprotein, low-density lipoprotein, physical activity, diabetes, myocardial infarction, cell counts and technical covariates	Beta values	-	Illumina HumanMethylation450	Whole blood	-	1799	1	-	60	877	922	1799	-	-	-	-	-
cg22900360	chr10:72360372	10	72360372	PRF1	Island	Sex	EFO_0001271	-	-	1.15e-09	-	CD8.T.cells	Singmann P	-	26500701	2015-10-19	KORA F4	Additional file 2	DNA methylation	Sex	Age, smoking, alcohol consumption, body mass index, triglycerides, total leucocytes, high-density lipoprotein, low-density lipoprotein, physical activity, diabetes, myocardial infarction, cell counts and technical covariates	Beta values	-	Illumina HumanMethylation450	Whole blood	-	1799	1	-	60	877	922	1799	-	-	-	-	-
cg24399212	chr10:133593587	10	133593587	-	Open sea	Sex	EFO_0001271	-	-	2.17e-09	-	B.cells	Singmann P	-	26500701	2015-10-19	KORA F4	Additional file 2	DNA methylation	Sex	Age, smoking, alcohol consumption, body mass index, triglycerides, total leucocytes, high-density lipoprotein, low-density lipoprotein, physical activity, diabetes, myocardial infarction, cell counts and technical covariates	Beta values	-	Illumina HumanMethylation450	Whole blood	-	1799	1	-	60	877	922	1799	-	-	-	-	-
cg26246740	chr10:49893026	10	49893026	WDFY4	Open sea	Sex	EFO_0001271	-	-	1.07e-16	-	CD8.T.cells	Singmann P	-	26500701	2015-10-19	KORA F4	Additional file 2	DNA methylation	Sex	Age, smoking, alcohol consumption, body mass index, triglycerides, total leucocytes, high-density lipoprotein, low-density lipoprotein, physical activity, diabetes, myocardial infarction, cell counts and technical covariates	Beta values	-	Illumina HumanMethylation450	Whole blood	-	1799	1	-	60	877	922	1799	-	-	-	-	-
cg26559209	chr10:13570012	10	13570012	-	North shore	Sex	EFO_0001271	-	-	5.18e-08	-	B.cells	Singmann P	-	26500701	2015-10-19	KORA F4	Additional file 2	DNA methylation	Sex	Age, smoking, alcohol consumption, body mass index, triglycerides, total leucocytes, high-density lipoprotein, low-density lipoprotein, physical activity, diabetes, myocardial infarction, cell counts and technical covariates	Beta values	-	Illumina HumanMethylation450	Whole blood	-	1799	1	-	60	877	922	1799	-	-	-	-	-
cg26579601	chr10:30724020	10	30724020	MAP3K8	South shore	Sex	EFO_0001271	-	-	1.27e-08	-	CD8.T.cells	Singmann P	-	26500701	2015-10-19	KORA F4	Additional file 2	DNA methylation	Sex	Age, smoking, alcohol consumption, body mass index, triglycerides, total leucocytes, high-density lipoprotein, low-density lipoprotein, physical activity, diabetes, myocardial infarction, cell counts and technical covariates	Beta values	-	Illumina HumanMethylation450	Whole blood	-	1799	1	-	60	877	922	1799	-	-	-	-	-
cg26971585	chr10:72358574	10	72358574	PRF1	North shore	Sex	EFO_0001271	-	-	7.68e-11	-	CD8.T.cells	Singmann P	-	26500701	2015-10-19	KORA F4	Additional file 2	DNA methylation	Sex	Age, smoking, alcohol consumption, body mass index, triglycerides, total leucocytes, high-density lipoprotein, low-density lipoprotein, physical activity, diabetes, myocardial infarction, cell counts and technical covariates	Beta values	-	Illumina HumanMethylation450	Whole blood	-	1799	1	-	60	877	922	1799	-	-	-	-	-
cg27459529	chr10:49892943	10	49892943	WDFY4	Open sea	Sex	EFO_0001271	-	-	7.17e-08	-	CD8.T.cells	Singmann P	-	26500701	2015-10-19	KORA F4	Additional file 2	DNA methylation	Sex	Age, smoking, alcohol consumption, body mass index, triglycerides, total leucocytes, high-density lipoprotein, low-density lipoprotein, physical activity, diabetes, myocardial infarction, cell counts and technical covariates	Beta values	-	Illumina HumanMethylation450	Whole blood	-	1799	1	-	60	877	922	1799	-	-	-	-	-
cg03502889	chr11:34255733	11	34255733	ABTB2	Open sea	Sex	EFO_0001271	-	-	5.24e-08	-	B.cells	Singmann P	-	26500701	2015-10-19	KORA F4	Additional file 2	DNA methylation	Sex	Age, smoking, alcohol consumption, body mass index, triglycerides, total leucocytes, high-density lipoprotein, low-density lipoprotein, physical activity, diabetes, myocardial infarction, cell counts and technical covariates	Beta values	-	Illumina HumanMethylation450	Whole blood	-	1799	1	-	60	877	922	1799	-	-	-	-	-
cg05049335	chr11:66103889	11	66103889	RIN1	South shore	Sex	EFO_0001271	-	-	6.28e-08	-	CD8.T.cells	Singmann P	-	26500701	2015-10-19	KORA F4	Additional file 2	DNA methylation	Sex	Age, smoking, alcohol consumption, body mass index, triglycerides, total leucocytes, high-density lipoprotein, low-density lipoprotein, physical activity, diabetes, myocardial infarction, cell counts and technical covariates	Beta values	-	Illumina HumanMethylation450	Whole blood	-	1799	1	-	60	877	922	1799	-	-	-	-	-
cg06147863	chr11:47400113	11	47400113	SPI1	South shore	Sex	EFO_0001271	-	-	2.2e-10	-	CD8.T.cells	Singmann P	-	26500701	2015-10-19	KORA F4	Additional file 2	DNA methylation	Sex	Age, smoking, alcohol consumption, body mass index, triglycerides, total leucocytes, high-density lipoprotein, low-density lipoprotein, physical activity, diabetes, myocardial infarction, cell counts and technical covariates	Beta values	-	Illumina HumanMethylation450	Whole blood	-	1799	1	-	60	877	922	1799	-	-	-	-	-
cg09038676	chr11:67351608	11	67351608	GSTP1	Island	Sex	EFO_0001271	-	-	3.1e-10	-	CD8.T.cells	Singmann P	-	26500701	2015-10-19	KORA F4	Additional file 2	DNA methylation	Sex	Age, smoking, alcohol consumption, body mass index, triglycerides, total leucocytes, high-density lipoprotein, low-density lipoprotein, physical activity, diabetes, myocardial infarction, cell counts and technical covariates	Beta values	-	Illumina HumanMethylation450	Whole blood	-	1799	1	-	60	877	922	1799	-	-	-	-	-
cg09067506	chr11:69065869	11	69065869	-	Open sea	Sex	EFO_0001271	-	-	3.82e-12	-	CD8.T.cells	Singmann P	-	26500701	2015-10-19	KORA F4	Additional file 2	DNA methylation	Sex	Age, smoking, alcohol consumption, body mass index, triglycerides, total leucocytes, high-density lipoprotein, low-density lipoprotein, physical activity, diabetes, myocardial infarction, cell counts and technical covariates	Beta values	-	Illumina HumanMethylation450	Whole blood	-	1799	1	-	60	877	922	1799	-	-	-	-	-
cg09960724	chr11:1569792	11	1569792	HCCA2	South shore	Sex	EFO_0001271	-	-	4.13e-08	-	CD8.T.cells	Singmann P	-	26500701	2015-10-19	KORA F4	Additional file 2	DNA methylation	Sex	Age, smoking, alcohol consumption, body mass index, triglycerides, total leucocytes, high-density lipoprotein, low-density lipoprotein, physical activity, diabetes, myocardial infarction, cell counts and technical covariates	Beta values	-	Illumina HumanMethylation450	Whole blood	-	1799	1	-	60	877	922	1799	-	-	-	-	-
cg09976669	chr11:9738663	11	9738663	SWAP70	Open sea	Sex	EFO_0001271	-	-	8.59e-12	-	CD8.T.cells	Singmann P	-	26500701	2015-10-19	KORA F4	Additional file 2	DNA methylation	Sex	Age, smoking, alcohol consumption, body mass index, triglycerides, total leucocytes, high-density lipoprotein, low-density lipoprotein, physical activity, diabetes, myocardial infarction, cell counts and technical covariates	Beta values	-	Illumina HumanMethylation450	Whole blood	-	1799	1	-	60	877	922	1799	-	-	-	-	-
cg10837858	chr11:1569783	11	1569783	HCCA2	South shore	Sex	EFO_0001271	-	-	5.51e-08	-	CD8.T.cells	Singmann P	-	26500701	2015-10-19	KORA F4	Additional file 2	DNA methylation	Sex	Age, smoking, alcohol consumption, body mass index, triglycerides, total leucocytes, high-density lipoprotein, low-density lipoprotein, physical activity, diabetes, myocardial infarction, cell counts and technical covariates	Beta values	-	Illumina HumanMethylation450	Whole blood	-	1799	1	-	60	877	922	1799	-	-	-	-	-
cg11183156	chr11:63273543	11	63273543	LGALS12	Open sea	Sex	EFO_0001271	-	-	3.67e-19	-	CD8.T.cells	Singmann P	-	26500701	2015-10-19	KORA F4	Additional file 2	DNA methylation	Sex	Age, smoking, alcohol consumption, body mass index, triglycerides, total leucocytes, high-density lipoprotein, low-density lipoprotein, physical activity, diabetes, myocardial infarction, cell counts and technical covariates	Beta values	-	Illumina HumanMethylation450	Whole blood	-	1799	1	-	60	877	922	1799	-	-	-	-	-
cg12616487	chr11:62379063	11	62379063	ROM1;EML3	North shore	Sex	EFO_0001271	-	-	2.77e-12	-	B.cells	Singmann P	-	26500701	2015-10-19	KORA F4	Additional file 2	DNA methylation	Sex	Age, smoking, alcohol consumption, body mass index, triglycerides, total leucocytes, high-density lipoprotein, low-density lipoprotein, physical activity, diabetes, myocardial infarction, cell counts and technical covariates	Beta values	-	Illumina HumanMethylation450	Whole blood	-	1799	1	-	60	877	922	1799	-	-	-	-	-
cg13133304	chr11:1862020	11	1862020	TNNI2	Open sea	Sex	EFO_0001271	-	-	1.28e-08	-	B.cells	Singmann P	-	26500701	2015-10-19	KORA F4	Additional file 2	DNA methylation	Sex	Age, smoking, alcohol consumption, body mass index, triglycerides, total leucocytes, high-density lipoprotein, low-density lipoprotein, physical activity, diabetes, myocardial infarction, cell counts and technical covariates	Beta values	-	Illumina HumanMethylation450	Whole blood	-	1799	1	-	60	877	922	1799	-	-	-	-	-
cg16517172	chr11:47400156	11	47400156	SPI1	South shore	Sex	EFO_0001271	-	-	2.02e-17	-	CD8.T.cells	Singmann P	-	26500701	2015-10-19	KORA F4	Additional file 2	DNA methylation	Sex	Age, smoking, alcohol consumption, body mass index, triglycerides, total leucocytes, high-density lipoprotein, low-density lipoprotein, physical activity, diabetes, myocardial infarction, cell counts and technical covariates	Beta values	-	Illumina HumanMethylation450	Whole blood	-	1799	1	-	60	877	922	1799	-	-	-	-	-
cg18877271	chr11:1952638	11	1952638	TNNT3	South shore	Sex	EFO_0001271	-	-	4.38e-28	-	Granulocytes	Singmann P	-	26500701	2015-10-19	KORA F4	Additional file 2	DNA methylation	Sex	Age, smoking, alcohol consumption, body mass index, triglycerides, total leucocytes, high-density lipoprotein, low-density lipoprotein, physical activity, diabetes, myocardial infarction, cell counts and technical covariates	Beta values	-	Illumina HumanMethylation450	Whole blood	-	1799	1	-	60	877	922	1799	-	-	-	-	-
cg19677259	chr11:68475309	11	68475309	MTL5	Open sea	Sex	EFO_0001271	-	-	1.28e-08	-	B.cells	Singmann P	-	26500701	2015-10-19	KORA F4	Additional file 2	DNA methylation	Sex	Age, smoking, alcohol consumption, body mass index, triglycerides, total leucocytes, high-density lipoprotein, low-density lipoprotein, physical activity, diabetes, myocardial infarction, cell counts and technical covariates	Beta values	-	Illumina HumanMethylation450	Whole blood	-	1799	1	-	60	877	922	1799	-	-	-	-	-
cg19691659	chr11:64482332	11	64482332	NRXN2	South shore	Sex	EFO_0001271	-	-	5.89e-22	-	B.cells	Singmann P	-	26500701	2015-10-19	KORA F4	Additional file 2	DNA methylation	Sex	Age, smoking, alcohol consumption, body mass index, triglycerides, total leucocytes, high-density lipoprotein, low-density lipoprotein, physical activity, diabetes, myocardial infarction, cell counts and technical covariates	Beta values	-	Illumina HumanMethylation450	Whole blood	-	1799	1	-	60	877	922	1799	-	-	-	-	-
cg20714487	chr11:64918439	11	64918439	-	Open sea	Sex	EFO_0001271	-	-	3.74e-08	-	B.cells	Singmann P	-	26500701	2015-10-19	KORA F4	Additional file 2	DNA methylation	Sex	Age, smoking, alcohol consumption, body mass index, triglycerides, total leucocytes, high-density lipoprotein, low-density lipoprotein, physical activity, diabetes, myocardial infarction, cell counts and technical covariates	Beta values	-	Illumina HumanMethylation450	Whole blood	-	1799	1	-	60	877	922	1799	-	-	-	-	-
cg22074576	chr11:3181726	11	3181726	OSBPL5	Island	Sex	EFO_0001271	-	-	2.15e-10	-	CD8.T.cells	Singmann P	-	26500701	2015-10-19	KORA F4	Additional file 2	DNA methylation	Sex	Age, smoking, alcohol consumption, body mass index, triglycerides, total leucocytes, high-density lipoprotein, low-density lipoprotein, physical activity, diabetes, myocardial infarction, cell counts and technical covariates	Beta values	-	Illumina HumanMethylation450	Whole blood	-	1799	1	-	60	877	922	1799	-	-	-	-	-
cg23323203	chr11:117688338	11	117688338	-	Open sea	Sex	EFO_0001271	-	-	4.96e-08	-	B.cells	Singmann P	-	26500701	2015-10-19	KORA F4	Additional file 2	DNA methylation	Sex	Age, smoking, alcohol consumption, body mass index, triglycerides, total leucocytes, high-density lipoprotein, low-density lipoprotein, physical activity, diabetes, myocardial infarction, cell counts and technical covariates	Beta values	-	Illumina HumanMethylation450	Whole blood	-	1799	1	-	60	877	922	1799	-	-	-	-	-
cg24051242	chr11:68096138	11	68096138	LRP5	Open sea	Sex	EFO_0001271	-	-	6.29e-08	-	B.cells	Singmann P	-	26500701	2015-10-19	KORA F4	Additional file 2	DNA methylation	Sex	Age, smoking, alcohol consumption, body mass index, triglycerides, total leucocytes, high-density lipoprotein, low-density lipoprotein, physical activity, diabetes, myocardial infarction, cell counts and technical covariates	Beta values	-	Illumina HumanMethylation450	Whole blood	-	1799	1	-	60	877	922	1799	-	-	-	-	-
cg25104621	chr11:1569812	11	1569812	HCCA2	South shore	Sex	EFO_0001271	-	-	3.63e-12	-	CD8.T.cells	Singmann P	-	26500701	2015-10-19	KORA F4	Additional file 2	DNA methylation	Sex	Age, smoking, alcohol consumption, body mass index, triglycerides, total leucocytes, high-density lipoprotein, low-density lipoprotein, physical activity, diabetes, myocardial infarction, cell counts and technical covariates	Beta values	-	Illumina HumanMethylation450	Whole blood	-	1799	1	-	60	877	922	1799	-	-	-	-	-
cg25508319	chr11:128778506	11	128778506	KCNJ5	Open sea	Sex	EFO_0001271	-	-	3.49e-16	-	CD8.T.cells	Singmann P	-	26500701	2015-10-19	KORA F4	Additional file 2	DNA methylation	Sex	Age, smoking, alcohol consumption, body mass index, triglycerides, total leucocytes, high-density lipoprotein, low-density lipoprotein, physical activity, diabetes, myocardial infarction, cell counts and technical covariates	Beta values	-	Illumina HumanMethylation450	Whole blood	-	1799	1	-	60	877	922	1799	-	-	-	-	-
cg01060409	chr12:131355340	12	131355340	RAN	North shore	Sex	EFO_0001271	-	-	6.19e-15	-	B.cells	Singmann P	-	26500701	2015-10-19	KORA F4	Additional file 2	DNA methylation	Sex	Age, smoking, alcohol consumption, body mass index, triglycerides, total leucocytes, high-density lipoprotein, low-density lipoprotein, physical activity, diabetes, myocardial infarction, cell counts and technical covariates	Beta values	-	Illumina HumanMethylation450	Whole blood	-	1799	1	-	60	877	922	1799	-	-	-	-	-
cg02017926	chr12:123754328	12	123754328	CDK2AP1	Island	Sex	EFO_0001271	-	-	3.56e-08	-	CD8.T.cells	Singmann P	-	26500701	2015-10-19	KORA F4	Additional file 2	DNA methylation	Sex	Age, smoking, alcohol consumption, body mass index, triglycerides, total leucocytes, high-density lipoprotein, low-density lipoprotein, physical activity, diabetes, myocardial infarction, cell counts and technical covariates	Beta values	-	Illumina HumanMethylation450	Whole blood	-	1799	1	-	60	877	922	1799	-	-	-	-	-
cg02617388	chr12:48216620	12	48216620	-	South shelf	Sex	EFO_0001271	-	-	2.19e-08	-	B.cells	Singmann P	-	26500701	2015-10-19	KORA F4	Additional file 2	DNA methylation	Sex	Age, smoking, alcohol consumption, body mass index, triglycerides, total leucocytes, high-density lipoprotein, low-density lipoprotein, physical activity, diabetes, myocardial infarction, cell counts and technical covariates	Beta values	-	Illumina HumanMethylation450	Whole blood	-	1799	1	-	60	877	922	1799	-	-	-	-	-
cg02875120	chr12:113496053	12	113496053	DTX1	South shore	Sex	EFO_0001271	-	-	1.99e-08	-	B.cells	Singmann P	-	26500701	2015-10-19	KORA F4	Additional file 2	DNA methylation	Sex	Age, smoking, alcohol consumption, body mass index, triglycerides, total leucocytes, high-density lipoprotein, low-density lipoprotein, physical activity, diabetes, myocardial infarction, cell counts and technical covariates	Beta values	-	Illumina HumanMethylation450	Whole blood	-	1799	1	-	60	877	922	1799	-	-	-	-	-
cg04456029	chr12:113496126	12	113496126	DTX1	South shore	Sex	EFO_0001271	-	-	2.58e-11	-	B.cells	Singmann P	-	26500701	2015-10-19	KORA F4	Additional file 2	DNA methylation	Sex	Age, smoking, alcohol consumption, body mass index, triglycerides, total leucocytes, high-density lipoprotein, low-density lipoprotein, physical activity, diabetes, myocardial infarction, cell counts and technical covariates	Beta values	-	Illumina HumanMethylation450	Whole blood	-	1799	1	-	60	877	922	1799	-	-	-	-	-
cg04797323	chr12:93966978	12	93966978	SOCS2	Island	Sex	EFO_0001271	-	-	7.74e-08	-	CD8.T.cells	Singmann P	-	26500701	2015-10-19	KORA F4	Additional file 2	DNA methylation	Sex	Age, smoking, alcohol consumption, body mass index, triglycerides, total leucocytes, high-density lipoprotein, low-density lipoprotein, physical activity, diabetes, myocardial infarction, cell counts and technical covariates	Beta values	-	Illumina HumanMethylation450	Whole blood	-	1799	1	-	60	877	922	1799	-	-	-	-	-
cg05298628	chr12:123379569	12	123379569	VPS37B	North shore	Sex	EFO_0001271	-	-	1.64e-09	-	B.cells	Singmann P	-	26500701	2015-10-19	KORA F4	Additional file 2	DNA methylation	Sex	Age, smoking, alcohol consumption, body mass index, triglycerides, total leucocytes, high-density lipoprotein, low-density lipoprotein, physical activity, diabetes, myocardial infarction, cell counts and technical covariates	Beta values	-	Illumina HumanMethylation450	Whole blood	-	1799	1	-	60	877	922	1799	-	-	-	-	-
cg07062336	chr12:45970082	12	45970082	-	Open sea	Sex	EFO_0001271	-	-	6.62e-09	-	CD8.T.cells	Singmann P	-	26500701	2015-10-19	KORA F4	Additional file 2	DNA methylation	Sex	Age, smoking, alcohol consumption, body mass index, triglycerides, total leucocytes, high-density lipoprotein, low-density lipoprotein, physical activity, diabetes, myocardial infarction, cell counts and technical covariates	Beta values	-	Illumina HumanMethylation450	Whole blood	-	1799	1	-	60	877	922	1799	-	-	-	-	-
cg07240557	chr12:27396937	12	27396937	STK38L	North shore	Sex	EFO_0001271	-	-	6.15e-08	-	B.cells	Singmann P	-	26500701	2015-10-19	KORA F4	Additional file 2	DNA methylation	Sex	Age, smoking, alcohol consumption, body mass index, triglycerides, total leucocytes, high-density lipoprotein, low-density lipoprotein, physical activity, diabetes, myocardial infarction, cell counts and technical covariates	Beta values	-	Illumina HumanMethylation450	Whole blood	-	1799	1	-	60	877	922	1799	-	-	-	-	-
[truncated: 1,905 more rows]
