# Supplementary material for: Assessing the co-variability of DNA methylation across peripheral cells and tissues: Implications for the interpretation of findings in epigenetic epidemiology
Source: PLoS Genet. 2021 Mar 19;17(3):e1009443. doi: 10.1371/journal.pgen.1009443 (PMC8011804; doi:10.1371/journal.pgen.1009443)
Supplement: S8 Table — (XLSX) [file pgen.1009443.s032.xlsx]

## Sheet: Sheet1
	Cell counts
	Mean	SD
B.cells	962650	357623
CD4.T.cells	2.65584e+06	439974
CD8.T.cells	1.15899e+06	574081
Monocytes	1.72959e+06	1.2969e+06
Granulocytes	1.8378e+06	764758
